# Supplementary material for: Persistent spread of carbapenemase-producing Klebsiella pneumoniae in acute care hospitals in 36 European countries (the CCRE survey): a prospective, multicentre, cross-sectional, epidemiological, microbiological, and genomic surveillance study
Source: Lancet Microbe. 2026 Jun;7(6):None. doi: 10.1016/j.lanmic.2025.101320 (PMC13259977; doi:10.1016/j.lanmic.2025.101320)
Supplement: Supplementary appendix 2 [file mmc2.xlsx]

## Sheet: Sheet1
Sample name	Sequencing ID	Run accession	Isolate type	Country of origin	Hospital code (CCRE survey)	Hospital code (EuSCAPE/CCRE survey)	NUTS-2 region	latitude	longitude	day	month	year	Type of specimen	Type of clinical specimen	Carbapenem(s) used for classification	Interpretation guideline used	MIC_Ertapenem	MIC_Imipenem	MIC_Meropenem	Zone diameter_Ertapenem	Zone diameter_Imipenem	Zone diameter_Meropenem	S/I/R (PHAS interpretation)_Ertapenem	S/I/R (PHAS interpretation)_Imipenem	S/I/R (PHAS interpretation)_Meropenem	ST (bigsdb)	scgST (scgMLST629_S) (bigsdb)	LIN code (bigsdb)	Kleborate version	species	species_match	contig_count	N50	largest_contig	total_size	ambiguous_bases	QC_warnings	ST	virulence_score	resistance_score	num_resistance_classes	num_resistance_genes	Yersiniabactin	YbST	Colibactin	CbST	Aerobactin	AbST	Salmochelin
AT02_R03	35876_1#39	ERR7734639	Carbapenem-R/I	Austria	AT02	9	AT13	48.2245	16.348899999999958	30	7	2019	Screening sample	Other	Meropenem	EUCAST			1	16	23		R	S	S	20	5911	0_0_22_2_46_0_0_0_0_0	v2.3.0	Klebsiella pneumoniae	strong	75	301827	580071	5713375	yes (13)	ambiguous_bases	ST20	0	2	8	12	-	0	-	0	-	0	-
AT02_S03	35876_2#168	ERR7735145	Carbapenem-S	Austria	AT02	9	AT13	48.2245	16.348899999999958	5	11	2019	Clinical sample	Urine	Ertapenem, Meropenem	EUCAST			<0.25	28	26		S	S	S	788	6007	0_0_227_0_3_0_0_0_0_0	v2.3.0	Klebsiella pneumoniae	strong	15	2960636	2960636	5230737	yes (700)	ambiguous_bases	ST788	0	0	1	1	-	0	-	0	-	0	-
AT03_R01	35876_1#41	ERR7734641	Carbapenem-R/I	Austria	AT03	160	AT22	47.0824	15.466599999999971	8	7	2019	Clinical sample	Lower respiratory tract specimens	Imipenem, Meropenem	EUCAST			1	16	21		R	I	S	437	5913	0_0_105_1_1_1_0_8_1_0	v2.3.0	Klebsiella pneumoniae	strong	50	239910	791415	5636402	yes (685)	ambiguous_bases	ST437	1	3	10	12	ybt 9; ICEKp3	183-1LV	-	0	-	0	-
AT03_R02	35876_2#170	ERR7735147	Carbapenem-R/I	Austria	AT03	160	AT22	47.0824	15.466599999999971	19	8	2019	Clinical sample	Other	Imipenem, Meropenem	EUCAST			4	6	29		R	S	I	54	6009	0_0_166_0_0_0_0_0_1_0	v2.3.0	Klebsiella pneumoniae	strong	84	225335	456686	5511864	yes (599)	ambiguous_bases	ST54	0	1	7	8	-	0	-	0	-	0	-
AT03_S01	35876_1#43	ERR7734643	Carbapenem-S	Austria	AT03	160	AT22	47.0824	15.466599999999971	11	7	2019	Clinical sample	Lower respiratory tract specimens	Imipenem, Meropenem	EUCAST			<=0.125	30	27		S	S	S	4165	5914	1_0_195_0_0_0_0_0_0_0	v2.3.0	Klebsiella variicola subsp. variicola	strong	28	491746	1057515	5552777	yes (760)	ambiguous_bases	ST4165	0	0	0	0	-	0	-	0	-	0	-
AT03_S02	35876_2#172	ERR7735149	Carbapenem-S	Austria	AT03	160	AT22	47.0824	15.466599999999971	3	9	2019	Clinical sample	Wound swab	Imipenem, Meropenem	EUCAST			<=0.125	32	27		S	S	S	540	6010	0_0_128_2_1_0_0_0_0_0	v2.3.0	Klebsiella pneumoniae	strong	72	239418	711130	5466360	yes (675)	ambiguous_bases	ST540	0	0	0	0	-	0	-	0	-	0	-
AT04_R01	35876_1#45	ERR7734645	Carbapenem-R/I	Austria	AT04	156	AT31	47.8067	13.032199999999989	25	6	2019	Clinical sample	Urine	Ertapenem, Imipenem, Meropenem	EUCAST			>16	6	6		R	R	R	16	5915	0_0_22_27_0_0_9_0_2_0	v2.3.0	Klebsiella pneumoniae	strong	56	324542	878619	5665102	yes (853)	ambiguous_bases	ST16	1	2	7	6	ybt 9; ICEKp3	174	-	0	-	0	-
AT04_R02	35876_1#47	ERR7734647	Carbapenem-R/I	Austria	AT04	156	AT31	47.8067	13.032199999999989	1	7	2019	Screening sample	Other	Ertapenem, Imipenem, Meropenem	EUCAST			>16	6	15		R	R	R	437	5916	0_0_105_1_1_1_0_18_0_0	v2.3.0	Klebsiella pneumoniae	strong	67	231109	445153	5711647	yes (755)	ambiguous_bases	ST437	1	2	10	19	ybt 10; ICEKp4	78	-	0	-	0	-
AT04_R04	40660_1#354	ERR8774792	Carbapenem-R/I	Austria	AT04	156	AT31	47.8067	13.032199999999989	24	7	2019	Clinical sample	Urine	Ertapenem, Imipenem, Meropenem	EUCAST			4	15	15		R	R	I	16	6657	0_0_22_27_0_0_24_0_0_0	v2.3.0	Klebsiella pneumoniae	strong	32	547282	1312035	5489280	yes (1089)	ambiguous_bases	ST16	1	2	6	8	ybt 10; ICEKp4	91-1LV	-	0	-	0	-
AT04_S01	35876_2#302	ERR7735279	Carbapenem-S	Austria	AT04	156	AT31	47.8067	13.032199999999989	26	6	2019	Clinical sample	Lower respiratory tract specimens	Imipenem, Meropenem	EUCAST			0.125	30	28		S	S	S	6	6107	0_0_127_8_3_1_0_0_0_0	v2.3.0	Klebsiella pneumoniae	strong	35	318070	914807	5305703	yes (511)	ambiguous_bases	ST6	1	0	0	0	ybt 14; ICEKp5	376	-	0	-	0	-
AT04_S02	35876_1#197	ERR7734797	Carbapenem-S	Austria	AT04	156	AT31	47.8067	13.032199999999989	2	7	2019	Clinical sample	Lower respiratory tract specimens	Ertapenem, Imipenem, Meropenem	EUCAST			<0.125	29	28		S	S	S	20	5779	0_0_22_2_21_0_0_0_0_0	v2.3.0	Klebsiella pneumoniae	strong	44	518860	1054956	5467308	yes (1)	ambiguous_bases	ST20	0	0	0	0	-	0	-	0	-	0	-
AT04_S04	35876_2#322	ERR7735299	Carbapenem-S	Austria	AT04	156	AT31	47.8067	13.032199999999989	23	7	2019	Clinical sample	Urine	Ertapenem, Meropenem	EUCAST			0.25	32	27		S	S	S	712	6121	1_0_51_2_0_0_0_0_0_0	v2.3.0	Klebsiella variicola subsp. variicola	strong	19	1532681	1629442	5584315	yes (311)	ambiguous_bases	ST712	0	0	0	0	-	0	-	0	-	0	-
AT05_R02	35876_1#199	ERR7734799	Carbapenem-R/I	Austria	AT05	150	AT21	46.6378	14.305499999999938	17	4	2019	Clinical sample	Urine	Ertapenem, Imipenem, Meropenem	EUCAST			>16	6	13		R	R	R	383	5781	0_0_87_5_3_0_0_0_0_0	v2.3.0	Klebsiella pneumoniae	strong	72	176274	460340	5722454	yes (886)	ambiguous_bases	ST383	3	2	10	20	-	0	-	0	iuc 1	63	-
AT05_S02	35876_2#328	ERR7735305	Carbapenem-S	Austria	AT05	150	AT21	46.6378	14.305499999999938	19	4	2019	Clinical sample	Wound swab	Ertapenem, Imipenem, Meropenem	EUCAST			<=0.125	30	27		S	S	S	45	6125	0_0_158_8_0_0_31_0_0_0	v2.3.0	Klebsiella pneumoniae	strong	26	357880	1312085	5189983	yes (289)	ambiguous_bases	ST45	1	0	0	0	ybt 10; ICEKp4	78	-	0	-	0	-
AT06_R01	35876_2#330	ERR7735307	Carbapenem-R/I	Austria	AT06	155	AT33	47.232	9.584699999999998	4	8	2019	Clinical sample	Lower respiratory tract specimens	Meropenem	EUCAST			>16	6	17		R	I	R	16	6128	0_0_22_27_0_3_0_0_0_0	v2.3.0	Klebsiella pneumoniae	strong	21	813685	1298113	5568029	yes (338)	ambiguous_bases	ST16	1	2	3	2	ybt 9; ICEKp3	183-1LV	-	0	-	0	-
AT06_S01	35876_2#332	ERR7735309	Carbapenem-S	Austria	AT06	155	AT33	47.232	9.584699999999998	4	8	2019	Clinical sample	Aspirates	Meropenem	EUCAST			<0.125	30	30		S	S	S	1189	6130	0_0_247_0_2_0_0_0_0_0	v2.3.0	Klebsiella pneumoniae	strong	40	362604	1134606	5407139	yes (919)	ambiguous_bases	ST1189	0	0	0	0	-	0	-	0	-	0	-
AT07_R01	35876_2#334	ERR7735311	Carbapenem-R/I	Austria	AT07	379	AT34	47.2643	11.390499999999974	24	6	2019	Clinical sample	Lower respiratory tract specimens	Ertapenem, Imipenem, Meropenem	EUCAST			>16	6	11		R	R	R	377	5788	0_0_152_1_0_0_4_0_0_0	v2.3.0	Klebsiella pneumoniae	strong	57	252447	485717	5633410	yes (764)	ambiguous_bases	ST377	1	2	9	14	ybt 16; ICEKp12	277-1LV	-	0	-	0	-
AT07_R02	35876_1#201	ERR7734801	Carbapenem-R/I	Austria	AT07	379	AT34	47.2643	11.390499999999974	25	6	2019	Clinical sample	Other	Ertapenem, Meropenem	EUCAST			>16	6	6		R	R	R	512	5784	0_0_105_6_0_0_17_170_0_0	v2.3.0	Klebsiella pneumoniae	strong	83	225025	420263	5657859	yes (340)	ambiguous_bases	ST512	0	2	8	9	-	0	-	0	-	0	-
AT07_R03	35876_2#336	ERR7735313	Carbapenem-R/I	Austria	AT07	379	AT34	47.2643	11.390499999999974	1	7	2019	Clinical sample	Other	Ertapenem, Meropenem	EUCAST			8	14	14		R	R	I	323	6133	0_0_363_1_2_1_1_0_1_0	v2.3.0	Klebsiella pneumoniae	strong	71	446710	772746	5639706	yes (1240)	ambiguous_bases	ST323	0	2	8	9	-	0	-	0	-	0	-
AT07_R04	35876_1#203	ERR7734803	Carbapenem-R/I	Austria	AT07	379	AT34	47.2643	11.390499999999974	2	7	2019	Clinical sample	Aspirates	Ertapenem, Imipenem, Meropenem	EUCAST			16	6	11		R	R	R	512	5784	0_0_105_6_0_0_17_170_0_0	v2.3.0	Klebsiella pneumoniae	strong	87	225127	420263	5711988	yes (1015)	ambiguous_bases	ST512	0	2	8	9	-	0	-	0	-	0	-
AT07_R05	35876_1#205	ERR7734805	Carbapenem-R/I	Austria	AT07	379	AT34	47.2643	11.390499999999974	26	8	2019	Clinical sample	Wound swab	Meropenem	EUCAST			>16	6	8		R	R	R	512	93;233;916;958;2106;3330;3440;4276	0_0_105_6_0_0_17_65_0_0	v2.3.0	Klebsiella pneumoniae	strong	84	270448	522837	5702662	yes (760)	ambiguous_bases	ST512	0	2	8	9	-	0	-	0	-	0	-
AT07_R07	35876_1#207	ERR7734807	Carbapenem-R/I	Austria	AT07	379	AT34	47.2643	11.390499999999974	19	8	2019	Clinical sample	Urine	Ertapenem, Meropenem	EUCAST			>16	6	14		R	R	R	377	5788	0_0_152_1_0_0_4_0_0_0	v2.3.0	Klebsiella pneumoniae	strong	61	225041	474706	5635505	yes (445)	ambiguous_bases	ST377	1	2	9	14	ybt 16; ICEKp12	277-1LV	-	0	-	0	-
AT07_R08	35876_2#354	ERR7735331	Carbapenem-R/I	Austria	AT07	379	AT34	47.2643	11.390499999999974	27	8	2019	Clinical sample	Urine	Ertapenem, Meropenem	EUCAST			>16	6	13		R	R	R	512	93;233;916;958;2106;3330;3440;4276	0_0_105_6_0_0_17_65_0_0	v2.3.0	Klebsiella pneumoniae	strong	77	246350	522857	5694343	yes (464)	ambiguous_bases	ST512	0	2	8	9	-	0	-	0	-	0	-
AT07_R09	35876_2#356	ERR7735333	Carbapenem-R/I	Austria	AT07	379	AT34	47.2643	11.390499999999974	29	8	2019	Clinical sample	Urine	Ertapenem, Meropenem	EUCAST			>16	6	6		R	R	R	512	6146	0_0_105_6_0_0_103_0_0_0	v2.3.0	Klebsiella pneumoniae	strong	68	193572	544233	5624068	yes (1639)	ambiguous_bases	ST512	1	2	6	6	ybt 10; ICEKp4	28	-	0	-	0	-
AT07_R10	35876_1#225	ERR7734825	Carbapenem-R/I	Austria	AT07	379	AT34	47.2643	11.390499999999974	1	9	2019	Clinical sample	Catheter exit site	Ertapenem, Imipenem, Meropenem	EUCAST			4	13	13		R	R	I	595	5800	1_0_15_0_2_0_0_0_0_0	v2.3.0	Klebsiella variicola subsp. variicola	strong	67	319767	584101	5876504	yes (734)	ambiguous_bases	ST595	0	2	1	1	-	0	-	0	-	0	-
AT07_S01	35876_2#358	ERR7735335	Carbapenem-S	Austria	AT07	379	AT34	47.2643	11.390499999999974	25	6	2019	Clinical sample	Lower respiratory tract specimens	Ertapenem, Meropenem	EUCAST			<0.125	28	28		S	S	S	834	6148	0_0_29_1_0_1_0_0_0_0	v2.3.0	Klebsiella pneumoniae	strong	40	379251	867216	5479162	yes (220)	ambiguous_bases	ST834	1	0	0	0	ybt 14; ICEKp5	151	-	0	-	0	-
AT07_S02	35876_1#227	ERR7734827	Carbapenem-S	Austria	AT07	379	AT34	47.2643	11.390499999999974	27	6	2019	Clinical sample	Urine	Ertapenem, Meropenem	EUCAST			<0.125	31	30		S	S	S	628	5802	0_0_54_0_0_0_1_0_0_0	v2.3.0	Klebsiella pneumoniae	strong	23	588017	917232	5313465	yes (414)	ambiguous_bases	ST628	1	0	0	0	ybt 10; ICEKp4	108	-	0	-	0	-
AT07_S04	35876_1#231	ERR7734831	Carbapenem-S	Austria	AT07	379	AT34	47.2643	11.390499999999974	2	7	2019	Clinical sample	Soft tissue samples	Ertapenem, Meropenem	EUCAST			0.25	28	29		S	S	S	Unassigned (1727-2LV)	5805	0_0_173_3_0_0_0_0_0_0	v2.3.0	Klebsiella pneumoniae	strong	102	185754	352061	5485216	yes (442)	ambiguous_bases	ST1727-2LV	0	0	1	1	-	0	-	0	-	0	-
AT07_S05	40660_1#336	ERR8774774	Carbapenem-S	Austria	AT07	379	AT34	47.2643	11.390499999999974	4	7	2019	Clinical sample	Aspirates	Ertapenem, Meropenem	EUCAST			0.125	29	27		S	S	S	253	Failed bigsdb QC	Failed bigsdb QC	v2.3.0	Klebsiella pneumoniae	strong	540	93520	365024	6417400	yes (1413)	ambiguous_bases	ST253	0	0	0	0	-	0	-	0	-	0	-
AT07_S07	35876_1#235	ERR7734835	Carbapenem-S	Austria	AT07	379	AT34	47.2643	11.390499999999974	28	7	2019	Clinical sample	Blood	Ertapenem, Imipenem, Meropenem	EUCAST			<0.125	29	26		S	S	S	26	5807	0_0_42_6_0_1_0_0_0_0	v2.3.0	Klebsiella pneumoniae	strong	67	203463	392853	5345147	yes (21)	ambiguous_bases	ST26	0	0	0	0	-	0	-	0	-	0	-
AT07_S08	35876_1#237	ERR7734837	Carbapenem-S	Austria	AT07	379	AT34	47.2643	11.390499999999974	26	9	2019	Screening sample	Other	Ertapenem, Meropenem	EUCAST			<0.125	32	29		S	S	S	831	5808	0_0_404_0_3_0_0_0_0_0	v2.3.0	Klebsiella pneumoniae	strong	55	361939	505787	5465794	yes (1007)	ambiguous_bases	ST831	1	1	5	7	ybt 14; ICEKp5	135-4LV	-	0	-	0	-
AT07_S09	35876_1#239	ERR7734839	Carbapenem-S	Austria	AT07	379	AT34	47.2643	11.390499999999974	19	8	2019	Clinical sample	Other	Ertapenem, Meropenem	EUCAST			<=0.125	32	27		S	S	S	1801	5810	0_0_167_0_3_0_0_0_0_0	v2.3.0	Klebsiella pneumoniae	strong	26	483449	1126163	5454630	yes (677)	ambiguous_bases	ST1801	1	0	0	0	ybt 15; ICEKp11	273-2LV	-	0	-	0	-
AT09_R01	35876_2#362	ERR7735339	Carbapenem-R/I	Austria	AT09	376	AT11	47.8455	16.524900000000002	22	4	2019	Screening sample	Lower respiratory tract specimens	Ertapenem, Meropenem	EUCAST			8	15	15	19	R	R	I	20	6151	0_0_22_2_47_0_0_0_0_0	v2.3.0	Klebsiella pneumoniae	strong	97	243484	731867	5823480	yes (230)	ambiguous_bases	ST20	0	2	10	13	-	0	-	0	-	0	-
AT09_R02	35876_1#257	ERR7734857	Carbapenem-R/I	Austria	AT09	376	AT11	47.8455	16.524900000000002	6	6	2019	Clinical sample	Urine	Ertapenem, Meropenem	EUCAST			2	15	28		R	S	S	268	5818	0_0_29_9_20_0_0_0_0_0	v2.3.0	Klebsiella pneumoniae	strong	40	369360	1062359	5506559	yes (990)	ambiguous_bases	ST268	1	1	8	12	ybt 10; ICEKp4	381-2LV	-	0	-	0	-
AT09_S01	35876_2#364	ERR7735341	Carbapenem-S	Austria	AT09	376	AT11	47.8455	16.524900000000002	26	4	2019	Clinical sample	Urine	Ertapenem, Meropenem	EUCAST			<=0.125	30	25	29	S	S	S	35	6153	0_0_131_1_56_0_0_0_0_0	v2.3.0	Klebsiella pneumoniae	strong	29	467665	1121880	5568989	yes (1011)	ambiguous_bases	ST35	0	0	0	0	-	0	-	0	-	0	-
AT09_S02	35876_2#366	ERR7735343	Carbapenem-S	Austria	AT09	376	AT11	47.8455	16.524900000000002	12	6	2019	Clinical sample	Urine	Ertapenem, Meropenem	EUCAST			<=0.125	32	30		S	S	S	513	6155	0_0_200_4_0_0_0_0_0_0	v2.3.0	Klebsiella pneumoniae	strong	24	439891	1449823	5239155	yes (717)	ambiguous_bases	ST513	1	0	0	0	ybt 18; ICEKp15	400	-	0	-	0	-
BE01_S01	37822_2#248	ERR8772463	Carbapenem-S	Belgium	BE01	270	BE25	51.2086	3.2267699999999877	28	8	2019	Clinical sample	Urine	Meropenem	EUCAST				34		29	S	Missing	S	337	6985	0_0_2_0_0_1_0_0_0_0	v2.3.0	Klebsiella pneumoniae	strong	64	295742	986480	5461453	yes (774)	ambiguous_bases	ST337	0	0	0	0	-	0	-	0	-	0	-
BE05_R01	37822_2#250	ERR8772464	Carbapenem-R/I	Belgium	BE05	271	BE23	51.0617	3.7213799999999537	9	8	2019	Clinical sample	Urine	Ertapenem, Imipenem, Meropenem	EUCAST	64	8	32	11		13	R	R	R	2096	6986	0_0_1_1_17_0_10_2_0_0	v2.3.0	Klebsiella pneumoniae	strong	46	329395	698181	5693217	yes (1141)	ambiguous_bases	ST2096	4	2	8	13	ybt 14; ICEKp5	140-1LV	-	0	iuc 1	1	-
BE05_S01	37822_2#274	ERR8772468	Carbapenem-S	Belgium	BE05	271	BE23	51.0617	3.7213799999999537	13	8	2019	Clinical sample	Urine		EUCAST				33		29	S	Missing	S	337	6987	0_0_276_0_1_0_0_0_0_0	v2.3.0	Klebsiella pneumoniae	strong	77	194897	361460	5322831	yes (469)	ambiguous_bases	ST337	0	0	5	6	-	0	-	0	-	0	-
BE06_R01	37822_2#282	ERR8772472	Carbapenem-R/I	Belgium	BE06	234	BE23	51.05	3.71667	11	5	2019	Clinical sample	Blood		EUCAST	4	1	1	16		19	R	S	S	15	6988	0_0_0_0_2_4_1_0_0_1	v2.3.0	Klebsiella pneumoniae	strong	69	261730	584727	5579542	yes (767)	ambiguous_bases	ST15	0	2	9	13	-	0	-	0	-	0	-
BE06_S01	37822_2#286	ERR8772474	Carbapenem-S	Belgium	BE06	234	BE23	51.05	3.71667	14	5	2019	Clinical sample	Urine		EUCAST				31		28	S	Missing	S	628	6989	0_0_54_2_6_0_0_0_0_0	v2.3.0	Klebsiella pneumoniae	strong	20	501090	902654	5477031	yes (699)	ambiguous_bases	ST628	3	0	0	0	-	0	-	0	iuc 3	43	-
BE07_R01	37822_2#306	ERR8772476	Carbapenem-R/I	Belgium	BE07	231	BE21	51.1548	4.445830000000001	27	5	2019	Clinical sample	Lower respiratory tract specimens		EUCAST	1	1	0.25	20		22	R	S	S	3172	6990	0_0_156_1_0_0_0_0_0_0	v2.3.0	Klebsiella pneumoniae	strong	29	1307921	1694990	5412358	yes (791)	ambiguous_bases	ST3172	0	2	8	12	-	0	-	0	-	0	-
BE07_R02	37822_2#308	ERR8772477	Carbapenem-R/I	Belgium	BE07	231	BE21	51.1548	4.445830000000001	16	6	2019	Clinical sample	Urine		EUCAST	>64	>64	>64	6		6	R	R	R	Unassigned (16-1LV)	6991	0_0_22_27_0_2_0_0_0_0	v2.3.0	Klebsiella pneumoniae	strong	46	370689	651556	5699207	yes (374)	ambiguous_bases	ST16-1LV	0	2	9	19	-	0	-	0	-	0	-
BE07_R03	37822_2#310	ERR8772478	Carbapenem-R/I	Belgium	BE07	231	BE21	51.1548	4.445830000000001	23	8	2019	Clinical sample	Soft tissue samples		EUCAST				10		15	R	Missing	R	307	6992	0_0_369_0_0_0_0_0_1_26	v2.3.0	Klebsiella pneumoniae	strong	53	378138	888317	5758416	yes (40)	ambiguous_bases	ST307	1	1	8	14	ybt 16; ICEKp12	277-1LV	-	0	-	0	-
BE08_R02	37822_2#314	ERR8772480	Carbapenem-R/I	Belgium	BE08	233	BE24	50.879202	4.7011675	2	6	2019	Clinical sample	Urine		EUCAST				13		15	R	Missing	R	37	6993	0_0_109_1_27_0_0_1_0_0	v2.3.0	Klebsiella pneumoniae	strong	45	336775	979600	5396185	yes (422)	ambiguous_bases	ST37	0	1	5	3	-	0	-	0	-	0	-
BE08_R03	37822_2#316	ERR8772481	Carbapenem-R/I	Belgium	BE08	233	BE24	50.879202	4.7011675	17	6	2019	Clinical sample	Soft tissue samples		EUCAST	2	1	0.5	19		23	R	S	S	15	6994	0_0_0_0_2_7_5_0_0_0	v2.3.0	Klebsiella pneumoniae	strong	59	289745	585026	5680393	yes (355)	ambiguous_bases	ST15	1	2	6	7	ybt 10; ICEKp4	162-1LV	-	0	-	0	-
BE08_R05	37822_2#320	ERR8772483	Carbapenem-R/I	Belgium	BE08	233	BE24	50.879202	4.7011675	7	8	2019	Clinical sample	Wound swab		EUCAST	8	2	2	16		17	R	S	S	15	6996	0_0_0_0_2_7_4_0_0_0	v2.3.0	Klebsiella pneumoniae	strong	61	362689	635428	5596235	yes (966)	ambiguous_bases	ST15	1	2	9	10	ybt 10; ICEKp4	162	-	0	-	0	-
BE08_R06	37822_2#338	ERR8772484	Carbapenem-R/I	Belgium	BE08	233	BE24	50.879202	4.7011675	7	8	2019	Clinical sample	Urine		EUCAST	64	64	64	10		11	R	R	R	437	6997	0_0_105_1_4_0_0_0_0_0	v2.3.0	Klebsiella pneumoniae	strong	54	328971	1093057	5517256	yes (486)	ambiguous_bases	ST437	0	2	8	12	-	0	-	0	-	0	-
BE08_R07	37822_2#340	ERR8772485	Carbapenem-R/I	Belgium	BE08	233	BE24	50.879202	4.7011675	18	9	2019	Clinical sample	Urine		EUCAST	1	1	0.5	19		21	R	S	S	307	6998	0_0_369_0_0_0_0_0_71_1	v2.3.0	Klebsiella pneumoniae	strong	52	237600	908155	5551243	yes (57)	ambiguous_bases	ST307	0	2	8	10	-	0	-	0	-	0	-
BE08_R08	37822_2#342	ERR8772486	Carbapenem-R/I	Belgium	BE08	233	BE24	50.879202	4.7011675	29	8	2019	Clinical sample	Blood		EUCAST	4	1	1	18		20	R	S	S	15	6999	0_0_0_0_2_7_4_0_1_0	v2.3.0	Klebsiella pneumoniae	strong	52	364787	871542	5485674	yes (338)	ambiguous_bases	ST15	0	2	6	8	-	0	-	0	-	0	-
BE08_R09	37822_2#344	ERR8772487	Carbapenem-R/I	Belgium	BE08	233	BE24	50.879202	4.7011675	21	8	2019	Clinical sample	Urine		EUCAST	8	2	2	16		19	R	S	S	11	7000	0_0_105_0_9_0_0_23_0_0	v2.3.0	Klebsiella pneumoniae	strong	109	166332	453090	6102504	yes (882)	ambiguous_bases	ST11	1	2	10	21	ybt 9; ICEKp3 (truncated)	183-2LV	-	0	-	0	-
BE08_R10	37775_1#3	ERR8771630	Carbapenem-R/I	Belgium	BE08	233	BE24	50.879202	4.7011675	16	10	2019	Clinical sample	Wound swab		EUCAST	16	4	4	10		13	R	I	I	15	6603	0_0_0_0_2_0_0_66_2_0	v2.3.0	Klebsiella pneumoniae	strong	58	294950	650776	5604445	yes (617)	ambiguous_bases	ST15	0	2	8	11	-	0	-	0	-	0	-
BE08_S02	37822_2#348	ERR8772489	Carbapenem-S	Belgium	BE08	233	BE24	50.879202	4.7011675	1	6	2019	Clinical sample	Aspirates		EUCAST				31		29	S	Missing	S	20	7001	0_0_22_2_34_0_0_0_0_0	v2.3.0	Klebsiella pneumoniae	strong	28	428093	991986	5521040	yes (75)	ambiguous_bases	ST20	0	0	0	0	-	0	-	0	-	0	-
BE08_S03	37822_2#350	ERR8772490	Carbapenem-S	Belgium	BE08	233	BE24	50.879202	4.7011675	19	6	2019	Clinical sample	Urine		EUCAST				32		35	S	Missing	S	45	5947	0_0_158_8_0_0_35_0_0_0	v2.3.0	Klebsiella pneumoniae	strong	45	343004	602691	5514488	yes (791)	ambiguous_bases	ST45	1	0	1	1	ybt 10; ICEKp4	78-1LV	-	0	-	0	-
BE08_S04	37822_2#352	ERR8772491	Carbapenem-S	Belgium	BE08	233	BE24	50.879202	4.7011675	3	7	2019	Clinical sample	Urine	Meropenem	EUCAST				34		28	S	Missing	S	1486	7002	0_0_30_0_0_0_1_0_0_0	v2.3.0	Klebsiella pneumoniae	strong	84	165484	346806	5377314	yes (617)	ambiguous_bases	ST1486	0	0	0	0	-	0	-	0	-	0	-
BE08_S05	37822_2#370	ERR8772492	Carbapenem-S	Belgium	BE08	233	BE24	50.879202	4.7011675	7	8	2019	Clinical sample	Blood		EUCAST				34		30	S	Missing	S	281	7003	0_0_410_0_5_0_0_0_0_0	v2.3.0	Klebsiella pneumoniae	strong	50	328085	933399	5312506	yes (219)	ambiguous_bases	ST281	0	0	0	0	-	0	-	0	-	0	-
BE08_S06	37822_2#372	ERR8772493	Carbapenem-S	Belgium	BE08	233	BE24	50.879202	4.7011675	7	8	2019	Clinical sample	Blood		EUCAST				32		29	S	Missing	S	30	7004	0_0_237_1_2_0_0_0_0_0	v2.3.0	Klebsiella pneumoniae	strong	43	358554	653433	5392129	yes (502)	ambiguous_bases	ST30	0	0	1	2	-	0	-	0	-	0	-
BE08_S07	37775_1#5	ERR8771632	Carbapenem-S	Belgium	BE08	233	BE24	50.879202	4.7011675	18	9	2019	Clinical sample	Urine		EUCAST				28		25	S	Missing	S	1087	6672	0_0_128_5_0_0_0_0_0_0	v2.3.0	Klebsiella pneumoniae	strong	69	152862	358162	5335967	yes (44)	ambiguous_bases	ST1087	0	0	4	4	-	0	-	0	-	0	-
BE09_R01	37775_1#7	ERR8771634	Carbapenem-R/I	Belgium	BE09	58	BE10	50.8529	4.452250000000049	18	10	2019	Clinical sample	Blood		EUCAST	32	32	32	13		12	R	R	R	15	6687	0_0_0_0_2_0_56_0_0_0	v2.3.0	Klebsiella pneumoniae	strong	74	259381	709051	5749051	yes (1321)	ambiguous_bases	ST15	0	2	9	16	-	0	-	0	-	0	-
BE09_R03	37822_2#376	ERR8772495	Carbapenem-R/I	Belgium	BE09	58	BE10	50.8529	4.452250000000049	20	5	2019	Clinical sample	Blood		EUCAST	4	8	4	19		18	R	R	I	219	7005	0_0_80_8_0_0_5_0_0_0	v2.3.0	Klebsiella pneumoniae	strong	37	441947	629594	5529622	yes (385)	ambiguous_bases	ST219	0	2	9	12	-	0	-	0	-	0	-
BE09_R04	37822_2#378	ERR8772496	Carbapenem-R/I	Belgium	BE09	58	BE10	50.8529	4.452250000000049	1	5	2019	Clinical sample	Bone and joint specimens		EUCAST	64	8	16	9		9	R	R	R	101	7006	0_0_84_0_8_0_0_45_0_0	v2.3.0	Klebsiella pneumoniae	strong	48	323086	657176	5610415	yes (215)	ambiguous_bases	ST101	1	2	5	7	ybt 9; ICEKp3	183-1LV	-	0	-	0	-
BE09_R05	37822_2#380	ERR8772497	Carbapenem-R/I	Belgium	BE09	58	BE10	50.8529	4.452250000000049	6	7	2019	Clinical sample	Bone and joint specimens		EUCAST	4	16	4	25		24	R	R	I	25	7007	0_0_388_0_1_0_5_0_0_0	v2.3.0	Klebsiella pneumoniae	strong	42	269234	518436	5447606	yes (395)	ambiguous_bases	ST25	1	2	1	1	ybt 14; ICEKp5	376	-	0	-	0	-
BE09_S01	37822_2#382	ERR8772498	Carbapenem-S	Belgium	BE09	58	BE10	50.8529	4.452250000000049	18	10	2019	Clinical sample	Blood		EUCAST				31		28	S	Missing	S	35	7008	0_0_131_1_53_0_0_0_0_0	v2.3.0	Klebsiella pneumoniae	strong	20	472483	1299077	5248892	yes (493)	ambiguous_bases	ST35	0	0	0	0	-	0	-	0	-	0	-
BE09_S03	37775_1#316	ERR8771943	Carbapenem-S	Belgium	BE09	58	BE10	50.8529	4.452250000000049	16	10	2019	Clinical sample	Blood		EUCAST				36		35	S	Missing	S	1876	6614	0_0_557_0_0_0_0_0_0_0	v2.3.0	Klebsiella pneumoniae	strong	28	665404	1685562	5495249	yes (1)	ambiguous_bases	ST1876	0	0	0	0	-	0	-	0	-	0	-
BE09_S04	37775_1#318	ERR8771945	Carbapenem-S	Belgium	BE09	58	BE10	50.8529	4.452250000000049	9	10	2019	Clinical sample	Blood		EUCAST				30		30	S	Missing	S	Unassigned (2827-2LV)	6616	2_0_60_0_0_0_0_0_0_0	v2.3.0	Klebsiella quasipneumoniae subsp. quasipneumoniae	strong	31	527736	1587828	5603068	yes (414)	ambiguous_bases	ST2827-2LV	0	0	7	9	-	0	-	0	-	0	-
BE09_S05	37775_1#320	ERR8771947	Carbapenem-S	Belgium	BE09	58	BE10	50.8529	4.452250000000049	17	10	2019	Clinical sample	Blood		EUCAST				35		30	S	Missing	S	54	6619	0_0_166_0_0_2_0_0_0_0	v2.3.0	Klebsiella pneumoniae	strong	68	225001	543492	5398057	yes (291)	ambiguous_bases	ST54	0	0	0	0	-	0	-	0	-	0	-
BE10_R01	37775_1#338	ERR8771965	Carbapenem-R/I	Belgium	BE10	122	BE10	50.8161	4.2751799999999776	14	5	2019	Clinical sample	Other	Imipenem, Meropenem	EUCAST	64	8	32	8		10	R	R	R	101	6632	0_0_84_0_8_10_0_0_0_0	v2.3.0	Klebsiella pneumoniae	strong	60	328558	602658	5723568	yes (95)	ambiguous_bases	ST101	1	2	10	13	ybt 9; ICEKp3	183	-	0	-	0	-
BE10_R02	37775_1#340	ERR8771967	Carbapenem-R/I	Belgium	BE10	122	BE10	50.8161	4.2751799999999776	14	5	2019	Clinical sample	Urine		EUCAST	64	8	32	8		11	R	R	R	101	6634	0_0_84_0_8_0_15_9_0_0	v2.3.0	Klebsiella pneumoniae	strong	57	319041	592879	5805295	yes (385)	ambiguous_bases	ST101	1	3	9	10	ybt 9; ICEKp3	183-1LV	-	0	-	0	-
BE10_R03	37775_1#342	ERR8771969	Carbapenem-R/I	Belgium	BE10	122	BE10	50.8161	4.2751799999999776	23	5	2019	Clinical sample	Urine	Ertapenem, Imipenem, Meropenem	EUCAST	32	16	16	13		13	R	R	R	147	6636	0_0_197_0_4_1_0_4_0_0	v2.3.0	Klebsiella pneumoniae	strong	54	270849	648022	6004051	yes (544)	ambiguous_bases	ST147	1	3	11	17	ybt 9; ICEKp3	173-2LV	-	0	-	0	-
BE10_R04	37775_1#344	ERR8771971	Carbapenem-R/I	Belgium	BE10	122	BE10	50.8161	4.2751799999999776	7	7	2019	Clinical sample	Lower respiratory tract specimens	Ertapenem, Meropenem	EUCAST	>64	32	64	12		10	R	R	R	20	6637	0_0_22_2_15_1_0_0_0_0	v2.3.0	Klebsiella pneumoniae	strong	46	320717	809374	5340045	yes (82)	ambiguous_bases	ST20	0	2	5	7	-	0	-	0	-	0	-
BE10_R05	37775_1#346	ERR8771973	Carbapenem-R/I	Belgium	BE10	122	BE10	50.8161	4.2751799999999776	25	8	2019	Clinical sample	Blood	Ertapenem, Imipenem, Meropenem	EUCAST	16	16	16	12		12	R	R	R	391	6456	0_0_323_0_3_0_0_0_0_0	v2.3.0	Klebsiella pneumoniae	strong	44	800566	2180155	5633784	yes (434)	ambiguous_bases	ST391	1	2	10	18	ybt 0; ICEKp2	430-3LV	-	0	-	0	-
BE10_S01	37775_1#348	ERR8771975	Carbapenem-S	Belgium	BE10	122	BE10	50.8161	4.2751799999999776	27	5	2019	Clinical sample			EUCAST				33		32	S	Missing	S	420	6640	0_0_182_0_0_1_0_0_0_0	v2.3.0	Klebsiella pneumoniae	strong	41	279630	613705	5524621	yes (589)	ambiguous_bases	ST420	4	0	0	0	ybt 9; ICEKp3	69-1LV	-	0	iuc 1	5-1LV	iro 1
BE10_S02	37775_1#350	ERR8771977	Carbapenem-S	Belgium	BE10	122	BE10	50.8161	4.2751799999999776	27	5	2019	Clinical sample			EUCAST				33		30	S	Missing	S	792	6642	0_0_401_0_0_1_0_0_0_0	v2.3.0	Klebsiella pneumoniae	strong	53	289028	475813	5627039	yes (914)	ambiguous_bases	ST792	2	0	5	6	ybt 17; ICEKp10 (truncated)	281-1LV	clb 3	15	-	0	-
BE10_S03	37775_1#352	ERR8771979	Carbapenem-S	Belgium	BE10	122	BE10	50.8161	4.2751799999999776	5	7	2019	Clinical sample	Urine		EUCAST				31		26	S	Missing	S	405	6644	0_0_374_0_13_0_0_0_0_0	v2.3.0	Klebsiella pneumoniae	strong	21	757347	1724812	5335390	yes (753)	ambiguous_bases	ST405	1	0	0	0	ybt 10; ICEKp4	91-3LV	-	0	-	0	-
BE10_S04	37775_1#370	ERR8771997	Carbapenem-S	Belgium	BE10	122	BE10	50.8161	4.2751799999999776	2	7	2019	Clinical sample	Urine		EUCAST				33		27	S	Missing	S	17	6656	0_0_22_7_0_2_0_0_0_0	v2.3.0	Klebsiella pneumoniae	strong	36	484937	1473996	5399524	yes (385)	ambiguous_bases	ST17	0	0	2	2	-	0	-	0	-	0	-
BE11_R01	37775_1#372	ERR8771999	Carbapenem-R/I	Belgium	BE11	232	BE10	50.8852	4.309110000000032	17	5	2019	Clinical sample	Urine		EUCAST	32	16	32	11		12	R	R	R	307	6658	0_0_369_0_0_0_0_0_36_0	v2.3.0	Klebsiella pneumoniae	strong	64	308021	592195	5815446	yes (408)	ambiguous_bases	ST307	0	2	9	19	-	0	-	0	-	0	-
BE11_R03	37775_1#9	ERR8771636	Carbapenem-R/I	Belgium	BE11	232	BE10	50.8852	4.309110000000032	21	5	2019	Clinical sample	Wound swab		EUCAST	4	2	1	18		20	R	S	S	307	6702	0_0_369_0_0_0_15_0_0_0	v2.3.0	Klebsiella pneumoniae	strong	45	309468	981680	5557905	yes (3)	ambiguous_bases	ST307	0	2	9	12	-	0	-	0	-	0	-
BE11_R04	37775_1#11	ERR8771638	Carbapenem-R/I	Belgium	BE11	232	BE10	50.8852	4.309110000000032	24	5	2019	Clinical sample	Urine		EUCAST	16	8	8	11		13	R	R	I	391	6456	0_0_323_0_3_0_0_0_0_0	v2.3.0	Klebsiella pneumoniae	strong	22	503253	903377	5298117	yes (586)	ambiguous_bases	ST391	1	2	1	1	ybt 0; ICEKp2 (incomplete)	430-3LV	-	0	-	0	-
BE11_R05	37775_1#376	ERR8772003	Carbapenem-R/I	Belgium	BE11	232	BE10	50.8852	4.309110000000032	16	8	2019	Clinical sample	Urine		EUCAST	2	2	1	18		21	R	S	S	6199	6659	2_0_64_0_0_0_0_0_0_0	v2.3.0	Klebsiella quasipneumoniae subsp. quasipneumoniae	strong	48	618637	1415596	5502079	yes (376)	ambiguous_bases	ST196-2LV	3	2	8	11	-	0	-	0	iuc 5	62-1LV	iro 5
BE11_R06	40328_2#144	ERR8773630	Carbapenem-R/I	Belgium	BE11	232	BE10	50.8852	4.309110000000032	9	8	2019	Clinical sample	Urine		EUCAST	2	2	1	18		20	R	S	S	307	6661	0_0_369_0_0_0_36_0_0_0	v2.3.0	Klebsiella pneumoniae	strong	48	462338	1150644	5622192	no	-	ST307	0	2	8	11	-	0	-	0	-	0	-
BE11_R08	37775_1#380	ERR8772007	Carbapenem-R/I	Belgium	BE11	232	BE10	50.8852	4.309110000000032	16	10	2019	Clinical sample	Urine		EUCAST	2	4	1	18		19	R	I	S	307	6661	0_0_369_0_0_0_36_0_0_0	v2.3.0	Klebsiella pneumoniae	strong	51	308040	909500	5625140	no	-	ST307	0	2	8	11	-	0	-	0	-	0	-
BE11_S01	37775_1#382	ERR8772009	Carbapenem-S	Belgium	BE11	232	BE10	50.8852	4.309110000000032	17	5	2019	Clinical sample	Blood		EUCAST				35		30	S	Missing	S	86	6662	0_0_395_1_0_0_0_0_0_0	v2.3.0	Klebsiella pneumoniae	strong	36	348919	623896	5428227	yes (654)	ambiguous_bases	ST86	3	0	0	0	-	0	-	0	iuc 1	1	iro 1
BE11_S03	37775_1#15	ERR8771642	Carbapenem-S	Belgium	BE11	232	BE10	50.8852	4.309110000000032	28	5	2019	Clinical sample	Lower respiratory tract specimens		EUCAST				36		35	S	Missing	S	458	6487	0_0_102_0_2_0_0_0_0_0	v2.3.0	Klebsiella pneumoniae	strong	74	259438	473095	5664079	yes (291)	ambiguous_bases	ST458	0	0	0	0	-	0	-	0	-	0	-
BE11_S04	37775_2#1	ERR8772012	Carbapenem-S	Belgium	BE11	232	BE10	50.8852	4.309110000000032	31	5	2019	Clinical sample	Blood		EUCAST				30		32	S	Missing	S	2974	6707	0_0_454_0_1_0_0_0_0_0	v2.3.0	Klebsiella pneumoniae	strong	282	364739	1313114	6248204	yes (713)	ambiguous_bases	ST2974	0	0	1	1	-	0	-	0	-	0	-
BE11_S05	37775_2#3	ERR8772014	Carbapenem-S	Belgium	BE11	232	BE10	50.8852	4.309110000000032	5	6	2019	Clinical sample	Blood		EUCAST				33		29	S	Missing	S	45	5947	Failed bigsdb QC	v2.3.0	Klebsiella pneumoniae	strong	560	247684	830130	6222008	yes (3892)	ambiguous_bases	ST45	0	0	1	1	-	0	-	0	-	0	-
BE11_S06	37775_2#5	ERR8772016	Carbapenem-S	Belgium	BE11	232	BE10	50.8852	4.309110000000032	5	8	2019	Clinical sample	Blood		EUCAST				32		29	S	Missing	S	253	6927	0_0_42_23_0_0_0_0_0_0	v2.3.0	Klebsiella pneumoniae	strong	68	260775	788998	5670651	yes (339)	ambiguous_bases	ST253	0	0	0	0	-	0	-	0	-	0	-
BE11_S08	37775_2#9	ERR8772020	Carbapenem-S	Belgium	BE11	232	BE10	50.8852	4.309110000000032	22	8	2019	Clinical sample	Blood		EUCAST				34		29	S	Missing	S	17	6958	0_0_22_12_16_0_0_0_0_0	v2.3.0	Klebsiella pneumoniae	strong	81	306374	648964	5526400	yes (1081)	ambiguous_bases	ST17	0	0	0	0	-	0	-	0	-	0	-
BE13_R01	37775_2#11	ERR8772022	Carbapenem-R/I	Belgium	BE13	303	BE35	50.4612	4.843420000000037	9	5	2019	Clinical sample	Urine	Ertapenem	EUCAST	2	4	1	19		19	R	I	S	380	6717	0_0_339_1_2_0_0_0_0_0	v2.3.0	Klebsiella pneumoniae	strong	44	466340	975093	5697333	yes (615)	ambiguous_bases	ST380	5	2	1	1	ybt 12; ICEKp10	1-1LV	clb 1	1-3LV	iuc 2	14	iro 2
BE13_R02	37775_2#13	ERR8772024	Carbapenem-R/I	Belgium	BE13	303	BE35	50.4612	4.843420000000037	28	5	2019	Clinical sample	Blood	Ertapenem	EUCAST	8	1	2	18		22	R	S	S	17	6732	0_0_22_24_27_0_0_0_0_0	v2.3.0	Klebsiella pneumoniae	strong	44	427840	794738	5549252	yes (781)	ambiguous_bases	ST17	1	2	8	12	ybt 13; ICEKp2	303-1LV	-	0	-	0	-
BE13_S01	37775_2#15	ERR8772026	Carbapenem-S	Belgium	BE13	303	BE35	50.4612	4.843420000000037	15	5	2019	Clinical sample	Blood		EUCAST				34		32	S	Missing	S	20	6747	0_0_22_2_26_0_0_0_0_0	v2.3.0	Klebsiella pneumoniae	strong	50	337512	1054751	5608718	yes (83)	ambiguous_bases	ST20	1	0	0	0	ybt 14; ICEKp5	135	-	0	-	0	-
BE13_S02	37775_2#33	ERR8772044	Carbapenem-S	Belgium	BE13	303	BE35	50.4612	4.843420000000037	28	5	2019	Clinical sample	Other		EUCAST				37		34	S	Missing	S	253	6878	0_0_42_10_0_1_0_0_0_0	v2.3.0	Klebsiella pneumoniae	strong	98	140863	669903	5347618	yes (874)	ambiguous_bases	ST253	0	0	0	0	-	0	-	0	-	0	-
BE13_S03	37775_2#35	ERR8772046	Carbapenem-S	Belgium	BE13	303	BE35	50.4612	4.843420000000037	22	7	2019	Clinical sample	Urine		EUCAST				31		27	S	Missing	S	25	6896	0_0_388_1_6_0_4_0_0_0	v2.3.0	Klebsiella pneumoniae	strong	49	328379	1037668	5551101	yes (368)	ambiguous_bases	ST25	1	0	5	7	ybt 9; ICEKp3	192-1LV	-	0	-	0	-
BE14_R02	40328_2#164	ERR8773675	Carbapenem-R/I	Belgium	BE14	304	BE32	50.425	4.486499999999978	7	5	2019	Clinical sample	Lower respiratory tract specimens	Ertapenem	EUCAST	4	1	0.5	15		18	R	S	S	2728	7595	0_0_0_0_2_0_0_81_0_0	v2.3.0	Klebsiella pneumoniae	strong	62	212825	528147	5589416	yes (751)	ambiguous_bases	ST2728	1	2	10	11	ybt 10; ICEKp4	28	-	0	-	0	-
BE14_R03	37775_2#39	ERR8772050	Carbapenem-R/I	Belgium	BE14	304	BE32	50.425	4.486499999999978	14	5	2019	Clinical sample	Urine		EUCAST	2	2	1	20		20	R	S	S	405	6921	0_0_374_0_4_0_1_15_0_0	v2.3.0	Klebsiella pneumoniae	strong	40	393363	2250521	5692406	yes (780)	ambiguous_bases	ST405	1	2	8	12	ybt 27; ICEKp22	312	-	0	-	0	-
BE14_R06	37775_2#43	ERR8772054	Carbapenem-R/I	Belgium	BE14	304	BE32	50.425	4.486499999999978	19	6	2019	Clinical sample	Lower respiratory tract specimens		EUCAST	2	4	2	19		19	R	I	S	4710	6923	0_0_75_0_8_0_0_0_0_0	v2.3.0	Klebsiella pneumoniae	strong	45	355899	1624229	5501736	yes (402)	ambiguous_bases	ST4710	1	2	1	1	ybt 16; ICEKp12	391	-	0	-	0	-
BE14_R07	37775_2#45	ERR8772056	Carbapenem-R/I	Belgium	BE14	304	BE32	50.425	4.486499999999978	30	8	2019	Clinical sample	Urine	Ertapenem	EUCAST	2	2	1	19		20	R	S	S	15	6924	0_0_0_0_2_0_0_80_0_0	v2.3.0	Klebsiella pneumoniae	strong	45	268935	499991	5635803	yes (416)	ambiguous_bases	ST15	0	2	4	3	-	0	-	0	-	0	-
BE14_R08	37775_2#47	ERR8772058	Carbapenem-R/I	Belgium	BE14	304	BE32	50.425	4.486499999999978	21	9	2019	Clinical sample	Urine		EUCAST	4	2	0.5	19		21	R	S	S	2728	6925	0_0_0_0_2_21_0_0_0_0	v2.3.0	Klebsiella pneumoniae	strong	52	265486	585073	5510463	yes (612)	ambiguous_bases	ST2728	1	2	10	11	ybt 10; ICEKp4	28	-	0	-	0	-
BE14_R09	37775_2#65	ERR8772076	Carbapenem-R/I	Belgium	BE14	304	BE32	50.425	4.486499999999978	3	7	2019	Clinical sample	Urine		EUCAST	2	1	0.5	19		20	R	S	S	25	6939	0_0_388_1_2_1_1_0_0_0	v2.3.0	Klebsiella pneumoniae	strong	37	374530	1336885	5535400	yes (1)	ambiguous_bases	ST25	1	2	6	8	ybt 6; ICEKp5	63	-	0	-	0	-
BE14_R10	37775_2#67	ERR8772078	Carbapenem-R/I	Belgium	BE14	304	BE32	50.425	4.486499999999978	2	9	2019	Clinical sample	Other		EUCAST	2	2	1	17		19	R	S	S	45	6941	0_0_158_8_0_14_0_0_0_0	v2.3.0	Klebsiella pneumoniae	strong	23	485155	1060961	5376749	yes (447)	ambiguous_bases	ST45	1	2	2	2	ybt 10; ICEKp4	78	-	0	-	0	-
BE14_S01	37775_2#69	ERR8772080	Carbapenem-S	Belgium	BE14	304	BE32	50.425	4.486499999999978	4	5	2019	Clinical sample	Blood		EUCAST				28		29	S	Missing	S	37	6942	0_0_109_1_30_0_0_0_0_0	v2.3.0	Klebsiella pneumoniae	strong	38	595330	1871087	5526229	yes (639)	ambiguous_bases	ST37	1	0	4	5	ybt 15; ICEKp11	378	-	0	-	0	-
BE14_S02	37775_2#71	ERR8772082	Carbapenem-S	Belgium	BE14	304	BE32	50.425	4.486499999999978	7	5	2019	Clinical sample	Urine		EUCAST				34		31	S	Missing	S	1658	6944	0_0_60_1_0_0_0_0_0_0	v2.3.0	Klebsiella pneumoniae	strong	54	374260	594940	5783476	yes (807)	ambiguous_bases	ST1658	4	0	1	1	ybt 4; plasmid	29	-	0	iuc 5	62	iro unknown
BE14_S03	37775_2#73	ERR8772084	Carbapenem-S	Belgium	BE14	304	BE32	50.425	4.486499999999978	15	5	2019	Clinical sample	Urine		EUCAST				33		29	S	Missing	S	17	6946	0_0_22_22_3_0_0_0_0_0	v2.3.0	Klebsiella pneumoniae	strong	32	377412	768054	5341423	yes (356)	ambiguous_bases	ST17	0	0	0	0	-	0	-	0	-	0	-
BE14_S06	37775_2#79	ERR8772090	Carbapenem-S	Belgium	BE14	304	BE32	50.425	4.486499999999978	19	6	2019	Clinical sample	Urine		EUCAST				30		28	S	Missing	S	6206	6950	0_0_369_0_0_0_0_0_32_0	v2.3.0	Klebsiella pneumoniae	strong	27	374187	990058	5224068	yes (193)	ambiguous_bases	ST307-1LV	1	0	1	0	ybt 9; ICEKp3	157-2LV	-	0	-	0	-
BE14_S07	37775_2#97	ERR8772108	Carbapenem-S	Belgium	BE14	304	BE32	50.425	4.486499999999978	30	8	2019	Clinical sample	Urine		EUCAST				26		24	S	Missing	S	1948	6962	0_0_131_5_2_0_0_0_0_0	v2.3.0	Klebsiella pneumoniae	strong	34	366368	976480	5576999	yes (763)	ambiguous_bases	ST1948	1	0	0	0	ybt 15; ICEKp11	378-1LV	-	0	-	0	-
BE14_S08	37775_2#99	ERR8772110	Carbapenem-S	Belgium	BE14	304	BE32	50.425	4.486499999999978	21	9	2019	Clinical sample	Urine		EUCAST				32		31	S	Missing	S	6123	6964	0_0_91_2_0_0_0_0_0_0	v2.3.0	Klebsiella pneumoniae	strong	113	167288	470564	5511854	yes (89)	ambiguous_bases	ST316-1LV	0	0	0	0	-	0	-	0	-	0	-
BE14_S09	37775_1#35	ERR8771662	Carbapenem-S	Belgium	BE14	304	BE32	50.425	4.486499999999978	5	7	2019	Clinical sample	Catheter exit site		EUCAST				35		30	S	Missing	S	792	6641	0_0_401_0_0_0_0_6_0_0	v2.3.0	Klebsiella pneumoniae	strong	54	289059	514207	5678646	yes (1754)	ambiguous_bases	ST792	2	0	0	0	ybt 17; ICEKp10	281-1LV	clb 3	15	-	0	-
BE14_S10	37775_2#101	ERR8772112	Carbapenem-S	Belgium	BE14	304	BE32	50.425	4.486499999999978	29	8	2019	Clinical sample	Wound swab		EUCAST				27		24	S	Missing	S	3155	6710	0_0_183_0_0_1_0_0_0_0	v2.3.0	Klebsiella pneumoniae	strong	49	261215	592313	5587243	yes (111)	ambiguous_bases	ST3155	0	0	0	0	-	0	-	0	-	0	-
BE16_R01	37775_2#103	ERR8772114	Carbapenem-R/I	Belgium	BE16	305	BE34	49.6828	5.811919999999986	6	6	2019	Clinical sample	Urine	Ertapenem, Meropenem	EUCAST	>64	32	64	6		6	R	R	R	512	6712	0_0_105_6_0_0_104_0_0_0	v2.3.0	Klebsiella pneumoniae	strong	48	219615	544179	5505212	yes (339)	ambiguous_bases	ST512	0	2	6	7	-	0	-	0	-	0	-
BE16_S01	37775_2#105	ERR8772116	Carbapenem-S	Belgium	BE16	305	BE34	49.6828	5.811919999999986	8	6	2019	Clinical sample	Urine		EUCAST				30		29	S	Missing	S	405	6714	0_0_374_0_4_0_1_19_0_0	v2.3.0	Klebsiella pneumoniae	strong	31	788732	1350597	5521076	yes (75)	ambiguous_bases	ST405	0	1	7	11	-	0	-	0	-	0	-
BE18_S01	37775_2#109	ERR8772120	Carbapenem-S	Belgium	BE18	247	BE35	50.4669	4.86746	26	5	2019	Clinical sample	Urine		EUCAST				32		29	S	Missing	S	6	6716	0_0_127_8_3_1_0_1_0_0	v2.3.0	Klebsiella pneumoniae	strong	38	299568	858668	5315779	yes (50)	ambiguous_bases	ST6	1	0	0	0	ybt 14; ICEKp5	376	-	0	-	0	-
BE19_R01	37775_2#111	ERR8772122	Carbapenem-R/I	Belgium	BE19	39	BE33	50.6451	5.573419999999942	4	5	2019	Clinical sample	Urine		EUCAST	4	2	2	18		21	R	S	S	15	6718	0_0_0_0_2_0_0_66_1_0	v2.3.0	Klebsiella pneumoniae	strong	49	290312	650883	5603331	yes (785)	ambiguous_bases	ST15	0	2	8	11	-	0	-	0	-	0	-
BE19_R02	37775_2#129	ERR8772140	Carbapenem-R/I	Belgium	BE19	39	BE33	50.6451	5.573419999999942	31	5	2019	Clinical sample	Urine	Meropenem	EUCAST	64	16	64	9		9	R	R	R	37	6731	0_0_109_4_4_0_0_0_0_0	v2.3.0	Klebsiella pneumoniae	strong	70	232152	555220	5644619	yes (535)	ambiguous_bases	ST37	0	2	11	23	-	0	-	0	-	0	-
BE19_R03	37822_2#124	ERR8772433	Carbapenem-R/I	Belgium	BE19	39	BE33	50.6451	5.573419999999942	11	6	2019	Clinical sample	Urine	Meropenem	EUCAST	>64	32	>64	6		6	R	R	R	512	6965	0_0_105_6_0_0_17_174_0_0	v2.3.0	Klebsiella pneumoniae	strong	58	225644	543981	5641249	yes (554)	ambiguous_bases	ST512	0	2	6	7	-	0	-	0	-	0	-
BE19_R04	37822_2#126	ERR8772434	Carbapenem-R/I	Belgium	BE19	39	BE33	50.6451	5.573419999999942	24	6	2019	Clinical sample	Urine		EUCAST	16	4	4	13		16	R	I	I	147	6966	0_0_197_0_4_24_0_0_0_0	v2.3.0	Klebsiella pneumoniae	strong	42	566712	964685	5463476	yes (338)	ambiguous_bases	ST147	0	2	2	1	-	0	-	0	-	0	-
BE19_R06	37822_2#146	ERR8772436	Carbapenem-R/I	Belgium	BE19	39	BE33	50.6451	5.573419999999942	1	7	2019	Clinical sample	Urine	Meropenem	EUCAST	>64	64	<64	6		6	R	R	R	512	6967	0_0_105_6_0_0_17_181_0_0	v2.3.0	Klebsiella pneumoniae	strong	71	259157	544154	5712494	yes (562)	ambiguous_bases	ST512	0	2	8	9	-	0	-	0	-	0	-
BE19_R07	37822_2#148	ERR8772437	Carbapenem-R/I	Belgium	BE19	39	BE33	50.6451	5.573419999999942	1	7	2019	Clinical sample	Urine	Meropenem	EUCAST	>64	32	64	6		6	R	R	R	512	1505	0_0_105_6_0_0_17_65_71_0	v2.3.0	Klebsiella pneumoniae	strong	60	268762	512351	5604823	yes (991)	ambiguous_bases	ST512	0	2	8	8	-	0	-	0	-	0	-
BE19_R08	37822_2#150	ERR8772438	Carbapenem-R/I	Belgium	BE19	39	BE33	50.6451	5.573419999999942	1	8	2019	Clinical sample	Urine		EUCAST	4	2	0.5	21		22	R	S	S	15	6968	0_0_0_0_2_0_0_66_3_0	v2.3.0	Klebsiella pneumoniae	strong	52	362539	650759	5602856	yes (1044)	ambiguous_bases	ST15	0	2	8	11	-	0	-	0	-	0	-
BE19_R09	37775_1#1	ERR8771628	Carbapenem-R/I	Belgium	BE19	39	BE33	50.6451	5.573419999999942	9	8	2019	Clinical sample	Urine		EUCAST	4	4	2	20		20	R	I	S	14	6446	0_0_1_1_7_1_0_0_0_0	v2.3.0	Klebsiella pneumoniae	strong	68	725282	1194275	5599667	yes (1879)	ambiguous_bases	ST14	0	2	7	8	-	0	-	0	-	0	-
BE19_R10	37822_2#152	ERR8772439	Carbapenem-R/I	Belgium	BE19	39	BE33	50.6451	5.573419999999942	17	8	2019	Clinical sample	Urine		EUCAST	2	1	0.5	20		21	R	S	S	15	6718	0_0_0_0_2_0_0_66_1_0	v2.3.0	Klebsiella pneumoniae	strong	50	291954	650744	5602301	yes (1075)	ambiguous_bases	ST15	0	2	8	11	-	0	-	0	-	0	-
BE19_S01	37822_2#154	ERR8772440	Carbapenem-S	Belgium	BE19	39	BE33	50.6451	5.573419999999942	5	5	2019	Clinical sample	Urine		EUCAST				36		33	S	Missing	S	405	8217	0_0_374_0_4_0_2_0_0_0	v2.3.0	Klebsiella pneumoniae	strong	46	484161	1350576	5917165	yes (633)	ambiguous_bases	ST405	1	0	3	3	ybt 27; ICEKp22	312	-	0	-	0	-
BE19_S02	37822_2#156	ERR8772441	Carbapenem-S	Belgium	BE19	39	BE33	50.6451	5.573419999999942	30	5	2019	Clinical sample	Blood		EUCAST				31		31	S	Missing	S	152	6969	0_0_220_0_5_0_0_0_0_0	v2.3.0	Klebsiella pneumoniae	strong	67	330604	858096	5466450	yes (683)	ambiguous_bases	ST152	0	1	10	13	-	0	-	0	-	0	-
BE19_S03	37822_2#158	ERR8772442	Carbapenem-S	Belgium	BE19	39	BE33	50.6451	5.573419999999942	12	6	2019	Clinical sample	Urine		EUCAST				28		28	S	Missing	S	15	6970	0_0_0_0_2_17_0_0_0_0	v2.3.0	Klebsiella pneumoniae	strong	49	266664	586215	5618074	yes (1025)	ambiguous_bases	ST15	1	1	9	11	ybt 10; ICEKp4	28	-	0	-	0	-
BE19_S04	37822_2#160	ERR8772443	Carbapenem-S	Belgium	BE19	39	BE33	50.6451	5.573419999999942	24	6	2019	Clinical sample	Blood		EUCAST				40		32	S	Missing	S	188	6971	0_0_179_0_5_0_0_0_0_0	v2.3.0	Klebsiella pneumoniae	strong	52	359519	631121	5518858	yes (878)	ambiguous_bases	ST188	0	0	0	0	-	0	-	0	-	0	-
BE19_S06	37822_2#180	ERR8772445	Carbapenem-S	Belgium	BE19	39	BE33	50.6451	5.573419999999942	30	6	2019	Clinical sample	Urine		EUCAST				35		33	S	Missing	S	14	6972	0_0_1_0_2_0_2_0_0_0	v2.3.0	Klebsiella pneumoniae	strong	39	371585	1475806	5345012	yes (827)	ambiguous_bases	ST14	0	0	0	0	-	0	-	0	-	0	-
BE19_S07	37822_2#182	ERR8772446	Carbapenem-S	Belgium	BE19	39	BE33	50.6451	5.573419999999942	1	7	2019	Clinical sample	Urine		EUCAST				34		31	S	Missing	S	23	6973	0_0_429_0_46_0_0_0_0_0	v2.3.0	Klebsiella pneumoniae	strong	32	450459	1165049	5549374	yes (926)	ambiguous_bases	ST23	5	0	0	0	ybt 1; ICEKp10	47	clb 2	29-1LV	iuc 1	1	iro 1
BE19_S08	37822_2#184	ERR8772447	Carbapenem-S	Belgium	BE19	39	BE33	50.6451	5.573419999999942	1	8	2019	Clinical sample	Urine		EUCAST				35		32	S	Missing	S	1526	6974	0_0_577_0_0_0_0_0_0_0	v2.3.0	Klebsiella pneumoniae	strong	51	496678	975676	5917249	yes (624)	ambiguous_bases	ST1526	1	0	3	3	ybt 22; ICEKp12	13-3LV	-	0	-	0	-
BE19_S09	37822_2#186	ERR8772448	Carbapenem-S	Belgium	BE19	39	BE33	50.6451	5.573419999999942	9	8	2019	Clinical sample	Urine		EUCAST				31		31	S	Missing	S	985	6975	0_0_137_9_3_0_0_3_0_0	v2.3.0	Klebsiella pneumoniae	strong	27	1480984	1947537	5470304	yes (557)	ambiguous_bases	ST985	1	1	8	12	ybt 16; ICEKp12	277	-	0	-	0	-
BE19_S10	37822_2#188	ERR8772449	Carbapenem-S	Belgium	BE19	39	BE33	50.6451	5.573419999999942	17	8	2019	Clinical sample	Lower respiratory tract specimens		EUCAST				35		30	S	Missing	S	23	6976	0_0_429_0_47_0_0_0_0_0	v2.3.0	Klebsiella pneumoniae	strong	36	314608	931057	5638873	yes (1169)	ambiguous_bases	ST23	5	0	0	0	ybt 1; ICEKp10	47	clb 2	29	iuc 1	1	iro 1
BE20_R01	37822_2#190	ERR8772450	Carbapenem-R/I	Belgium	BE20	300	BE32	50.4795	4.185269999999946	4	5	2019	Clinical sample	Urine		EUCAST	4	2	1	18		20	R	S	S	219	212;8197;8206	0_0_80_8_0_0_0_0_0_0	v2.3.0	Klebsiella pneumoniae	strong	61	370865	956024	5851234	yes (850)	ambiguous_bases	ST219	0	2	8	11	-	0	-	0	-	0	-
BE20_R02	37822_2#192	ERR8772451	Carbapenem-R/I	Belgium	BE20	300	BE32	50.4795	4.185269999999946	5	6	2019	Clinical sample	Urine		EUCAST	2	2	1	19		20	R	S	S	76	6977	0_0_46_1_5_0_0_0_0_0	v2.3.0	Klebsiella pneumoniae	strong	37	377372	770282	5532253	yes (481)	ambiguous_bases	ST76	0	2	1	1	-	0	-	0	-	0	-
BE20_R03	37822_2#210	ERR8772452	Carbapenem-R/I	Belgium	BE20	300	BE32	50.4795	4.185269999999946	15	6	2019	Clinical sample	Urine		EUCAST	4	2	1	20		21	R	S	S	873	6978	0_0_160_0_5_0_0_0_0_0	v2.3.0	Klebsiella pneumoniae	strong	31	420955	620673	5638827	yes (821)	ambiguous_bases	ST873	1	2	1	1	ybt 10; ICEKp4	91-4LV	-	0	-	0	-
BE20_R06	37822_2#216	ERR8772455	Carbapenem-R/I	Belgium	BE20	300	BE32	50.4795	4.185269999999946	29	10	2019	Clinical sample	Lower respiratory tract specimens		EUCAST	2	4	1	20		21	R	I	S	999	6979	0_0_240_0_1_0_0_0_0_0	v2.3.0	Klebsiella pneumoniae	strong	37	371507	1001809	5310442	yes (110)	ambiguous_bases	ST999	0	2	1	1	-	0	-	0	-	0	-
BE20_S01	37822_2#218	ERR8772456	Carbapenem-S	Belgium	BE20	300	BE32	50.4795	4.185269999999946	4	5	2019	Clinical sample	Aspirates		EUCAST				34		32	S	Missing	S	2496	6980	0_0_127_10_0_0_0_0_0_0	v2.3.0	Klebsiella pneumoniae	strong	28	501931	1035014	5458789	yes (621)	ambiguous_bases	ST2496	0	0	0	0	-	0	-	0	-	0	-
BE20_S02	37822_2#220	ERR8772457	Carbapenem-S	Belgium	BE20	300	BE32	50.4795	4.185269999999946	5	6	2019	Clinical sample	Urine		EUCAST				32		29	S	Missing	S	24	6981	0_0_310_0_1_0_0_0_0_0	v2.3.0	Klebsiella pneumoniae	strong	36	533337	1194310	5582130	yes (945)	ambiguous_bases	ST24	1	0	1	1	ybt 4; plasmid	29	-	0	-	0	-
BE20_S03	37822_2#222	ERR8772458	Carbapenem-S	Belgium	BE20	300	BE32	50.4795	4.185269999999946	16	6	2019	Clinical sample	Urine		EUCAST				33		28	S	Missing	S	29	6982	0_0_137_11_16_0_0_0_0_0	v2.3.0	Klebsiella pneumoniae	strong	40	489881	1019142	5465934	yes (506)	ambiguous_bases	ST29	0	0	1	1	-	0	-	0	-	0	-
BE20_S06	37822_2#244	ERR8772461	Carbapenem-S	Belgium	BE20	300	BE32	50.4795	4.185269999999946	29	10	2019	Clinical sample	Urine		EUCAST				35		28	S	Missing	S	54	6983	0_0_166_0_12_0_0_0_0_0	v2.3.0	Klebsiella pneumoniae	strong	59	260322	709002	5466625	no	-	ST54	0	0	0	0	-	0	-	0	-	0	-
BA01_R01	35876_1#262	ERR7734862	Carbapenem-R/I	Bosnia and Herzegovina	BA01	436	BA00	44.772	17.189899999999966	2	4	2019	Clinical sample	Blood	Ertapenem, Meropenem	EUCAST	4	2	8				R	S	I	101	5823	0_0_84_0_8_0_36_0_0_0	v2.3.0	Klebsiella pneumoniae	strong	72	207747	663938	5510591	yes (414)	ambiguous_bases	ST101	1	2	7	7	ybt 9; ICEKp3	183	-	0	-	0	-
BA01_R02	35876_1#264	ERR7734864	Carbapenem-R/I	Bosnia and Herzegovina	BA01	436	BA00	44.772	17.189899999999966	29	4	2019	Clinical sample	Blood	Ertapenem, Imipenem, Meropenem	EUCAST	4	8	8				R	R	I	101	5825	0_0_84_0_8_0_36_1_0_0	v2.3.0	Klebsiella pneumoniae	strong	68	290636	437469	5474587	yes (289)	ambiguous_bases	ST101	1	2	7	7	ybt 9; ICEKp3	183	-	0	-	0	-
BA01_R03	35876_1#268	ERR7734868	Carbapenem-R/I	Bosnia and Herzegovina	BA01	436	BA00	44.772	17.189899999999966	3	5	2019	Clinical sample	Soft tissue samples	Ertapenem, Meropenem	EUCAST	4	2	8				R	S	I	101	5827	0_0_84_0_8_0_40_0_0_0	v2.3.0	Klebsiella pneumoniae	strong	80	190319	430716	5636739	yes (66)	ambiguous_bases	ST101	1	2	7	7	ybt 9; ICEKp3	183	-	0	-	0	-
BA01_R04	35876_1#270	ERR7734870	Carbapenem-R/I	Bosnia and Herzegovina	BA01	436	BA00	44.772	17.189899999999966	13	5	2019	Clinical sample	Wound swab	Ertapenem, Meropenem	EUCAST	4	2	8				R	S	I	101	5823	0_0_84_0_8_0_36_0_0_0	v2.3.0	Klebsiella pneumoniae	strong	63	238868	468304	5475645	yes (74)	ambiguous_bases	ST101	1	2	7	7	ybt 9; ICEKp3	183	-	0	-	0	-
BA01_R05	40328_1#185	ERR8773202	Carbapenem-R/I	Bosnia and Herzegovina	BA01	436	BA00	44.772	17.189899999999966	29	5	2019	Clinical sample	Lower respiratory tract specimens	Ertapenem, Meropenem	EUCAST	4	2	8				R	S	I	101	7369	0_0_84_0_8_0_37_0_0_0	v2.3.0	Klebsiella pneumoniae	strong	78	195236	692238	5428225	yes (288)	ambiguous_bases	ST101	1	2	7	8	ybt 9; ICEKp3	183	-	0	-	0	-
BA01_R06	35876_2#371	ERR7735348	Carbapenem-R/I	Bosnia and Herzegovina	BA01	436	BA00	44.772	17.189899999999966	13	6	2019	Clinical sample	Lower respiratory tract specimens	Ertapenem, Imipenem, Meropenem	EUCAST	4	8	8				R	R	I	101	5823	0_0_84_0_8_0_36_0_0_0	v2.3.0	Klebsiella pneumoniae	strong	78	266065	663017	5563928	yes (688)	ambiguous_bases	ST101	1	2	7	7	ybt 9; ICEKp3	183	-	0	-	0	-
BA01_R07	35876_1#272	ERR7734872	Carbapenem-R/I	Bosnia and Herzegovina	BA01	436	BA00	44.772	17.189899999999966	12	7	2019	Clinical sample	Blood	Ertapenem, Imipenem, Meropenem	EUCAST	4	8	8				R	R	I	101	5823	0_0_84_0_8_0_36_0_0_0	v2.3.0	Klebsiella pneumoniae	strong	67	286840	527572	5477331	yes (76)	ambiguous_bases	ST101	1	2	7	7	ybt 9; ICEKp3	183	-	0	-	0	-
BA01_R08	35876_1#292	ERR7734892	Carbapenem-R/I	Bosnia and Herzegovina	BA01	436	BA00	44.772	17.189899999999966	13	7	2019	Clinical sample	Urine	Ertapenem, Imipenem, Meropenem	EUCAST	4	8	8				R	R	I	395	5838	0_0_106_0_3_0_8_0_0_0	v2.3.0	Klebsiella pneumoniae	strong	49	275679	517544	5594775	yes (409)	ambiguous_bases	ST395	1	2	8	11	ybt 16; ICEKp12	530-2LV	-	0	-	0	-
BA01_R09	35876_2#372	ERR7735349	Carbapenem-R/I	Bosnia and Herzegovina	BA01	436	BA00	44.772	17.189899999999966	29	7	2019	Clinical sample	Urine	Ertapenem, Imipenem, Meropenem	EUCAST	4	8	8				R	R	I	395	5838	0_0_106_0_3_0_8_0_0_0	v2.3.0	Klebsiella pneumoniae	strong	53	269792	517544	5595460	yes (572)	ambiguous_bases	ST395	1	2	8	11	ybt 16; ICEKp12	530-2LV	-	0	-	0	-
BA01_R10	35876_2#373	ERR7735350	Carbapenem-R/I	Bosnia and Herzegovina	BA01	436	BA00	44.772	17.189899999999966	30	7	2019	Clinical sample	Lower respiratory tract specimens	Ertapenem, Imipenem, Meropenem	EUCAST	4	4	8				R	I	I	101	5823	0_0_84_0_8_0_36_0_0_0	v2.3.0	Klebsiella pneumoniae	strong	66	206628	693458	5475986	yes (301)	ambiguous_bases	ST101	1	2	7	7	ybt 9; ICEKp3	183	-	0	-	0	-
BA01_S01	40328_1#69	ERR8773086	Carbapenem-S	Bosnia and Herzegovina	BA01	436	BA00	44.772	17.189899999999966	3	4	2019	Clinical sample	Blood	Ertapenem, Imipenem, Meropenem	EUCAST	0.5	0.25	0.25				S	S	S	101	8235	0_0_84_0_8_3_0_0_11_0	v2.3.0	Klebsiella pneumoniae	strong	41	350698	1004466	5597094	yes (1)	ambiguous_bases	ST101	1	1	8	15	ybt 9; ICEKp3	183-1LV	-	0	-	0	-
BA01_S02	40660_1#208	ERR8774646	Carbapenem-S	Bosnia and Herzegovina	BA01	436	BA00	44.772	17.189899999999966	29	4	2019	Clinical sample	Urine	Ertapenem, Imipenem, Meropenem	EUCAST	0.5	0.25	0.25				S	S	S	3161	Failed bigsdb QC	Failed bigsdb QC	v2.3.0	Klebsiella pneumoniae	strong	532	387423	1628376	6383441	yes (1626)	ambiguous_bases	ST3161	0	1	7	13	-	0	-	0	-	0	-
BA01_S03	35876_2#351	ERR7735328	Carbapenem-S	Bosnia and Herzegovina	BA01	436	BA00	44.772	17.189899999999966	3	5	2019	Clinical sample	Aspirates	Ertapenem, Imipenem, Meropenem	EUCAST	0.25	0.25	0.25				S	S	S	307	6144	0_0_369_0_0_0_0_0_1_34	v2.3.0	Klebsiella pneumoniae	strong	51	298841	1170465	5424072	yes (78)	ambiguous_bases	ST307	1	1	8	12	ybt 9; ICEKp3	187	-	0	-	0	-
BA01_S04	35876_2#369	ERR7735346	Carbapenem-S	Bosnia and Herzegovina	BA01	436	BA00	44.772	17.189899999999966	13	5	2019	Clinical sample	Lower respiratory tract specimens	Ertapenem, Imipenem, Meropenem	EUCAST	0.25	0.25	0.25				S	S	S	37	6157	0_0_109_33_8_0_0_0_0_0	v2.3.0	Klebsiella pneumoniae	strong	64	333793	468881	5563190	yes (143)	ambiguous_bases	ST37	0	1	4	7	-	0	-	0	-	0	-
BA01_S05	40328_1#183	ERR8773200	Carbapenem-S	Bosnia and Herzegovina	BA01	436	BA00	44.772	17.189899999999966	29	5	2019	Clinical sample	Aspirates	Ertapenem, Imipenem, Meropenem	EUCAST	0.25	1	1				S	S	S	34	7367	0_0_13_20_0_0_0_0_0_0	v2.3.0	Klebsiella pneumoniae	strong	35	350055	1023501	5477417	yes (1)	ambiguous_bases	ST34	0	0	0	0	-	0	-	0	-	0	-
BA01_S09	35876_1#296	ERR7734896	Carbapenem-S	Bosnia and Herzegovina	BA01	436	BA00	44.772	17.189899999999966	29	7	2019	Clinical sample	Urine	Ertapenem, Imipenem, Meropenem	EUCAST	0.5	0.25	0.25				S	S	S	1418	5841	0_0_158_12_0_0_0_1_0_0	v2.3.0	Klebsiella pneumoniae	strong	40	440500	849234	5150507	yes (23)	ambiguous_bases	ST1418	1	0	0	0	ybt 10; ICEKp4	78	-	0	-	0	-
BA01_S10	35876_2#374	ERR7735351	Carbapenem-S	Bosnia and Herzegovina	BA01	436	BA00	44.772	17.189899999999966	31	7	2019	Clinical sample	Blood	Ertapenem, Imipenem, Meropenem	EUCAST	0.5	0.25	0.25				S	S	S	307	6159	0_0_369_0_0_0_0_0_1_37	v2.3.0	Klebsiella pneumoniae	strong	46	298830	991841	5422307	yes (84)	ambiguous_bases	ST307	1	1	8	12	ybt 9; ICEKp3	187	-	0	-	0	-
BG01_R01	37775_1#91	ERR8771718	Carbapenem-R/I	Bulgaria	BG01	443	BG31	43.409	24.617999999999938	2	7	2019	Clinical sample	Urine	Ertapenem, Meropenem	EUCAST	>=8	>8	128				R	R	R	11	6703	0_0_105_11_0_0_0_10_4_0	v2.3.0	Klebsiella pneumoniae	strong	64	239342	689387	5613939	yes (826)	ambiguous_bases	ST11	1	3	10	12	ybt 15; ICEKp11	230-1LV	-	0	-	0	-
BG01_R02	37775_2#113	ERR8772124	Carbapenem-R/I	Bulgaria	BG01	443	BG31	43.409	24.617999999999938	18	7	2019	Clinical sample	Bone and joint specimens	Ertapenem, Meropenem	EUCAST	>=8	4	32				R	I	R	11	6720	0_0_105_11_0_0_0_26_2_0	v2.3.0	Klebsiella pneumoniae	strong	56	207282	658111	5665592	yes (632)	ambiguous_bases	ST11	1	2	9	11	ybt 15; ICEKp11	230	-	0	-	0	-
BG01_R03	37775_1#87	ERR8771714	Carbapenem-R/I	Bulgaria	BG01	443	BG31	43.409	24.617999999999938	18	8	2019	Clinical sample	Catheter exit site	Ertapenem, Meropenem	EUCAST	>=8	4	32				R	I	R	11	6699	0_0_105_11_0_0_0_26_0_0	v2.3.0	Klebsiella pneumoniae	strong	58	219071	662642	5745601	yes (504)	ambiguous_bases	ST11	1	2	9	14	ybt 15; ICEKp11	230-1LV	-	0	-	0	-
BG01_R04	37775_2#50	ERR8772061	Carbapenem-R/I	Bulgaria	BG01	443	BG31	43.409	24.617999999999938	22	8	2019	Clinical sample	Lower respiratory tract specimens	Ertapenem, Meropenem	EUCAST	>=8	4	32				R	I	R	11	6928	0_0_105_11_0_0_0_26_1_0	v2.3.0	Klebsiella pneumoniae	strong	57	246023	577698	5699869	yes (523)	ambiguous_bases	ST11	1	2	9	11	ybt 15; ICEKp11	230	-	0	-	0	-
BG01_R05	37775_2#210	ERR8772221	Carbapenem-R/I	Bulgaria	BG01	443	BG31	43.409	24.617999999999938	22	8	2019	Clinical sample	Lower respiratory tract specimens	Ertapenem, Meropenem	EUCAST	>=8	4	32				R	I	R	11	6699	0_0_105_11_0_0_0_26_0_0	v2.3.0	Klebsiella pneumoniae	strong	46	270619	658122	5667467	yes (486)	ambiguous_bases	ST11	1	2	9	11	ybt 15; ICEKp11	230	-	0	-	0	-
BG01_S01	37775_2#218	ERR8772229	Carbapenem-S	Bulgaria	BG01	443	BG31	43.409	24.617999999999938	21	8	2019	Clinical sample	Blood	Ertapenem, Meropenem	EUCAST	<=0.5	<=0.25	<=0.25				S	S	S	23	6797	0_0_429_0_51_0_0_0_0_0	v2.3.0	Klebsiella pneumoniae	strong	23	752134	1342802	5592207	yes (1375)	ambiguous_bases	ST23	5	0	0	0	ybt 1; ICEKp10	47-2LV	clb 2 (truncated)	29-1LV	iuc 1	1	iro 1
BG01_S02	37775_2#6	ERR8772017	Carbapenem-S	Bulgaria	BG01	443	BG31	43.409	24.617999999999938	6	9	2019	Clinical sample	Urine	Ertapenem, Meropenem	EUCAST	<=0.5	<=0.25	<=0.25				S	S	S	359	6936	0_0_91_0_0_0_1_0_0_0	v2.3.0	Klebsiella pneumoniae	strong	104	159506	441575	5366843	yes (326)	ambiguous_bases	ST359	0	0	0	0	-	0	-	0	-	0	-
BG01_S03	38089_1#11	ERR8772510	Carbapenem-S	Bulgaria	BG01	443	BG31	43.409	24.617999999999938	6	9	2019	Clinical sample	Wound swab	Ertapenem, Meropenem	EUCAST	<=0.5	<=0.25	<=0.25				S	S	S	208	7016	1_0_27_2_0_0_0_0_0_0	v2.3.0	Klebsiella variicola subsp. variicola	strong	25	1009524	2340714	5634552	yes (350)	ambiguous_bases	ST208	0	0	0	0	-	0	-	0	-	0	-
BG01_S04	37775_1#260	ERR8771887	Carbapenem-S	Bulgaria	BG01	443	BG31	43.409	24.617999999999938	17	9	2019	Clinical sample	Wound swab	Ertapenem, Meropenem	EUCAST	<=0.5	<=0.25	<=0.25				S	S	S	200	6574	0_0_249_0_6_1_0_0_0_0	v2.3.0	Klebsiella pneumoniae	strong	102	573246	1429238	5285019	yes (787)	ambiguous_bases	ST200	0	0	0	0	-	0	-	0	-	0	-
BG01_S05	37775_1#86	ERR8771713	Carbapenem-S	Bulgaria	BG01	443	BG31	43.409	24.617999999999938	25	9	2019	Clinical sample	Wound swab	Ertapenem, Meropenem	EUCAST	<=0.5	<=0.25	<=0.25				S	S	S	252	6698	0_0_94_1_6_0_0_0_0_0	v2.3.0	Klebsiella pneumoniae	strong	317	296954	793034	5686812	yes (811)	ambiguous_bases	ST252	0	0	0	0	-	0	-	0	-	0	-
BG02_R01	37775_2#90	ERR8772101	Carbapenem-R/I	Bulgaria	BG02	444	BG32	43.848	25.954200000000014	1	4	2019	Clinical sample	Blood	Ertapenem, Meropenem	EUCAST	>=8	>8	>128				R	R	R	11	6754	0_0_105_11_0_0_0_35_0_0	v2.3.0	Klebsiella pneumoniae	strong	52	242757	658147	5662588	yes (504)	ambiguous_bases	ST11	1	2	9	11	ybt 15; ICEKp11	230-1LV	-	0	-	0	-
BG02_R02	37775_1#339	ERR8771966	Carbapenem-R/I	Bulgaria	BG02	444	BG32	43.848	25.954200000000014	17	4	2019	Clinical sample	Urine	Ertapenem, Meropenem	EUCAST	>=8	8	32				R	R	R	37	6515;8209;8210	0_0_109_1_38_0_0_0_0_0	v2.3.0	Klebsiella pneumoniae	strong	57	325641	548759	5486643	yes (801)	ambiguous_bases	ST37	0	2	7	8	-	0	-	0	-	0	-
BG02_R03	37775_1#82	ERR8771709	Carbapenem-R/I	Bulgaria	BG02	444	BG32	43.848	25.954200000000014	22	4	2019	Clinical sample	Lower respiratory tract specimens	Ertapenem, Meropenem	EUCAST	>=8	>8	128				R	R	R	37	8209	0_0_109_1_38_0_0_0_0_0	v2.3.0	Klebsiella pneumoniae	strong	54	325641	548673	5531670	yes (1018)	ambiguous_bases	ST37	0	2	8	11	-	0	-	0	-	0	-
BG02_R04	37775_1#93	ERR8771720	Carbapenem-R/I	Bulgaria	BG02	444	BG32	43.848	25.954200000000014	10	5	2019	Clinical sample	Lower respiratory tract specimens	Ertapenem, Meropenem	EUCAST	>=8	8	32				R	R	R	37	8210	0_0_109_1_38_0_0_0_0_0	v2.3.0	Klebsiella pneumoniae	strong	61	283256	554854	5529617	yes (1018)	ambiguous_bases	ST37	0	2	8	10	-	0	-	0	-	0	-
BG02_R05	37775_2#128	ERR8772139	Carbapenem-R/I	Bulgaria	BG02	444	BG32	43.848	25.954200000000014	11	6	2019	Clinical sample	Urine	Ertapenem, Meropenem	EUCAST	>=8	<=1	1				R	S	S	16	6730	0_0_22_27_0_0_0_28_0_0	v2.3.0	Klebsiella pneumoniae	strong	29	327909	632669	5303242	yes (92)	ambiguous_bases	ST16	0	1	5	6	-	0	-	0	-	0	-
BG02_R06	37775_2#159	ERR8772170	Carbapenem-R/I	Bulgaria	BG02	444	BG32	43.848	25.954200000000014	13	6	2019	Clinical sample	Urine	Ertapenem, Meropenem	EUCAST	>=8	8	64				R	R	R	11	6754	0_0_105_11_0_0_0_35_0_0	v2.3.0	Klebsiella pneumoniae	strong	60	269720	583107	5719770	yes (561)	ambiguous_bases	ST11	1	2	9	11	ybt 15; ICEKp11	230-1LV	-	0	-	0	-
BG02_R07	37775_1#183	ERR8771810	Carbapenem-R/I	Bulgaria	BG02	444	BG32	43.848	25.954200000000014	13	8	2019	Clinical sample	Wound swab	Ertapenem, Meropenem	EUCAST	>=8	8	64				R	R	R	37	6515;8209;8210	0_0_109_1_38_0_0_0_0_0	v2.3.0	Klebsiella pneumoniae	strong	59	290832	841836	5532619	yes (532)	ambiguous_bases	ST37	0	2	8	10	-	0	-	0	-	0	-
BG02_R08	37775_1#238	ERR8771865	Carbapenem-R/I	Bulgaria	BG02	444	BG32	43.848	25.954200000000014	13	8	2019	Clinical sample	Urine	Ertapenem, Meropenem	EUCAST	>=8	>8	64				R	R	R	11	6558	0_0_105_11_0_0_0_36_0_0	v2.3.0	Klebsiella pneumoniae	strong	72	202613	409903	5721420	yes (449)	ambiguous_bases	ST11	1	2	10	12	ybt 15; ICEKp11	230-1LV	-	0	-	0	-
BG02_R09	37775_1#343	ERR8771970	Carbapenem-R/I	Bulgaria	BG02	444	BG32	43.848	25.954200000000014	14	8	2019	Clinical sample	Urine	Ertapenem, Meropenem	EUCAST	>=8	>8	32				R	R	R	37	6515;8209;8210	0_0_109_1_38_0_0_0_0_0	v2.3.0	Klebsiella pneumoniae	strong	55	283266	790449	5531482	yes (797)	ambiguous_bases	ST37	0	2	8	10	-	0	-	0	-	0	-
BG02_R10	37775_1#294	ERR8771921	Carbapenem-R/I	Bulgaria	BG02	444	BG32	43.848	25.954200000000014	5	9	2019	Clinical sample	Lower respiratory tract specimens	Ertapenem, Meropenem	EUCAST	>=8	8	32				R	R	R	37	6598	0_0_109_1_38_0_0_0_1_0	v2.3.0	Klebsiella pneumoniae	strong	52	325641	548793	5500866	yes (414)	ambiguous_bases	ST37	0	2	6	5	-	0	-	0	-	0	-
BG02_S01	37775_2#96	ERR8772107	Carbapenem-S	Bulgaria	BG02	444	BG32	43.848	25.954200000000014	3	8	2019	Clinical sample	Aspirates	Ertapenem, Meropenem	EUCAST	<=0.5	<=0.25	<=0.25				S	S	S	29	6517	0_0_137_1_1_0_0_1_0_0	v2.3.0	Klebsiella pneumoniae	strong	47	414092	1124417	5311722	yes (330)	ambiguous_bases	ST29	0	0	0	0	-	0	-	0	-	0	-
BG02_S02	37775_2#52	ERR8772063	Carbapenem-S	Bulgaria	BG02	444	BG32	43.848	25.954200000000014	5	8	2019	Clinical sample	Reproductive tract samples	Ertapenem, Meropenem	EUCAST	<=0.5	<=0.25	<=0.25				S	S	S	200	6929	0_0_249_0_11_0_0_0_0_0	v2.3.0	Klebsiella pneumoniae	strong	20	458048	1195989	5121515	yes (764)	ambiguous_bases	ST200	0	0	0	0	-	0	-	0	-	0	-
BG02_S03	37775_2#116	ERR8772127	Carbapenem-S	Bulgaria	BG02	444	BG32	43.848	25.954200000000014	5	8	2019	Clinical sample	Reproductive tract samples	Ertapenem, Meropenem	EUCAST	<=0.5	<=0.25	<=0.25				S	S	S	405	6722	0_0_374_0_11_0_0_0_0_0	v2.3.0	Klebsiella pneumoniae	strong	33	484809	766858	5500050	yes (963)	ambiguous_bases	ST405	0	0	0	0	-	0	-	0	-	0	-
BG02_S04	37775_2#288	ERR8772336	Carbapenem-S	Bulgaria	BG02	444	BG32	43.848	25.954200000000014	12	8	2019	Clinical sample	Lower respiratory tract specimens	Ertapenem, Meropenem	EUCAST	<=0.5	<=0.25	<=0.25				S	S	S	22	6847	0_0_23_1_7_0_0_0_0_0	v2.3.0	Klebsiella pneumoniae	strong	72	316281	908171	5510688	yes (1110)	ambiguous_bases	ST22	0	1	5	7	-	0	-	0	-	0	-
BG02_S05	37775_1#285	ERR8771912	Carbapenem-S	Bulgaria	BG02	444	BG32	43.848	25.954200000000014	16	8	2019	Clinical sample	Catheter exit site	Ertapenem, Meropenem	EUCAST	<=0.5	<=0.25	<=0.25				S	S	S	34	6593	0_0_13_13_3_0_0_0_0_0	v2.3.0	Klebsiella pneumoniae	strong	77	276949	771325	5764338	yes (181)	ambiguous_bases	ST34	0	1	5	7	-	0	-	0	-	0	-
BG02_S06	37775_2#369	ERR8772417	Carbapenem-S	Bulgaria	BG02	444	BG32	43.848	25.954200000000014	16	8	2019	Clinical sample	Catheter exit site	Ertapenem, Meropenem	EUCAST	<=0.5	<=0.25	<=0.25				S	S	S	14	6912	0_0_1_1_13_0_2_0_0_0	v2.3.0	Klebsiella pneumoniae	strong	33	583512	970231	5570988	yes (748)	ambiguous_bases	ST14	0	1	2	2	-	0	-	0	-	0	-
BG02_S07	37775_1#64	ERR8771691	Carbapenem-S	Bulgaria	BG02	444	BG32	43.848	25.954200000000014	19	9	2019	Clinical sample	Blood	Ertapenem, Meropenem	EUCAST	<=0.5	<=0.25	<=0.25				S	S	S	323	6684	0_0_363_1_2_1_8_0_0_0	v2.3.0	Klebsiella pneumoniae	strong	33	562425	985844	5456544	yes (790)	ambiguous_bases	ST323	0	1	7	11	-	0	-	0	-	0	-
BG02_S08	37775_1#62	ERR8771689	Carbapenem-S	Bulgaria	BG02	444	BG32	43.848	25.954200000000014	20	9	2019	Clinical sample	Urine	Ertapenem, Meropenem	EUCAST	<=0.5	<=0.25	<=0.25				S	S	S	65	6682	0_0_391_0_0_0_3_0_0_0	v2.3.0	Klebsiella pneumoniae	strong	52	206167	415347	5736954	yes (340)	ambiguous_bases	ST65	5	1	4	4	ybt 17; ICEKp10	235	clb 3	13	iuc 1	1	iro 1
BG02_S09	37775_1#347	ERR8771974	Carbapenem-S	Bulgaria	BG02	444	BG32	43.848	25.954200000000014	21	9	2019	Clinical sample	Urine	Ertapenem, Meropenem	EUCAST	<=0.5	<=0.25	<=0.25				S	S	S	6198	6639	0_0_521_0_0_0_0_0_0_0	v2.3.0	Klebsiella pneumoniae	strong	26	541500	1965592	5273173	yes (448)	ambiguous_bases	ST496-2LV	0	0	0	0	-	0	-	0	-	0	-
BG02_S10	37775_1#358	ERR8771985	Carbapenem-S	Bulgaria	BG02	444	BG32	43.848	25.954200000000014	23	9	2019	Clinical sample	Reproductive tract samples	Ertapenem, Meropenem	EUCAST	<=0.5	<=0.25	<=0.25				S	S	S	866	6650	0_0_110_1_0_1_0_1_0_0	v2.3.0	Klebsiella pneumoniae	strong	22	462567	808176	5309385	yes (774)	ambiguous_bases	ST866	1	0	0	0	ybt 18; ICEKp15	400	-	0	-	0	-
BG03_R01	37775_2#283	ERR8772331	Carbapenem-R/I	Bulgaria	BG03	447	BG33	43.2069	27.91509999999994	5	4	2019	Clinical sample	Other	Ertapenem, Meropenem	EUCAST	>=8	<=1	2				R	S	S	7	6843	0_0_19_0_2_0_0_0_0_0	v2.3.0	Klebsiella pneumoniae	strong	28	556344	1127181	5325368	yes (374)	ambiguous_bases	ST7	0	1	6	6	-	0	-	0	-	0	-
BG03_R02	37775_1#89	ERR8771716	Carbapenem-R/I	Bulgaria	BG03	447	BG33	43.2069	27.91509999999994	14	4	2019	Clinical sample	Urine	Ertapenem, Meropenem	EUCAST	>=8	4	8				R	I	I	16	6701	0_0_22_27_0_0_24_1_0_0	v2.3.0	Klebsiella pneumoniae	strong	31	439342	1534332	5431561	yes (418)	ambiguous_bases	ST16	1	2	3	2	ybt 10; ICEKp4	91-1LV	-	0	-	0	-
BG03_R03	37775_2#281	ERR8772329	Carbapenem-R/I	Bulgaria	BG03	447	BG33	43.2069	27.91509999999994	2	5	2019	Clinical sample	Urine	Ertapenem, Meropenem	EUCAST	>=8	>8	32				R	R	R	340	6842	0_0_105_0_11_0_17_0_1_0	v2.3.0	Klebsiella pneumoniae	strong	49	217627	370951	5367123	yes (649)	ambiguous_bases	ST340	0	2	2	1	-	0	-	0	-	0	-
BG03_R04	37775_1#179	ERR8771806	Carbapenem-R/I	Bulgaria	BG03	447	BG33	43.2069	27.91509999999994	5	5	2019	Clinical sample	Urine	Ertapenem, Meropenem	EUCAST	>=8	>8	64				R	R	R	340	6513	0_0_105_0_11_0_17_3_0_0	v2.3.0	Klebsiella pneumoniae	strong	81	210957	390946	5578601	yes (749)	ambiguous_bases	ST340	0	3	9	10	-	0	-	0	-	0	-
BG03_R05	37775_1#351	ERR8771978	Carbapenem-R/I	Bulgaria	BG03	447	BG33	43.2069	27.91509999999994	9	5	2019	Clinical sample	Urine	Ertapenem, Meropenem	EUCAST	>=8	8	32				R	R	R	37	6643	0_0_109_1_38_0_0_1_0_0	v2.3.0	Klebsiella pneumoniae	strong	55	285281	549589	5524279	yes (868)	ambiguous_bases	ST37	0	2	7	8	-	0	-	0	-	0	-
BG03_R06	37775_2#180	ERR8772191	Carbapenem-R/I	Bulgaria	BG03	447	BG33	43.2069	27.91509999999994	12	5	2019	Clinical sample	Urine	Ertapenem, Meropenem	EUCAST	>=8	>8	32				R	R	R	340	6768	0_0_105_0_11_0_17_0_0_0	v2.3.0	Klebsiella pneumoniae	strong	82	222983	393719	5817929	yes (788)	ambiguous_bases	ST340	0	2	9	14	-	0	-	0	-	0	-
BG03_R07	37775_2#277	ERR8772325	Carbapenem-R/I	Bulgaria	BG03	447	BG33	43.2069	27.91509999999994	14	5	2019	Clinical sample	Urine	Ertapenem, Meropenem	EUCAST	>=8	2	1				R	S	S	Unassigned (37-1LV)	6839	0_0_109_14_3_0_0_0_0_0	v2.3.0	Klebsiella pneumoniae	strong	49	351057	1035186	5589926	yes (801)	ambiguous_bases	ST37-1LV	1	1	6	6	ybt 19; ICEKp16	398-3LV	-	0	-	0	-
BG03_R08	37775_1#371	ERR8771998	Carbapenem-R/I	Bulgaria	BG03	447	BG33	43.2069	27.91509999999994	9	6	2019	Clinical sample	Lower respiratory tract specimens	Ertapenem, Meropenem	EUCAST	>=8	4	16				R	I	R	16	6657	0_0_22_27_0_0_24_0_0_0	v2.3.0	Klebsiella pneumoniae	strong	43	340772	1044668	5525913	yes (260)	ambiguous_bases	ST16	1	2	2	1	ybt 10; ICEKp4	91-1LV	-	0	-	0	-
BG03_R09	37775_1#337	ERR8771964	Carbapenem-R/I	Bulgaria	BG03	447	BG33	43.2069	27.91509999999994	10	6	2019	Clinical sample	Urine	Ertapenem, Meropenem	EUCAST	>=8	>8	128				R	R	R	340	6631	0_0_105_0_11_0_17_1_1_0	v2.3.0	Klebsiella pneumoniae	strong	76	213291	555795	5609617	yes (1278)	ambiguous_bases	ST340	0	3	9	10	-	0	-	0	-	0	-
BG03_R10	37775_2#275	ERR8772323	Carbapenem-R/I	Bulgaria	BG03	447	BG33	43.2069	27.91509999999994	17	6	2019	Clinical sample	Urine	Ertapenem, Meropenem	EUCAST	>=8	>8	64				R	R	R	340	6837	0_0_105_0_11_0_17_1_0_0	v2.3.0	Klebsiella pneumoniae	strong	78	210057	391181	5614395	yes (874)	ambiguous_bases	ST340	0	3	9	10	-	0	-	0	-	0	-
BG03_S01	37775_1#317	ERR8771944	Carbapenem-S	Bulgaria	BG03	447	BG33	43.2069	27.91509999999994	7	6	2019	Clinical sample	Urine	Ertapenem, Meropenem	EUCAST	<=0.5	<=0.25	<=0.25				S	S	S	307	6615	0_0_369_0_0_0_0_0_59_0	v2.3.0	Klebsiella pneumoniae	strong	40	375847	790054	5346053	yes (80)	ambiguous_bases	ST307	0	1	7	7	-	0	-	0	-	0	-
BG03_S02	38089_1#9	ERR8772508	Carbapenem-S	Bulgaria	BG03	447	BG33	43.2069	27.91509999999994	11	6	2019	Clinical sample	Urine	Ertapenem, Meropenem	EUCAST	<=0.5	<=0.25	<=0.25				S	S	S	273	7241	0_0_197_0_0_6_0_0_1_0	v2.3.0	Klebsiella pneumoniae	strong	54	491996	831392	5772940	yes (486)	ambiguous_bases	ST273	0	1	4	4	-	0	-	0	-	0	-
BG03_S03	37775_2#347	ERR8772395	Carbapenem-S	Bulgaria	BG03	447	BG33	43.2069	27.91509999999994	11	6	2019	Clinical sample	Urine	Ertapenem, Meropenem	EUCAST	<=0.5	<=0.25	<=0.25				S	S	S	1655	6893	0_0_207_1_0_0_0_0_0_0	v2.3.0	Klebsiella pneumoniae	strong	38	473487	1067523	5638353	yes (910)	ambiguous_bases	ST1655	1	0	0	0	ybt 15; ICEKp11 (truncated)	423-4LV	-	0	-	0	-
BG03_S04	37775_1#58	ERR8771685	Carbapenem-S	Bulgaria	BG03	447	BG33	43.2069	27.91509999999994	12	6	2019	Clinical sample	Urine	Ertapenem, Meropenem	EUCAST	<=0.5	<=0.25	<=0.25				S	S	S	1562	6678	1_0_66_4_0_0_0_0_0_0	v2.3.0	Klebsiella variicola subsp. variicola	strong	31	725064	1545488	5786212	yes (725)	ambiguous_bases	ST1562	1	0	0	0	ybt 0; ICEKp? (truncated)	508-1LV	-	0	-	0	-
BG03_S05	37775_1#262	ERR8771889	Carbapenem-S	Bulgaria	BG03	447	BG33	43.2069	27.91509999999994	19	6	2019	Clinical sample	Catheter exit site	Ertapenem, Meropenem	EUCAST	<=0.5	<=0.25	<=0.25				S	S	S	107	6576	0_0_80_3_1_0_0_0_0_0	v2.3.0	Klebsiella pneumoniae	strong	35	441566	808967	5524198	yes (1102)	ambiguous_bases	ST107	0	0	5	6	-	0	-	0	-	0	-
BG03_S06	37775_2#308	ERR8772356	Carbapenem-S	Bulgaria	BG03	447	BG33	43.2069	27.91509999999994	19	6	2019	Clinical sample	Other	Ertapenem, Meropenem	EUCAST	<=0.5	<=0.25	<=0.25				S	S	S	219	6862	0_0_80_8_0_0_0_0_3_0	v2.3.0	Klebsiella pneumoniae	strong	38	390946	754181	5386818	yes (821)	ambiguous_bases	ST219	1	1	6	10	ybt 14; ICEKp5	442	-	0	-	0	-
BG03_S07	37775_1#177	ERR8771804	Carbapenem-S	Bulgaria	BG03	447	BG33	43.2069	27.91509999999994	20	6	2019	Clinical sample	Blood	Ertapenem, Meropenem	EUCAST	<=0.5	<=0.25	<=0.25				S	S	S	15	6511	0_0_0_0_2_0_0_31_11_0	v2.3.0	Klebsiella pneumoniae	strong	44	264282	523632	5424356	yes (364)	ambiguous_bases	ST15	1	0	1	0	ybt 10; ICEKp4	28	-	0	-	0	-
BG03_S08	37775_2#121	ERR8772132	Carbapenem-S	Bulgaria	BG03	447	BG33	43.2069	27.91509999999994	20	6	2019	Clinical sample	Blood	Ertapenem, Meropenem	EUCAST	<=0.5	<=0.25	<=0.25				S	S	S	997	6725	0_0_345_0_1_0_0_0_0_0	v2.3.0	Klebsiella pneumoniae	strong	28	381927	783109	5159223	yes (1094)	ambiguous_bases	ST997	0	0	0	0	-	0	-	0	-	0	-
BG03_S09	37775_2#58	ERR8772069	Carbapenem-S	Bulgaria	BG03	447	BG33	43.2069	27.91509999999994	20	6	2019	Clinical sample	Urine	Ertapenem, Meropenem	EUCAST	<=0.5	<=0.25	<=0.25				S	S	S	336	6935	0_0_22_24_3_0_7_0_0_0	v2.3.0	Klebsiella pneumoniae	strong	39	395787	773894	5503844	yes (981)	ambiguous_bases	ST336	1	1	6	7	ybt 15; ICEKp11	230-1LV	-	0	-	0	-
BG03_S10	37775_2#351	ERR8772399	Carbapenem-S	Bulgaria	BG03	447	BG33	43.2069	27.91509999999994	25	6	2019	Clinical sample	Catheter exit site	Ertapenem, Meropenem	EUCAST	<=0.5	<=0.25	<=0.25				S	S	S	11	6898	0_0_105_0_3_0_1_26_1_0	v2.3.0	Klebsiella pneumoniae	strong	52	330368	581785	5759792	yes (913)	ambiguous_bases	ST11	1	1	8	14	ybt 10; ICEKp4	26	-	0	-	0	-
BG05_R01	37775_1#268	ERR8771895	Carbapenem-R/I	Bulgaria	BG05	448	BG41	42.6894	23.305200000000013	11	5	2019	Clinical sample	Lower respiratory tract specimens	Ertapenem, Meropenem	EUCAST	>=8	4	32				R	I	R	11	6580	0_0_105_11_0_0_0_10_1_0	v2.3.0	Klebsiella pneumoniae	strong	50	303106	497420	5701585	yes (829)	ambiguous_bases	ST11	1	2	10	17	ybt 15; ICEKp11	230	-	0	-	0	-
BG05_R02	37775_1#369	ERR8771996	Carbapenem-R/I	Bulgaria	BG05	448	BG41	42.6894	23.305200000000013	1	6	2019	Clinical sample	Other	Ertapenem, Meropenem	EUCAST	>=8	>8	128				R	R	R	449	6654	0_0_131_1_16_0_1_0_0_0	v2.3.0	Klebsiella pneumoniae	strong	59	274230	556893	5621339	yes (839)	ambiguous_bases	ST449	1	2	9	15	ybt 10; ICEKp4	351	-	0	-	0	-
BG05_R03	37775_1#27	ERR8771654	Carbapenem-R/I	Bulgaria	BG05	448	BG41	42.6894	23.305200000000013	5	6	2019	Clinical sample	Catheter exit site	Ertapenem, Meropenem	EUCAST	>=8	>8	32				R	R	R	39	6581	0_0_107_0_0_0_0_3_0_0	v2.3.0	Klebsiella pneumoniae	strong	53	248002	742371	5618120	yes (820)	ambiguous_bases	ST39	1	3	5	4	ybt 14; ICEKp5	151	-	0	-	0	-
BG05_R04	37775_1#270	ERR8771897	Carbapenem-R/I	Bulgaria	BG05	448	BG41	42.6894	23.305200000000013	10	6	2019	Clinical sample	Lower respiratory tract specimens	Ertapenem, Meropenem	EUCAST	>=8	>8	128				R	R	R	11	6582	0_0_105_11_0_0_0_10_2_0	v2.3.0	Klebsiella pneumoniae	strong	55	297776	521419	5672255	yes (722)	ambiguous_bases	ST11	1	2	9	12	ybt 15; ICEKp11	230-1LV	-	0	-	0	-
BG05_R05	37775_1#23	ERR8771650	Carbapenem-R/I	Bulgaria	BG05	448	BG41	42.6894	23.305200000000013	10	6	2019	Clinical sample	Lower respiratory tract specimens	Ertapenem, Meropenem	EUCAST	>=8	>8	128				R	R	R	258	6552	0_0_105_6_0_0_0_50_25_0	v2.3.0	Klebsiella pneumoniae	strong	88	194909	434112	5663975	yes (679)	ambiguous_bases	ST258	1	3	10	9	ybt 13; ICEKp2	299	-	0	-	0	-
BG05_R07	37775_1#341	ERR8771968	Carbapenem-R/I	Bulgaria	BG05	448	BG41	42.6894	23.305200000000013	4	7	2019	Clinical sample	Lower respiratory tract specimens	Ertapenem, Meropenem	EUCAST	>=8	>8	128				R	R	R	11	6635	0_0_105_11_0_0_0_33_0_0	v2.3.0	Klebsiella pneumoniae	strong	64	203945	511393	5871805	yes (479)	ambiguous_bases	ST11	1	2	10	18	ybt 15; ICEKp11	230-1LV	-	0	-	0	-
BG05_R09	37775_2#88	ERR8772099	Carbapenem-R/I	Bulgaria	BG05	448	BG41	42.6894	23.305200000000013	18	9	2019	Clinical sample	Lower respiratory tract specimens	Ertapenem, Meropenem	EUCAST	>=8	>8	128				R	R	R	258	6521;8213	0_0_105_6_0_0_0_50_15_0	v2.3.0	Klebsiella pneumoniae	strong	48	319613	804484	5510976	yes (737)	ambiguous_bases	ST258	1	3	5	3	ybt 13; ICEKp2	299	-	0	-	0	-
BG05_R10	37775_2#179	ERR8772190	Carbapenem-R/I	Bulgaria	BG05	448	BG41	42.6894	23.305200000000013	22	9	2019	Clinical sample	Lower respiratory tract specimens	Ertapenem, Meropenem	EUCAST	>=8	>8	>128				R	R	R	258	6767	0_0_105_6_0_0_0_50_27_0	v2.3.0	Klebsiella pneumoniae	strong	72	203367	433949	5464124	yes (744)	ambiguous_bases	ST258	1	3	6	6	ybt 13; ICEKp2	299	-	0	-	0	-
BG05_S01	37775_2#64	ERR8772075	Carbapenem-S	Bulgaria	BG05	448	BG41	42.6894	23.305200000000013	12	5	2019	Clinical sample	Catheter exit site	Ertapenem, Meropenem	EUCAST	<=0.5	<=0.25	<=0.25				S	S	S	323	6938	0_0_363_1_2_1_8_1_0_0	v2.3.0	Klebsiella pneumoniae	strong	32	1365616	1659184	5457234	yes (1330)	ambiguous_bases	ST323	0	0	5	6	-	0	-	0	-	0	-
BG05_S02	37775_2#56	ERR8772067	Carbapenem-S	Bulgaria	BG05	448	BG41	42.6894	23.305200000000013	3	6	2019	Clinical sample	Wound swab	Ertapenem, Meropenem	EUCAST	<=0.5	<=0.25	<=0.25				S	S	S	6205	6933	1_0_187_0_0_0_0_0_0_0	v2.3.0	Klebsiella variicola subsp. variicola	strong	14	3223225	3223225	5446197	yes (144)	ambiguous_bases	ST2905-1LV	0	0	0	0	-	0	-	0	-	0	-
BG05_S03	38089_1#15	ERR8772514	Carbapenem-S	Bulgaria	BG05	448	BG41	42.6894	23.305200000000013	11	6	2019	Clinical sample	Other	Ertapenem, Meropenem	EUCAST	<=0.5	<=0.25	<=0.25				S	S	S	2424	7046	0_0_491_0_1_0_0_0_0_0	v2.3.0	Klebsiella pneumoniae	strong	42	455577	837415	5763839	yes (635)	ambiguous_bases	ST2424	1	0	0	0	ybt 14; ICEKp5	151	-	0	-	0	-
BG05_S04	37775_2#306	ERR8772354	Carbapenem-S	Bulgaria	BG05	448	BG41	42.6894	23.305200000000013	11	6	2019	Clinical sample	Lower respiratory tract specimens	Ertapenem, Meropenem	EUCAST	<=0.5	<=0.25	<=0.25				S	S	S	627	6860	0_0_462_0_0_0_2_0_0_0	v2.3.0	Klebsiella pneumoniae	strong	54	281012	516047	5570709	yes (702)	ambiguous_bases	ST627	1	1	1	1	ybt 16; ICEKp12	448-1LV	-	0	-	0	-
BG05_S05	38089_1#35	ERR8772534	Carbapenem-S	Bulgaria	BG05	448	BG41	42.6894	23.305200000000013	11	6	2019	Clinical sample	Catheter exit site	Ertapenem, Meropenem	EUCAST	<=0.5	<=0.25	<=0.25				S	S	S	340	7180	0_0_105_0_11_0_17_4_1_0	v2.3.0	Klebsiella pneumoniae	strong	57	214351	412041	5447022	yes (887)	ambiguous_bases	ST340	0	0	6	6	-	0	-	0	-	0	-
BG05_S07	38089_1#41	ERR8772540	Carbapenem-S	Bulgaria	BG05	448	BG41	42.6894	23.305200000000013	5	7	2019	Clinical sample	Lower respiratory tract specimens	Ertapenem, Meropenem	EUCAST	<=0.5	<=0.25	<=0.25				S	S	S	307	6596	0_0_369_0_0_0_47_0_0_0	v2.3.0	Klebsiella pneumoniae	strong	39	377245	1110635	5456825	no	-	ST307	0	1	8	12	-	0	-	0	-	0	-
BG05_S09	37775_2#84	ERR8772095	Carbapenem-S	Bulgaria	BG05	448	BG41	42.6894	23.305200000000013	20	9	2019	Clinical sample	Lower respiratory tract specimens	Ertapenem, Meropenem	EUCAST	<=0.5	<=0.25	<=0.25				S	S	S	348	6955	0_0_238_0_5_0_0_0_0_0	v2.3.0	Klebsiella pneumoniae	strong	31	466012	616379	5362062	yes (1421)	ambiguous_bases	ST348	2	0	0	0	ybt 17; ICEKp10	239-1LV	clb 3	12-2LV	-	0	-
BG05_S10	37775_2#126	ERR8772137	Carbapenem-S	Bulgaria	BG05	448	BG41	42.6894	23.305200000000013	28	9	2019	Clinical sample	Urine	Ertapenem, Meropenem	EUCAST	<=0.5	<=0.25	<=0.25				S	S	S	2632	6728	0_0_599_0_0_0_0_0_0_0	v2.3.0	Klebsiella pneumoniae	strong	41	415992	1781969	5344440	yes (617)	ambiguous_bases	ST2632	0	0	0	0	-	0	-	0	-	0	-
BG06_R01	37775_1#349	ERR8771976	Carbapenem-R/I	Bulgaria	BG06	449	BG41	42.6553	23.36469999999997	1	4	2019	Clinical sample	Catheter exit site	Ertapenem, Meropenem	EUCAST	>=8	>8	32				R	R	R	11	8207	0_0_105_11_0_0_0_5_12_0	v2.3.0	Klebsiella pneumoniae	strong	91	146425	454972	5681008	yes (988)	ambiguous_bases	ST11	0	2	7	8	-	0	-	0	-	0	-
BG06_R02	37775_2#4	ERR8772015	Carbapenem-R/I	Bulgaria	BG06	449	BG41	42.6553	23.36469999999997	17	4	2019	Clinical sample	Lower respiratory tract specimens	Ertapenem, Meropenem	EUCAST	>=8	8	4				R	R	I	Unassigned (16-1LV)	6922	0_0_22_27_0_0_0_25_0_0	v2.3.0	Klebsiella pneumoniae	strong	24	721509	1043946	5269996	yes (409)	ambiguous_bases	ST16-1LV	0	1	7	8	-	0	-	0	-	0	-
BG06_R03	37775_2#115	ERR8772126	Carbapenem-R/I	Bulgaria	BG06	449	BG41	42.6553	23.36469999999997	22	4	2019	Clinical sample	Aspirates	Ertapenem, Meropenem	EUCAST	>=8	2	8				R	S	I	65	6682	0_0_391_0_0_0_3_0_0_0	v2.3.0	Klebsiella pneumoniae	strong	59	211072	418715	5650452	yes (198)	ambiguous_bases	ST65	5	1	5	7	ybt 17; ICEKp10	235	clb 3	13	iuc 1	1	iro 1
BG06_R04	37775_1#315	ERR8771942	Carbapenem-R/I	Bulgaria	BG06	449	BG41	42.6553	23.36469999999997	7	5	2019	Clinical sample	Catheter exit site	Ertapenem, Meropenem	EUCAST	>=8	4	32				R	I	R	11	6613;8207	0_0_105_11_0_0_0_5_12_0	v2.3.0	Klebsiella pneumoniae	strong	60	254411	454965	5556060	yes (696)	ambiguous_bases	ST11	1	2	5	4	ybt 15; ICEKp11	230	-	0	-	0	-
BG06_R10	37775_2#255	ERR8772303	Carbapenem-R/I	Bulgaria	BG06	449	BG41	42.6553	23.36469999999997	27	9	2019	Clinical sample	Catheter exit site	Ertapenem, Meropenem	EUCAST	>=8	4	64				R	I	R	11	6826	0_0_105_11_0_0_0_28_0_0	v2.3.0	Klebsiella pneumoniae	strong	61	299448	803867	5524623	yes (511)	ambiguous_bases	ST11	1	2	8	9	ybt 15; ICEKp11	230-1LV	-	0	-	0	-
BG06_S01	38089_1#37	ERR8772536	Carbapenem-S	Bulgaria	BG06	449	BG41	42.6553	23.36469999999997	1	4	2019	Clinical sample	Catheter exit site	Ertapenem, Meropenem	EUCAST	<=0.5	<=0.25	<=0.25				S	S	S	15	7195	0_0_0_0_2_0_0_89_0_0	v2.3.0	Klebsiella pneumoniae	strong	53	280626	678472	5427262	yes (994)	ambiguous_bases	ST15	0	1	7	9	-	0	-	0	-	0	-
BG06_S02	37775_1#51	ERR8771678	Carbapenem-S	Bulgaria	BG06	449	BG41	42.6553	23.36469999999997	17	4	2019	Clinical sample	Urine	Ertapenem, Meropenem	EUCAST	<=0.5	<=0.25	<=0.25				S	S	S	37	6674	0_0_109_1_9_1_1_0_0_0	v2.3.0	Klebsiella pneumoniae	strong	40	380042	1194344	5533509	yes (799)	ambiguous_bases	ST37	1	1	1	1	ybt 15; ICEKp11	378	-	0	-	0	-
BG06_S03	37775_2#222	ERR8772233	Carbapenem-S	Bulgaria	BG06	449	BG41	42.6553	23.36469999999997	22	4	2019	Clinical sample	Urine	Ertapenem, Meropenem	EUCAST	<=0.5	<=0.25	<=0.25				S	S	S	394	6802	0_0_109_36_1_2_0_0_0_0	v2.3.0	Klebsiella pneumoniae	strong	42	449048	1171434	5530759	yes (676)	ambiguous_bases	ST394	0	1	8	12	-	0	-	0	-	0	-
BG06_S04	37775_2#136	ERR8772147	Carbapenem-S	Bulgaria	BG06	449	BG41	42.6553	23.36469999999997	20	6	2019	Clinical sample	Urine	Ertapenem, Meropenem	EUCAST	<=0.5	<=0.25	<=0.25				S	S	S	35	6735	0_0_131_1_55_0_0_0_0_0	v2.3.0	Klebsiella pneumoniae	strong	20	574086	1298205	5410883	yes (633)	ambiguous_bases	ST35	1	0	1	1	ybt 8; ICEKp3	196-1LV	-	0	-	0	-
BG06_S10	38089_1#39	ERR8772538	Carbapenem-S	Bulgaria	BG06	449	BG41	42.6553	23.36469999999997	27	9	2019	Clinical sample	Catheter exit site	Ertapenem, Meropenem	EUCAST	<=0.5	<=0.25	<=0.25				S	S	S	340	7206	0_0_105_0_11_0_17_4_2_0	v2.3.0	Klebsiella pneumoniae	strong	58	231140	425995	5445730	yes (1573)	ambiguous_bases	ST340	0	0	6	6	-	0	-	0	-	0	-
BG07_R01	37775_1#236	ERR8771863	Carbapenem-R/I	Bulgaria	BG07	170	BG41	42.6857	23.305900000000065	1	4	2019	Clinical sample	Lower respiratory tract specimens	Ertapenem, Meropenem	EUCAST	>=8	>8	64				R	R	R	258	6505;8215	0_0_105_6_0_0_0_50_16_0	v2.3.0	Klebsiella pneumoniae	strong	57	231110	743345	5587924	yes (680)	ambiguous_bases	ST258	1	3	5	4	ybt 13; ICEKp2	299	-	0	-	0	-
BG07_R02	37775_2#122	ERR8772133	Carbapenem-R/I	Bulgaria	BG07	170	BG41	42.6857	23.305900000000065	1	4	2019	Clinical sample	Aspirates	Ertapenem, Meropenem	EUCAST	>=8	>8	128				R	R	R	258	6505;8215	0_0_105_6_0_0_0_50_16_0	v2.3.0	Klebsiella pneumoniae	strong	56	232415	741328	5521323	yes (727)	ambiguous_bases	ST258	1	3	5	3	ybt 13; ICEKp2	299	-	0	-	0	-
BG07_R03	37775_2#124	ERR8772135	Carbapenem-R/I	Bulgaria	BG07	170	BG41	42.6857	23.305900000000065	3	4	2019	Clinical sample	Aspirates	Ertapenem, Meropenem	EUCAST	>=8	>8	128				R	R	R	11	6727	0_0_105_11_0_0_0_27_0_0	v2.3.0	Klebsiella pneumoniae	strong	51	291609	486548	5636229	yes (733)	ambiguous_bases	ST11	1	2	9	12	ybt 15; ICEKp11	230-1LV	-	0	-	0	-
BG07_R04	37775_2#82	ERR8772093	Carbapenem-R/I	Bulgaria	BG07	170	BG41	42.6857	23.305900000000065	3	4	2019	Clinical sample	Aspirates	Ertapenem, Meropenem	EUCAST	>=8	>8	>128				R	R	R	258	6514;8211	0_0_105_6_0_0_0_50_24_0	v2.3.0	Klebsiella pneumoniae	strong	68	208496	619530	5613394	yes (1233)	ambiguous_bases	ST258	1	3	6	5	ybt 13; ICEKp2	299	-	0	-	0	-
BG07_R05	37775_2#150	ERR8772161	Carbapenem-R/I	Bulgaria	BG07	170	BG41	42.6857	23.305900000000065	4	4	2019	Clinical sample	Wound swab	Ertapenem, Meropenem	EUCAST	>=8	>8	>128				R	R	R	258	6514;8211	0_0_105_6_0_0_0_50_24_0	v2.3.0	Klebsiella pneumoniae	strong	76	203934	526534	5703403	yes (555)	ambiguous_bases	ST258	1	3	6	5	ybt 13; ICEKp2	299	-	0	-	0	-
BG07_R06	37775_2#145	ERR8772156	Carbapenem-R/I	Bulgaria	BG07	170	BG41	42.6857	23.305900000000065	4	4	2019	Clinical sample	Aspirates	Ertapenem, Meropenem	EUCAST	>=8	>8	64				R	R	R	258	6505;8215	0_0_105_6_0_0_0_50_16_0	v2.3.0	Klebsiella pneumoniae	strong	65	209182	741328	5589364	yes (1049)	ambiguous_bases	ST258	1	3	6	5	ybt 13; ICEKp2	299	-	0	-	0	-
BG07_R07	37775_1#17	ERR8771644	Carbapenem-R/I	Bulgaria	BG07	170	BG41	42.6857	23.305900000000065	10	4	2019	Clinical sample	Wound swab	Ertapenem, Meropenem	EUCAST	>=8	>8	64				R	R	R	258	6505;8215	0_0_105_6_0_0_0_50_16_0	v2.3.0	Klebsiella pneumoniae	strong	65	203943	662787	5589450	yes (492)	ambiguous_bases	ST258	1	3	6	5	ybt 13; ICEKp2	299	-	0	-	0	-
BG07_R08	37775_2#118	ERR8772129	Carbapenem-R/I	Bulgaria	BG07	170	BG41	42.6857	23.305900000000065	10	4	2019	Clinical sample	Soft tissue samples	Ertapenem, Meropenem	EUCAST	>=8	>8	64				R	R	R	258	6521;8213	0_0_105_6_0_0_0_50_15_0	v2.3.0	Klebsiella pneumoniae	strong	54	219595	804471	5533514	yes (695)	ambiguous_bases	ST258	1	3	5	3	ybt 13; ICEKp2	299	-	0	-	0	-
BG07_R09	37775_2#316	ERR8772364	Carbapenem-R/I	Bulgaria	BG07	170	BG41	42.6857	23.305900000000065	10	4	2019	Clinical sample	Wound swab	Ertapenem, Meropenem	EUCAST	>=8	>8	64				R	R	R	258	6869	0_0_105_6_0_0_0_50_17_0	v2.3.0	Klebsiella pneumoniae	strong	63	209182	741340	5589681	yes (1010)	ambiguous_bases	ST258	1	3	6	5	ybt 13; ICEKp2	299	-	0	-	0	-
BG07_R10	37775_2#32	ERR8772043	Carbapenem-R/I	Bulgaria	BG07	170	BG41	42.6857	23.305900000000065	10	4	2019	Clinical sample	Blood	Ertapenem, Meropenem	EUCAST	>=8	>8	64				R	R	R	258	8215	0_0_105_6_0_0_0_50_16_0	v2.3.0	Klebsiella pneumoniae	strong	54	209220	806336	5521352	yes (671)	ambiguous_bases	ST258	1	3	5	3	ybt 13; ICEKp2	299	-	0	-	0	-
BG07_S01	37775_2#282	ERR8772330	Carbapenem-S	Bulgaria	BG07	170	BG41	42.6857	23.305900000000065	2	4	2019	Clinical sample	Lower respiratory tract specimens	Ertapenem, Meropenem	EUCAST	<=0.5	<=0.25	<=0.25				S	S	S	364	6532	0_0_516_0_0_0_0_0_0_0	v2.3.0	Klebsiella pneumoniae	strong	51	259661	595352	5444592	yes (75)	ambiguous_bases	ST364	0	0	5	6	-	0	-	0	-	0	-
BG07_S02	37775_1#161	ERR8771788	Carbapenem-S	Bulgaria	BG07	170	BG41	42.6857	23.305900000000065	2	4	2019	Clinical sample	Wound swab	Ertapenem, Meropenem	EUCAST	<=0.5	<=0.25	<=0.25				S	S	S	16	6499	0_0_22_27_0_0_0_27_0_0	v2.3.0	Klebsiella pneumoniae	strong	28	425772	970816	5309187	yes (340)	ambiguous_bases	ST16	0	1	5	7	-	0	-	0	-	0	-
BG07_S03	37775_2#28	ERR8772039	Carbapenem-S	Bulgaria	BG07	170	BG41	42.6857	23.305900000000065	3	4	2019	Clinical sample	Soft tissue samples	Ertapenem, Meropenem	EUCAST	<=0.5	<=0.25	<=0.25				S	S	S	364	6532	0_0_516_0_0_0_0_0_0_0	v2.3.0	Klebsiella pneumoniae	strong	42	366076	615187	5444714	yes (88)	ambiguous_bases	ST364	0	0	5	6	-	0	-	0	-	0	-
BG07_S04	37775_1#20	ERR8771647	Carbapenem-S	Bulgaria	BG07	170	BG41	42.6857	23.305900000000065	3	4	2019	Clinical sample	Lower respiratory tract specimens	Ertapenem, Meropenem	EUCAST	<=0.5	<=0.25	<=0.25				S	S	S	364	6532	0_0_516_0_0_0_0_0_0_0	v2.3.0	Klebsiella pneumoniae	strong	41	263117	595352	5444843	yes (194)	ambiguous_bases	ST364	0	0	5	6	-	0	-	0	-	0	-
BG07_S05	38089_1#33	ERR8772532	Carbapenem-S	Bulgaria	BG07	170	BG41	42.6857	23.305900000000065	10	4	2019	Clinical sample	Lower respiratory tract specimens	Ertapenem, Meropenem	EUCAST	<=0.5	<=0.25	<=0.25				S	S	S	364	6532	0_0_516_0_0_0_0_0_0_0	v2.3.0	Klebsiella pneumoniae	strong	40	286294	638420	5445179	yes (338)	ambiguous_bases	ST364	0	0	5	6	-	0	-	0	-	0	-
BG07_S06	37775_2#212	ERR8772223	Carbapenem-S	Bulgaria	BG07	170	BG41	42.6857	23.305900000000065	10	4	2019	Clinical sample	Aspirates	Ertapenem, Meropenem	EUCAST	<=0.5	<=0.25	<=0.25				S	S	S	429	6792	0_0_363_0_2_0_0_0_0_0	v2.3.0	Klebsiella pneumoniae	strong	41	382454	787247	5536208	yes (1797)	ambiguous_bases	ST429	0	1	8	11	-	0	-	0	-	0	-
BG07_S07	37775_2#349	ERR8772397	Carbapenem-S	Bulgaria	BG07	170	BG41	42.6857	23.305900000000065	11	4	2019	Clinical sample	Blood	Ertapenem, Meropenem	EUCAST	<=0.5	<=0.25	<=0.25				S	S	S	15	6895	0_0_0_0_2_0_0_79_0_0	v2.3.0	Klebsiella pneumoniae	strong	70	251549	585014	5611009	yes (1228)	ambiguous_bases	ST15	1	1	8	12	ybt 10; ICEKp4	28-1LV	-	0	-	0	-
BG07_S08	37775_2#220	ERR8772231	Carbapenem-S	Bulgaria	BG07	170	BG41	42.6857	23.305900000000065	11	4	2019	Clinical sample	Aspirates	Ertapenem, Meropenem	EUCAST	<=0.5	<=0.25	<=0.25				S	S	S	16	6800	0_0_22_27_0_0_0_26_0_0	v2.3.0	Klebsiella pneumoniae	strong	35	324441	800644	5486435	yes (741)	ambiguous_bases	ST16	0	1	3	2	-	0	-	0	-	0	-
BG07_S09	37775_2#284	ERR8772332	Carbapenem-S	Bulgaria	BG07	170	BG41	42.6857	23.305900000000065	11	4	2019	Clinical sample	Urine	Ertapenem, Meropenem	EUCAST	<=0.5	<=0.25	<=0.25				S	S	S	26	6844	0_0_42_8_1_0_0_0_0_0	v2.3.0	Klebsiella pneumoniae	strong	74	215228	715537	5346478	yes (370)	ambiguous_bases	ST26	0	0	0	0	-	0	-	0	-	0	-
BG07_S10	37775_2#54	ERR8772065	Carbapenem-S	Bulgaria	BG07	170	BG41	42.6857	23.305900000000065	12	4	2019	Clinical sample	Urine	Ertapenem, Meropenem	EUCAST	<=0.5	<=0.25	<=0.25				S	S	S	15	6931	0_0_0_0_2_0_48_0_0_0	v2.3.0	Klebsiella pneumoniae	strong	46	284644	585051	5574331	yes (495)	ambiguous_bases	ST15	1	0	5	4	ybt 10; ICEKp4	28	-	0	-	0	-
BG08_R01	37775_1#21	ERR8771648	Carbapenem-R/I	Bulgaria	BG08	167	BG41	42.690778	23.3122963	1	4	2019	Clinical sample	Catheter exit site	Ertapenem, Meropenem	EUCAST	>=8	>8	128				R	R	R	11	6539	0_0_105_11_0_0_0_34_1_0	v2.3.0	Klebsiella pneumoniae	strong	64	223398	484372	5511697	yes (876)	ambiguous_bases	ST11	1	2	8	11	ybt 15; ICEKp11	230	-	0	-	0	-
BG08_R02	37775_1#368	ERR8771995	Carbapenem-R/I	Bulgaria	BG08	167	BG41	42.690778	23.3122963	5	4	2019	Clinical sample	Urine	Ertapenem, Meropenem	EUCAST	>=8	>8	64				R	R	R	11	6518	0_0_105_11_0_0_0_5_11_0	v2.3.0	Klebsiella pneumoniae	strong	56	222077	499209	5463925	yes (717)	ambiguous_bases	ST11	1	3	9	11	ybt 15; ICEKp11	230	-	0	-	0	-
BG08_R03	37775_1#313	ERR8771940	Carbapenem-R/I	Bulgaria	BG08	167	BG41	42.690778	23.3122963	18	4	2019	Clinical sample	Catheter exit site	Ertapenem, Meropenem	EUCAST	>=8	8	64				R	R	R	11	6611	0_0_105_11_0_0_0_34_0_0	v2.3.0	Klebsiella pneumoniae	strong	83	198899	429511	5464125	yes (1351)	ambiguous_bases	ST11	1	2	6	5	ybt 15; ICEKp11	230	-	0	-	0	-
BG08_R04	37775_2#95	ERR8772106	Carbapenem-R/I	Bulgaria	BG08	167	BG41	42.690778	23.3122963	22	4	2019	Clinical sample	Urine	Ertapenem, Meropenem	EUCAST	>=8	8	64				R	R	R	11	8216	0_0_105_11_0_0_0_5_6_0	v2.3.0	Klebsiella pneumoniae	strong	66	181892	349702	5441805	yes (979)	ambiguous_bases	ST11	1	3	9	11	ybt 15; ICEKp11	230-1LV	-	0	-	0	-
BG08_R05	37775_1#311	ERR8771938	Carbapenem-R/I	Bulgaria	BG08	167	BG41	42.690778	23.3122963	30	4	2019	Clinical sample	Urine	Ertapenem, Meropenem	EUCAST	>=8	8	64				R	R	R	11	6518	0_0_105_11_0_0_0_5_11_0	v2.3.0	Klebsiella pneumoniae	strong	58	279139	498397	5477962	yes (816)	ambiguous_bases	ST11	1	3	9	11	ybt 15; ICEKp11	230	-	0	-	0	-
BG08_R06	37775_1#334	ERR8771961	Carbapenem-R/I	Bulgaria	BG08	167	BG41	42.690778	23.3122963	18	5	2019	Clinical sample	Urine	Ertapenem, Meropenem	EUCAST	>=8	>8	64				R	R	R	11	6628	0_0_105_11_0_0_0_18_0_0	v2.3.0	Klebsiella pneumoniae	strong	67	214030	473767	5406625	yes (748)	ambiguous_bases	ST11	0	3	9	11	-	0	-	0	-	0	-
BG08_R07	37775_1#187	ERR8771814	Carbapenem-R/I	Bulgaria	BG08	167	BG41	42.690778	23.3122963	17	6	2019	Clinical sample	Urine	Ertapenem, Meropenem	EUCAST	>=8	8	128				R	R	R	11	6518	0_0_105_11_0_0_0_5_11_0	v2.3.0	Klebsiella pneumoniae	strong	57	240241	500134	5467164	yes (419)	ambiguous_bases	ST11	1	3	9	11	ybt 15; ICEKp11	230	-	0	-	0	-
BG08_R08	37775_1#292	ERR8771919	Carbapenem-R/I	Bulgaria	BG08	167	BG41	42.690778	23.3122963	25	6	2019	Clinical sample	Catheter exit site	Ertapenem, Meropenem	EUCAST	>=8	>8	64				R	R	R	11	6518	0_0_105_11_0_0_0_5_11_0	v2.3.0	Klebsiella pneumoniae	strong	60	240240	498306	5406143	yes (1213)	ambiguous_bases	ST11	0	3	8	10	-	0	-	0	-	0	-
BG08_R09	37775_1#251	ERR8771878	Carbapenem-R/I	Bulgaria	BG08	167	BG41	42.690778	23.3122963	26	6	2019	Clinical sample	Catheter exit site	Ertapenem, Meropenem	EUCAST	>=8	>8	64				R	R	R	11	6518	0_0_105_11_0_0_0_5_11_0	v2.3.0	Klebsiella pneumoniae	strong	58	240240	498307	5407157	yes (801)	ambiguous_bases	ST11	0	3	8	10	-	0	-	0	-	0	-
BG08_R10	37775_1#85	ERR8771712	Carbapenem-R/I	Bulgaria	BG08	167	BG41	42.690778	23.3122963	30	6	2019	Clinical sample	Catheter exit site	Ertapenem, Meropenem	EUCAST	>=8	>8	32				R	R	R	11	6580	0_0_105_11_0_0_0_10_1_0	v2.3.0	Klebsiella pneumoniae	strong	51	315758	658123	5524532	yes (685)	ambiguous_bases	ST11	1	2	7	9	ybt 15; ICEKp11	230-1LV	-	0	-	0	-
BG08_S01	37775_1#49	ERR8771676	Carbapenem-S	Bulgaria	BG08	167	BG41	42.690778	23.3122963	23	4	2019	Clinical sample	Urine	Ertapenem, Meropenem	EUCAST	<=0.5	<=0.25	<=0.25				S	S	S	11	6671	0_0_105_0_3_0_1_26_0_0	v2.3.0	Klebsiella pneumoniae	strong	55	270618	999394	5644071	yes (903)	ambiguous_bases	ST11	1	1	8	14	ybt 10; ICEKp4	26	-	0	-	0	-
BG08_S02	37775_2#106	ERR8772117	Carbapenem-S	Bulgaria	BG08	167	BG41	42.690778	23.3122963	30	4	2019	Clinical sample	Urine	Ertapenem, Meropenem	EUCAST	<=0.5	<=0.25	<=0.25				S	S	S	37	6674	0_0_109_1_9_1_1_0_0_0	v2.3.0	Klebsiella pneumoniae	strong	38	380158	1194768	5537180	yes (618)	ambiguous_bases	ST37	1	1	1	1	ybt 15; ICEKp11	378	-	0	-	0	-
BG08_S03	37775_2#130	ERR8772141	Carbapenem-S	Bulgaria	BG08	167	BG41	42.690778	23.3122963	30	4	2019	Clinical sample	Urine	Ertapenem, Meropenem	EUCAST	<=0.5	<=0.25	<=0.25				S	S	S	4967	6652	0_0_508_1_0_0_0_0_0_0	v2.3.0	Klebsiella pneumoniae	strong	18	827729	949244	5225159	yes (913)	ambiguous_bases	ST4967	0	0	0	0	-	0	-	0	-	0	-
BG08_S04	37775_1#362	ERR8771989	Carbapenem-S	Bulgaria	BG08	167	BG41	42.690778	23.3122963	29	5	2019	Clinical sample	Urine	Ertapenem, Meropenem	EUCAST	<=0.5	<=0.25	<=0.25				S	S	S	4967	6652	0_0_508_1_0_0_0_0_0_0	v2.3.0	Klebsiella pneumoniae	strong	16	1433951	1497842	5229170	yes (783)	ambiguous_bases	ST4967	0	0	0	0	-	0	-	0	-	0	-
BG08_S05	37775_2#280	ERR8772328	Carbapenem-S	Bulgaria	BG08	167	BG41	42.690778	23.3122963	29	5	2019	Clinical sample	Urine	Ertapenem, Meropenem	EUCAST	<=0.5	<=0.25	<=0.25				S	S	S	17	6841	0_0_22_24_28_0_0_0_0_0	v2.3.0	Klebsiella pneumoniae	strong	46	227077	817528	5101634	yes (624)	ambiguous_bases	ST17	0	1	6	5	-	0	-	0	-	0	-
BG08_S06	37775_2#286	ERR8772334	Carbapenem-S	Bulgaria	BG08	167	BG41	42.690778	23.3122963	31	5	2019	Clinical sample	Urine	Ertapenem, Meropenem	EUCAST	<=0.5	<=0.25	<=0.25				S	S	S	340	6845	0_0_105_0_11_0_17_2_0_0	v2.3.0	Klebsiella pneumoniae	strong	76	243590	403540	5458345	yes (753)	ambiguous_bases	ST340	0	1	7	8	-	0	-	0	-	0	-
BG08_S07	37775_2#112	ERR8772123	Carbapenem-S	Bulgaria	BG08	167	BG41	42.690778	23.3122963	3	6	2019	Clinical sample	Urine	Ertapenem, Meropenem	EUCAST	<=0.5	<=0.25	<=0.25				S	S	S	6200	6719	0_0_620_0_0_0_0_0_0_0	v2.3.0	Klebsiella pneumoniae	strong	16	1034294	1933582	5371888	yes (842)	ambiguous_bases	ST840-2LV	0	0	0	0	-	0	-	0	-	0	-
BG08_S08	37775_1#354	ERR8771981	Carbapenem-S	Bulgaria	BG08	167	BG41	42.690778	23.3122963	3	6	2019	Clinical sample	Urine	Ertapenem, Meropenem	EUCAST	<=0.5	<=0.25	<=0.25				S	S	S	627	6646	0_0_462_0_0_0_1_0_0_0	v2.3.0	Klebsiella pneumoniae	strong	34	473726	1250495	5568823	yes (670)	ambiguous_bases	ST627	1	1	2	2	ybt 16; ICEKp12	448-1LV	-	0	-	0	-
BG08_S09	37775_2#371	ERR8772419	Carbapenem-S	Bulgaria	BG08	167	BG41	42.690778	23.3122963	4	6	2019	Clinical sample	Urine	Ertapenem, Meropenem	EUCAST	<=0.5	<=0.25	<=0.25				S	S	S	1773	6914	1_0_198_0_1_0_0_0_0_0	v2.3.0	Klebsiella variicola subsp. variicola	strong	32	444967	1421413	5840634	yes (215)	ambiguous_bases	ST1773	0	1	1	1	-	0	-	0	-	0	-
BG08_S10	37775_2#214	ERR8772225	Carbapenem-S	Bulgaria	BG08	167	BG41	42.690778	23.3122963	30	6	2019	Clinical sample	Urine	Ertapenem, Meropenem	EUCAST	<=0.5	<=0.25	<=0.25				S	S	S	307	91;1747;2048;4216;8228;8242	0_0_369_0_0_0_0_0_1_1	v2.3.0	Klebsiella pneumoniae	strong	35	462170	593300	5440260	yes (139)	ambiguous_bases	ST307	0	1	8	12	-	0	-	0	-	0	-
BG09_R01	37775_1#31	ERR8771658	Carbapenem-R/I	Bulgaria	BG09	442	BG41	42.6866792	23.3096615	1	4	2019	Clinical sample	Lower respiratory tract specimens	Ertapenem, Meropenem	EUCAST	>=8	>8	128				R	R	R	258	6514;8211	0_0_105_6_0_0_0_50_24_0	v2.3.0	Klebsiella pneumoniae	strong	103	180190	433956	5652245	yes (2073)	ambiguous_bases	ST258	1	3	10	9	ybt 13; ICEKp2	299	-	0	-	0	-
BG09_R02	37775_1#264	ERR8771891	Carbapenem-R/I	Bulgaria	BG09	442	BG41	42.6866792	23.3096615	4	4	2019	Clinical sample	Urine	Ertapenem, Meropenem	EUCAST	>=8	>8	64				R	R	R	258	6514;8211	0_0_105_6_0_0_0_50_24_0	v2.3.0	Klebsiella pneumoniae	strong	84	203953	508668	5667323	yes (574)	ambiguous_bases	ST258	1	3	9	8	ybt 13; ICEKp2	299	-	0	-	0	-
BG09_R03	37775_1#309	ERR8771936	Carbapenem-R/I	Bulgaria	BG09	442	BG41	42.6866792	23.3096615	11	4	2019	Clinical sample	Lower respiratory tract specimens	Ertapenem, Meropenem	EUCAST	>=8	>8	64				R	R	R	258	6514;8211	0_0_105_6_0_0_0_50_24_0	v2.3.0	Klebsiella pneumoniae	strong	83	191137	434115	5655237	yes (410)	ambiguous_bases	ST258	1	3	10	9	ybt 13; ICEKp2	299	-	0	-	0	-
BG09_R04	37775_1#298	ERR8771925	Carbapenem-R/I	Bulgaria	BG09	442	BG41	42.6866792	23.3096615	15	4	2019	Clinical sample	Urine	Ertapenem, Meropenem	EUCAST	>=8	>8	128				R	R	R	11	6571	0_0_105_11_0_0_0_10_3_0	v2.3.0	Klebsiella pneumoniae	strong	63	319040	658117	5668741	yes (492)	ambiguous_bases	ST11	1	2	9	12	ybt 15; ICEKp11	230-1LV	-	0	-	0	-
BG09_R05	37775_1#366	ERR8771993	Carbapenem-R/I	Bulgaria	BG09	442	BG41	42.6866792	23.3096615	12	4	2019	Clinical sample	Aspirates	Ertapenem, Meropenem	EUCAST	>=8	>8	>128				R	R	R	258	6653	0_0_105_6_0_0_0_50_26_0	v2.3.0	Klebsiella pneumoniae	strong	94	203343	433800	5740983	yes (1088)	ambiguous_bases	ST258	1	3	10	10	ybt 13; ICEKp2	299	-	0	-	0	-
BG09_R06	37775_2#60	ERR8772071	Carbapenem-R/I	Bulgaria	BG09	442	BG41	42.6866792	23.3096615	22	4	2019	Clinical sample	Urine	Ertapenem, Meropenem	EUCAST	>=8	>8	32				R	R	R	307	5949	0_0_369_0_0_0_0_46_0_0	v2.3.0	Klebsiella pneumoniae	strong	43	384849	980432	5470622	yes (338)	ambiguous_bases	ST307	1	2	8	11	ybt 10; ICEKp4	384	-	0	-	0	-
BG09_R07	37775_1#25	ERR8771652	Carbapenem-R/I	Bulgaria	BG09	442	BG41	42.6866792	23.3096615	24	4	2019	Clinical sample	Lower respiratory tract specimens	Ertapenem, Meropenem	EUCAST	>=8	>8	128				R	R	R	258	6514;8211	0_0_105_6_0_0_0_50_24_0	v2.3.0	Klebsiella pneumoniae	strong	81	203949	498280	5655395	yes (1068)	ambiguous_bases	ST258	1	3	9	8	ybt 13; ICEKp2	299	-	0	-	0	-
BG09_R08	37775_2#140	ERR8772151	Carbapenem-R/I	Bulgaria	BG09	442	BG41	42.6866792	23.3096615	25	4	2019	Clinical sample	Soft tissue samples	Ertapenem, Meropenem	EUCAST	>=8	>8	128				R	R	R	258	6514;8211	0_0_105_6_0_0_0_50_24_0	v2.3.0	Klebsiella pneumoniae	strong	72	208517	540991	5652413	yes (374)	ambiguous_bases	ST258	1	3	9	8	ybt 13; ICEKp2	299	-	0	-	0	-
BG09_R09	37775_2#148	ERR8772159	Carbapenem-R/I	Bulgaria	BG09	442	BG41	42.6866792	23.3096615	30	4	2019	Clinical sample	Urine	Ertapenem, Meropenem	EUCAST	>=8	4	32				R	I	R	11	6745	0_0_105_11_0_0_0_5_13_0	v2.3.0	Klebsiella pneumoniae	strong	68	206870	367744	5477241	yes (1093)	ambiguous_bases	ST11	1	3	8	8	ybt 15; ICEKp11 (truncated)	230-2LV	-	0	-	0	-
BG09_R10	37775_1#19	ERR8771646	Carbapenem-R/I	Bulgaria	BG09	442	BG41	42.6866792	23.3096615	30	4	2019	Clinical sample	Urine	Ertapenem, Meropenem	EUCAST	>=8	>8	128				R	R	R	258	6521;8213	0_0_105_6_0_0_0_50_15_0	v2.3.0	Klebsiella pneumoniae	strong	52	219544	804463	5550300	yes (755)	ambiguous_bases	ST258	1	3	4	2	ybt 13; ICEKp2	299	-	0	-	0	-
BG09_S01	37775_1#279	ERR8771906	Carbapenem-S	Bulgaria	BG09	442	BG41	42.6866792	23.3096615	3	4	2019	Clinical sample	Urine	Ertapenem, Meropenem	EUCAST	<=0.5	<=0.25	<=0.25				S	S	S	617	6589	0_0_109_21_1_0_0_0_0_0	v2.3.0	Klebsiella pneumoniae	strong	39	391987	942949	5474151	yes (453)	ambiguous_bases	ST617	0	0	0	0	-	0	-	0	-	0	-
BG09_S02	37775_2#318	ERR8772366	Carbapenem-S	Bulgaria	BG09	442	BG41	42.6866792	23.3096615	5	4	2019	Clinical sample	Urine	Ertapenem, Meropenem	EUCAST	<=0.5	<=0.25	<=0.25				S	S	S	307	6596	0_0_369_0_0_0_47_0_0_0	v2.3.0	Klebsiella pneumoniae	strong	42	378138	1105805	5457157	yes (338)	ambiguous_bases	ST307	0	1	8	12	-	0	-	0	-	0	-
BG09_S03	37775_2#224	ERR8772235	Carbapenem-S	Bulgaria	BG09	442	BG41	42.6866792	23.3096615	19	4	2019	Clinical sample	Urine	Ertapenem, Meropenem	EUCAST	<=0.5	<=0.25	<=0.25				S	S	S	6202	6803	0_0_621_0_0_0_0_0_0_0	v2.3.0	Klebsiella pneumoniae	strong	60	354251	981022	5589774	yes (295)	ambiguous_bases	ST403-3LV	0	0	0	0	-	0	-	0	-	0	-
BG09_S04	37775_2#120	ERR8772131	Carbapenem-S	Bulgaria	BG09	442	BG41	42.6866792	23.3096615	22	4	2019	Clinical sample	Urine	Ertapenem, Meropenem	EUCAST	<=0.5	<=0.25	<=0.25				S	S	S	15	6724	0_0_0_0_2_0_53_0_0_0	v2.3.0	Klebsiella pneumoniae	strong	35	294935	650744	5352907	yes (722)	ambiguous_bases	ST15	0	1	5	5	-	0	-	0	-	0	-
BG09_S05	37775_2#138	ERR8772149	Carbapenem-S	Bulgaria	BG09	442	BG41	42.6866792	23.3096615	30	4	2019	Clinical sample	Aspirates	Ertapenem, Meropenem	EUCAST	<=0.5	<=0.25	<=0.25				S	S	S	681	6737	1_0_123_0_2_0_0_0_0_0	v2.3.0	Klebsiella variicola subsp. variicola	strong	65	261482	786941	5616564	yes (555)	ambiguous_bases	ST681	0	0	0	0	-	0	-	0	-	0	-
BG09_S06	37775_2#314	ERR8772362	Carbapenem-S	Bulgaria	BG09	442	BG41	42.6866792	23.3096615	2	5	2019	Clinical sample	Urine	Ertapenem, Meropenem	EUCAST	<=0.5	<=0.25	<=0.25				S	S	S	29	6867	0_0_137_1_6_0_0_0_0_0	v2.3.0	Klebsiella pneumoniae	strong	47	434102	1335091	5363435	yes (423)	ambiguous_bases	ST29	0	0	0	0	-	0	-	0	-	0	-
BG09_S07	37775_1#29	ERR8771656	Carbapenem-S	Bulgaria	BG09	442	BG41	42.6866792	23.3096615	2	5	2019	Clinical sample	Lower respiratory tract specimens	Ertapenem, Meropenem	EUCAST	<=0.5	<=0.25	<=0.25				S	S	S	307	6596	0_0_369_0_0_0_47_0_0_0	v2.3.0	Klebsiella pneumoniae	strong	43	373157	1124765	5432012	yes (267)	ambiguous_bases	ST307	0	1	8	12	-	0	-	0	-	0	-
BG09_S08	37775_1#281	ERR8771908	Carbapenem-S	Bulgaria	BG09	442	BG41	42.6866792	23.3096615	3	5	2019	Clinical sample	Wound swab	Ertapenem, Meropenem	EUCAST	<=0.5	<=0.25	<=0.25				S	S	S	4023	6590	0_0_622_0_0_0_0_0_0_0	v2.3.0	Klebsiella pneumoniae	strong	44	351113	1008162	5437748	yes (670)	ambiguous_bases	ST4023	0	1	7	11	-	0	-	0	-	0	-
BG09_S09	37775_1#356	ERR8771983	Carbapenem-S	Bulgaria	BG09	442	BG41	42.6866792	23.3096615	15	5	2019	Clinical sample	Lower respiratory tract specimens	Ertapenem, Meropenem	EUCAST	<=0.5	<=0.25	<=0.25				S	S	S	792	6648	0_0_401_0_0_0_0_7_0_0	v2.3.0	Klebsiella pneumoniae	strong	63	195771	448590	5636449	yes (1361)	ambiguous_bases	ST792	2	0	0	0	ybt 17; ICEKp10	281	clb 3	15	-	0	-
BG09_S10	37775_2#132	ERR8772143	Carbapenem-S	Bulgaria	BG09	442	BG41	42.6866792	23.3096615	18	5	2019	Clinical sample	Urine	Ertapenem, Meropenem	EUCAST	<=0.5	<=0.25	<=0.25				S	S	S	3750	6733	0_0_393_0_1_0_0_0_0_0	v2.3.0	Klebsiella pneumoniae	strong	38	462360	736229	5474632	yes (631)	ambiguous_bases	ST3750	0	0	0	0	-	0	-	0	-	0	-
BG10_R01	37775_1#95	ERR8771722	Carbapenem-R/I	Bulgaria	BG10	446	BG41	42.6979	23.322200000000066	24	6	2019	Clinical sample	Lower respiratory tract specimens	Ertapenem, Meropenem	EUCAST	>=8	>8	128				R	R	R	11	6600	0_0_105_11_0_0_17_0_0_0	v2.3.0	Klebsiella pneumoniae	strong	55	269714	523124	5884748	yes (498)	ambiguous_bases	ST11	1	2	9	12	ybt 15; ICEKp11	230-1LV	-	0	-	0	-
BG10_R02	37775_1#296	ERR8771923	Carbapenem-R/I	Bulgaria	BG10	446	BG41	42.6979	23.322200000000066	24	6	2019	Clinical sample	Lower respiratory tract specimens	Ertapenem, Meropenem	EUCAST	>=8	>8	128				R	R	R	11	6600	0_0_105_11_0_0_17_0_0_0	v2.3.0	Klebsiella pneumoniae	strong	61	310529	503623	5881513	yes (217)	ambiguous_bases	ST11	1	2	9	12	ybt 15; ICEKp11	230-1LV	-	0	-	0	-
BG10_R03	37775_1#290	ERR8771917	Carbapenem-R/I	Bulgaria	BG10	446	BG41	42.6979	23.322200000000066	15	8	2019	Clinical sample	Lower respiratory tract specimens	Ertapenem, Meropenem	EUCAST	>=8	2	4				R	S	I	11	6458	0_0_105_11_0_0_0_30_0_0	v2.3.0	Klebsiella pneumoniae	strong	56	269717	423149	5389001	yes (827)	ambiguous_bases	ST11	1	1	5	5	ybt 15; ICEKp11	230-2LV	-	0	-	0	-
BG10_R04	37775_1#113	ERR8771740	Carbapenem-R/I	Bulgaria	BG10	446	BG41	42.6979	23.322200000000066	15	8	2019	Clinical sample	Lower respiratory tract specimens	Ertapenem, Meropenem	EUCAST	>=8	2	4				R	S	I	11	6458	0_0_105_11_0_0_0_30_0_0	v2.3.0	Klebsiella pneumoniae	strong	57	236543	423150	5388477	yes (768)	ambiguous_bases	ST11	1	1	5	5	ybt 15; ICEKp11	230-2LV	-	0	-	0	-
BG10_R05	37775_2#278	ERR8772326	Carbapenem-R/I	Bulgaria	BG10	446	BG41	42.6979	23.322200000000066	16	8	2019	Clinical sample	Lower respiratory tract specimens	Ertapenem, Meropenem	EUCAST	>=8	>8	128				R	R	R	11	6840	0_0_105_11_0_0_0_29_0_0	v2.3.0	Klebsiella pneumoniae	strong	48	304157	511285	5621836	yes (947)	ambiguous_bases	ST11	1	2	8	10	ybt 15; ICEKp11	230-1LV	-	0	-	0	-
BG10_R06	37775_1#240	ERR8771867	Carbapenem-R/I	Bulgaria	BG10	446	BG41	42.6979	23.322200000000066	9	9	2019	Clinical sample	Lower respiratory tract specimens	Ertapenem, Meropenem	EUCAST	>=8	>8	128				R	R	R	11	6560	0_0_105_11_0_0_12_0_0_0	v2.3.0	Klebsiella pneumoniae	strong	54	303741	662634	5639163	yes (946)	ambiguous_bases	ST11	1	2	9	11	ybt 15; ICEKp11	230	-	0	-	0	-
BG10_S01	37775_1#319	ERR8771946	Carbapenem-S	Bulgaria	BG10	446	BG41	42.6979	23.322200000000066	2	7	2019	Clinical sample	Urine	Ertapenem, Meropenem	EUCAST	<=0.5	<=0.25	<=0.25				S	S	S	662	6617	1_0_26_3_1_0_0_0_0_0	v2.3.0	Klebsiella variicola subsp. variicola	strong	21	710195	1056632	5468849	yes (507)	ambiguous_bases	ST662	0	0	0	0	-	0	-	0	-	0	-
BG10_S02	37775_2#146	ERR8772157	Carbapenem-S	Bulgaria	BG10	446	BG41	42.6979	23.322200000000066	5	7	2019	Clinical sample	Urine	Ertapenem, Meropenem	EUCAST	<=0.5	<=0.25	<=0.25				S	S	S	45	6743	0_0_158_10_0_3_0_0_0_0	v2.3.0	Klebsiella pneumoniae	strong	35	474735	1210903	5555877	yes (333)	ambiguous_bases	ST45	1	0	0	0	ybt 10; ICEKp4	78	-	0	-	0	-
BG10_S03	37775_2#312	ERR8772360	Carbapenem-S	Bulgaria	BG10	446	BG41	42.6979	23.322200000000066	15	8	2019	Clinical sample	Lower respiratory tract specimens	Ertapenem, Meropenem	EUCAST	<=0.5	<=0.25	<=0.25				S	S	S	14	6865	0_0_1_1_13_0_0_2_0_0	v2.3.0	Klebsiella pneumoniae	strong	31	506848	1306133	5519839	yes (879)	ambiguous_bases	ST14	0	1	7	8	-	0	-	0	-	0	-
BG10_S04	37775_2#367	ERR8772415	Carbapenem-S	Bulgaria	BG10	446	BG41	42.6979	23.322200000000066	30	8	2019	Clinical sample	Urine	Ertapenem, Meropenem	EUCAST	<=0.5	<=0.25	<=0.25				S	S	S	881	6910	0_0_392_0_0_0_2_0_0_0	v2.3.0	Klebsiella pneumoniae	strong	25	449050	1362759	5443754	yes (16)	ambiguous_bases	ST881	0	0	0	0	-	0	-	0	-	0	-
BG10_S05	37775_2#338	ERR8772386	Carbapenem-S	Bulgaria	BG10	446	BG41	42.6979	23.322200000000066	3	9	2019	Clinical sample	Lower respiratory tract specimens	Ertapenem, Meropenem	EUCAST	<=0.5	<=0.25	<=0.25				S	S	S	1788	6885	0_0_341_0_0_0_1_0_0_0	v2.3.0	Klebsiella pneumoniae	strong	41	428627	906430	5475473	yes (750)	ambiguous_bases	ST1788	1	0	4	4	ybt 10; ICEKp4	106-2LV	-	0	-	0	-
BG10_S06	37775_1#307	ERR8771934	Carbapenem-S	Bulgaria	BG10	446	BG41	42.6979	23.322200000000066	12	9	2019	Clinical sample	Urine	Ertapenem, Meropenem	EUCAST	<=0.5	<=0.25	<=0.25				S	S	S	147	6607	0_0_197_4_0_0_0_0_0_0	v2.3.0	Klebsiella pneumoniae	strong	54	243980	644090	5505543	yes (953)	ambiguous_bases	ST147	0	1	6	9	-	0	-	0	-	0	-
BG11_R01	37775_2#157	ERR8772168	Carbapenem-R/I	Bulgaria	BG11	445	BG42	42.1419	24.749900000000025	8	4	2019	Clinical sample	Lower respiratory tract specimens	Ertapenem, Meropenem	EUCAST	>=8	>8	>128				R	R	R	258	6521;8213	0_0_105_6_0_0_0_50_15_0	v2.3.0	Klebsiella pneumoniae	strong	62	210032	804469	5550834	yes (489)	ambiguous_bases	ST258	1	3	5	3	ybt 13; ICEKp2	299	-	0	-	0	-
BG11_R02	37775_2#117	ERR8772128	Carbapenem-R/I	Bulgaria	BG11	445	BG42	42.1419	24.749900000000025	9	4	2019	Clinical sample	Lower respiratory tract specimens	Ertapenem, Meropenem	EUCAST	>=8	>8	64				R	R	R	258	8211	0_0_105_6_0_0_0_50_24_0	v2.3.0	Klebsiella pneumoniae	strong	90	203343	433926	5732389	yes (883)	ambiguous_bases	ST258	1	3	9	9	ybt 13; ICEKp2	299	-	0	-	0	-
BG11_R03	37775_2#279	ERR8772327	Carbapenem-R/I	Bulgaria	BG11	445	BG42	42.1419	24.749900000000025	30	4	2019	Clinical sample	Wound swab	Ertapenem, Meropenem	EUCAST	>=8	>8	128				R	R	R	258	6514;8211	0_0_105_6_0_0_0_50_24_0	v2.3.0	Klebsiella pneumoniae	strong	88	203360	547613	5734540	yes (1275)	ambiguous_bases	ST258	1	3	10	10	ybt 13; ICEKp2	299	-	0	-	0	-
BG11_R04	37775_1#258	ERR8771885	Carbapenem-R/I	Bulgaria	BG11	445	BG42	42.1419	24.749900000000025	8	5	2019	Clinical sample	Urine	Ertapenem, Meropenem	EUCAST	>=8	>8	64				R	R	R	11	6571	0_0_105_11_0_0_0_10_3_0	v2.3.0	Klebsiella pneumoniae	strong	62	262242	373088	5720417	yes (879)	ambiguous_bases	ST11	1	2	9	12	ybt 15; ICEKp11	230-1LV	-	0	-	0	-
BG11_R05	37775_2#273	ERR8772321	Carbapenem-R/I	Bulgaria	BG11	445	BG42	42.1419	24.749900000000025	10	5	2019	Clinical sample	Urine	Ertapenem, Meropenem	EUCAST	>=8	8	16				R	R	R	258	6521;8213	0_0_105_6_0_0_0_50_15_0	v2.3.0	Klebsiella pneumoniae	strong	54	219332	804462	5549951	yes (415)	ambiguous_bases	ST258	1	3	5	3	ybt 13; ICEKp2	299	-	0	-	0	-
BG11_R06	37775_2#253	ERR8772301	Carbapenem-R/I	Bulgaria	BG11	445	BG42	42.1419	24.749900000000025	14	5	2019	Clinical sample	Urine	Ertapenem, Meropenem	EUCAST	>=8	>8	64				R	R	R	258	8213	0_0_105_6_0_0_0_50_15_0	v2.3.0	Klebsiella pneumoniae	strong	77	210428	488479	5549245	yes (984)	ambiguous_bases	ST258	1	3	4	2	ybt 13; ICEKp2	299	-	0	-	0	-
BG11_R07	37775_1#181	ERR8771808	Carbapenem-R/I	Bulgaria	BG11	445	BG42	42.1419	24.749900000000025	18	5	2019	Clinical sample	Wound swab	Ertapenem, Meropenem	EUCAST	>=8	>8	128				R	R	R	258	6514;8211	0_0_105_6_0_0_0_50_24_0	v2.3.0	Klebsiella pneumoniae	strong	91	203343	433951	5730958	yes (864)	ambiguous_bases	ST258	1	3	10	10	ybt 13; ICEKp2	299	-	0	-	0	-
BG11_R08	37775_2#177	ERR8772188	Carbapenem-R/I	Bulgaria	BG11	445	BG42	42.1419	24.749900000000025	18	5	2019	Clinical sample	Aspirates	Ertapenem, Meropenem	EUCAST	>=8	>8	>128				R	R	R	258	6521;8213	0_0_105_6_0_0_0_50_15_0	v2.3.0	Klebsiella pneumoniae	strong	55	237036	804471	5550869	yes (413)	ambiguous_bases	ST258	1	3	5	3	ybt 13; ICEKp2	299	-	0	-	0	-
BG11_R09	37775_2#108	ERR8772119	Carbapenem-R/I	Bulgaria	BG11	445	BG42	42.1419	24.749900000000025	22	5	2019	Clinical sample	Lower respiratory tract specimens	Ertapenem, Meropenem	EUCAST	>=8	>8	128				R	R	R	258	6521;8213	0_0_105_6_0_0_0_50_15_0	v2.3.0	Klebsiella pneumoniae	strong	57	210122	807408	5550500	yes (1178)	ambiguous_bases	ST258	1	3	5	3	ybt 13; ICEKp2	299	-	0	-	0	-
BG11_R10	37775_2#251	ERR8772299	Carbapenem-R/I	Bulgaria	BG11	445	BG42	42.1419	24.749900000000025	4	6	2019	Clinical sample	Blood	Ertapenem, Meropenem	EUCAST	>=8	>8	64				R	R	R	11	6824	0_0_105_11_0_0_0_19_0_0	v2.3.0	Klebsiella pneumoniae	strong	64	222077	659432	5565248	yes (1537)	ambiguous_bases	ST11	1	2	7	7	ybt 15; ICEKp11	230	-	0	-	0	-
BG11_S01	37775_2#123	ERR8772134	Carbapenem-S	Bulgaria	BG11	445	BG42	42.1419	24.749900000000025	15	4	2019	Clinical sample	Urine	Ertapenem, Meropenem	EUCAST	<=0.5	<=0.25	<=0.25				S	S	S	307	6726	0_0_369_0_0_0_0_56_0_0	v2.3.0	Klebsiella pneumoniae	strong	38	263095	982508	5264638	yes (213)	ambiguous_bases	ST307	0	0	2	0	-	0	-	0	-	0	-
BG11_S02	37775_1#60	ERR8771687	Carbapenem-S	Bulgaria	BG11	445	BG42	42.1419	24.749900000000025	22	4	2019	Clinical sample	Urine	Ertapenem, Meropenem	EUCAST	<=0.5	<=0.25	<=0.25				S	S	S	17	6680	0_0_22_24_29_0_0_0_0_0	v2.3.0	Klebsiella pneumoniae	strong	62	275525	596094	5515966	yes (655)	ambiguous_bases	ST17	1	1	8	12	ybt 14; ICEKp5?	131-1LV	-	0	-	0	-
BG11_S03	37775_1#185	ERR8771812	Carbapenem-S	Bulgaria	BG11	445	BG42	42.1419	24.749900000000025	15	5	2019	Clinical sample	Cerebrospinal fluid	Ertapenem, Meropenem	EUCAST	<=0.5	<=0.25	<=0.25				S	S	S	29	6517	0_0_137_1_1_0_0_1_0_0	v2.3.0	Klebsiella pneumoniae	strong	50	376604	891383	5330259	yes (477)	ambiguous_bases	ST29	0	0	0	0	-	0	-	0	-	0	-
BG11_S04	37775_1#189	ERR8771816	Carbapenem-S	Bulgaria	BG11	445	BG42	42.1419	24.749900000000025	22	5	2019	Clinical sample	Urine	Ertapenem, Meropenem	EUCAST	<=0.5	<=0.25	<=0.25				S	S	S	3096	6520	0_0_545_0_0_0_0_0_0_0	v2.3.0	Klebsiella pneumoniae	strong	14	1030368	2412687	5140917	yes (187)	ambiguous_bases	ST3096	1	0	0	0	ybt 10; ICEKp4	98-2LV	-	0	-	0	-
BG11_S05	37775_2#216	ERR8772227	Carbapenem-S	Bulgaria	BG11	445	BG42	42.1419	24.749900000000025	23	5	2019	Clinical sample	Wound swab	Ertapenem, Meropenem	EUCAST	<=0.5	<=0.25	<=0.25				S	S	S	355	6795	1_0_44_3_0_0_0_0_0_0	v2.3.0	Klebsiella variicola subsp. variicola	strong	32	1319542	1655066	5424291	yes (952)	ambiguous_bases	ST355	0	0	0	0	-	0	-	0	-	0	-
BG11_S06	37775_2#114	ERR8772125	Carbapenem-S	Bulgaria	BG11	445	BG42	42.1419	24.749900000000025	30	5	2019	Clinical sample	Wound swab	Ertapenem, Meropenem	EUCAST	<=0.5	<=0.25	<=0.25				S	S	S	420	6721	0_0_182_0_9_0_0_0_0_0	v2.3.0	Klebsiella pneumoniae	strong	33	379276	2307812	5592062	yes (574)	ambiguous_bases	ST420	4	1	3	3	ybt 9; ICEKp3	69	-	0	iuc 1	5	iro 1
BG11_S07	37775_2#94	ERR8772105	Carbapenem-S	Bulgaria	BG11	445	BG42	42.1419	24.749900000000025	5	6	2019	Clinical sample	Wound swab	Ertapenem, Meropenem	EUCAST	<=0.5	<=0.25	<=0.25				S	S	S	36	6961	0_0_29_0_11_0_0_0_0_0	v2.3.0	Klebsiella pneumoniae	strong	35	382622	1380968	5375717	yes (695)	ambiguous_bases	ST36	0	1	8	12	-	0	-	0	-	0	-
BG11_S08	37775_1#336	ERR8771963	Carbapenem-S	Bulgaria	BG11	445	BG42	42.1419	24.749900000000025	28	6	2019	Clinical sample	Urine	Ertapenem, Meropenem	EUCAST	<=0.5	<=0.25	<=0.25				S	S	S	340	6630	0_0_105_0_11_0_17_4_0_0	v2.3.0	Klebsiella pneumoniae	strong	59	210214	375583	5436711	yes (1552)	ambiguous_bases	ST340	0	0	5	7	-	0	-	0	-	0	-
BG11_S09	37775_2#320	ERR8772368	Carbapenem-S	Bulgaria	BG11	445	BG42	42.1419	24.749900000000025	28	6	2019	Clinical sample	Urine	Ertapenem, Meropenem	EUCAST	<=0.5	<=0.25	<=0.25				S	S	S	258	6521;8213	0_0_105_6_0_0_0_50_15_0	v2.3.0	Klebsiella pneumoniae	strong	50	321402	809132	5393075	yes (506)	ambiguous_bases	ST258	1	1	4	2	ybt 13; ICEKp2	299	-	0	-	0	-
BG11_S10	37775_2#2	ERR8772013	Carbapenem-S	Bulgaria	BG11	445	BG42	42.1419	24.749900000000025	1	7	2019	Clinical sample	Urine	Ertapenem, Meropenem	EUCAST	<=0.5	<=0.25	<=0.25				S	S	S	719	6780	0_0_53_1_3_0_0_0_0_0	v2.3.0	Klebsiella pneumoniae	strong	42	347541	555757	5345674	yes (1273)	ambiguous_bases	ST719	0	0	0	0	-	0	-	0	-	0	-
HR01_S02	40328_1#260	ERR8773282	Carbapenem-S	Croatia	HR01	404	HR04	46.3878	16.43470000000002	18	7	2019	Clinical sample	Blood	Ertapenem	EUCAST			0.06				Missing	Missing	S	111	7429	0_0_221_1_18_0_0_0_0_0	v2.3.0	Klebsiella pneumoniae	strong	20	570503	1329538	5195144	yes (612)	ambiguous_bases	ST111	1	0	0	0	ybt 9; ICEKp3	178-1LV	-	0	-	0	-
HR01_S06	40328_1#206	ERR8773223	Carbapenem-S	Croatia	HR01	404	HR04	46.3878	16.43470000000002	10	8	2019	Clinical sample	Soft tissue samples	Ertapenem	EUCAST			0.06				Missing	Missing	S	290	7385	0_0_75_0_7_0_0_0_0_0	v2.3.0	Klebsiella pneumoniae	strong	32	374991	920348	5408222	yes (598)	ambiguous_bases	ST290	4	0	0	0	ybt 15; ICEKp11	273-2LV	-	0	iuc 3	32	-
HR03_R01	41028_1#251	ERR8774948	Carbapenem-R/I	Croatia	HR03	313	HR04	45.8132	15.976999999999975	7	6	2019	Clinical sample	Urine	Ertapenem, Meropenem	EUCAST			1	19		18	R	Missing	S	16	8057	0_0_22_27_0_0_0_22_0_0	v2.3.0	Klebsiella pneumoniae	strong	38	299323	594527	5468310	yes (263)	ambiguous_bases	ST16	0	2	7	7	-	0	-	0	-	0	-
HR03_R02	40328_1#13	ERR8773030	Carbapenem-R/I	Croatia	HR03	313	HR04	45.8132	15.976999999999975	24	6	2019	Screening sample	Other	Ertapenem, Imipenem, Meropenem	EUCAST			4	15	20	17	R	I	I	16	7327	0_0_22_27_0_0_0_21_0_0	v2.3.0	Klebsiella pneumoniae	strong	42	327976	633956	5468451	yes (546)	ambiguous_bases	ST16	0	2	7	7	-	0	-	0	-	0	-
HR03_R03	41028_1#253	ERR8774950	Carbapenem-R/I	Croatia	HR03	313	HR04	45.8132	15.976999999999975	9	7	2019	Clinical sample	Urine	Ertapenem, Imipenem, Meropenem	EUCAST			1	19	18	22	R	I	S	14	8059	0_0_1_1_11_0_0_0_1_0	v2.3.0	Klebsiella pneumoniae	strong	33	473022	1054365	5372567	yes (1596)	ambiguous_bases	ST14	1	2	6	7	ybt 9; ICEKp3	183-1LV	-	0	-	0	-
HR03_R04	41028_1#255	ERR8774952	Carbapenem-R/I	Croatia	HR03	313	HR04	45.8132	15.976999999999975	22	8	2019	Clinical sample	Lower respiratory tract specimens	Ertapenem, Meropenem	EUCAST			32	6	18	6	R	I	R	101	7953	0_0_84_0_8_0_34_0_0_0	v2.3.0	Klebsiella pneumoniae	strong	65	201536	361237	5469969	yes (780)	ambiguous_bases	ST101	1	2	7	7	ybt 9; ICEKp3	183	-	0	-	0	-
HR03_R05	41028_1#275	ERR8774956	Carbapenem-R/I	Croatia	HR03	313	HR04	45.8132	15.976999999999975	30	8	2019	Clinical sample	Urine	Ertapenem, Imipenem, Meropenem	EUCAST			32	6	15	6	R	R	R	101	7953	0_0_84_0_8_0_34_0_0_0	v2.3.0	Klebsiella pneumoniae	strong	66	207565	342383	5472961	yes (117)	ambiguous_bases	ST101	1	2	7	7	ybt 9; ICEKp3	183	-	0	-	0	-
HR03_R06	40660_1#360	ERR8774798	Carbapenem-R/I	Croatia	HR03	313	HR04	45.8132	15.976999999999975	11	10	2019	Clinical sample	Lower respiratory tract specimens	Ertapenem, Imipenem, Meropenem	EUCAST			32	6	14	6	R	R	R	101	7953	0_0_84_0_8_0_34_0_0_0	v2.3.0	Klebsiella pneumoniae	strong	90	289567	434430	5481418	yes (700)	ambiguous_bases	ST101	1	2	7	7	ybt 9; ICEKp3	183	-	0	-	0	-
HR03_R07	40660_1#364	ERR8774802	Carbapenem-R/I	Croatia	HR03	313	HR04	45.8132	15.976999999999975	16	10	2019	Clinical sample	Urine	Ertapenem, Imipenem, Meropenem	EUCAST			32	6	18	10	R	I	R	101	7953	0_0_84_0_8_0_34_0_0_0	v2.3.0	Klebsiella pneumoniae	strong	77	179090	361249	5471683	yes (1017)	ambiguous_bases	ST101	1	2	7	7	ybt 9; ICEKp3	183	-	0	-	0	-
HR03_S01	41028_1#242	ERR8774939	Carbapenem-S	Croatia	HR03	313	HR04	45.8132	15.976999999999975	10	6	2019	Clinical sample	Urine	Ertapenem, Imipenem, Meropenem	EUCAST			0.06	30	29	30	S	S	S	6231	8052	2_0_24_2_0_0_0_0_0_0	v2.3.0	Klebsiella quasipneumoniae subsp. quasipneumoniae	strong	39	450749	1090242	5621783	yes (418)	ambiguous_bases	ST1466-1LV	0	0	0	0	-	0	-	0	-	0	-
HR03_S02	40328_1#170	ERR8773187	Carbapenem-S	Croatia	HR03	313	HR04	45.8132	15.976999999999975	2	7	2019	Clinical sample	Urine	Ertapenem, Imipenem, Meropenem	EUCAST			0.06	32	29	33	S	S	S	Unassigned (338-3LV)	7357	2_0_65_0_0_0_0_0_0_0	v2.3.0	Klebsiella quasipneumoniae subsp. quasipneumoniae	strong	35	400877	799307	5652939	yes (145)	ambiguous_bases	ST338-3LV	0	0	0	0	-	0	-	0	-	0	-
HR03_S03	40328_1#172	ERR8773189	Carbapenem-S	Croatia	HR03	313	HR04	45.8132	15.976999999999975	14	7	2019	Clinical sample	Reproductive tract samples	Ertapenem, Imipenem, Meropenem	EUCAST			0.06	27	25	26	S	S	S	6211	7359	1_0_176_0_0_0_0_0_0_0	v2.3.0	Klebsiella variicola subsp. variicola	strong	17	873199	2152499	5668875	yes (1881)	ambiguous_bases	ST4035-1LV	0	0	0	0	-	0	-	0	-	0	-
HR03_S04	40328_1#174	ERR8773191	Carbapenem-S	Croatia	HR03	313	HR04	45.8132	15.976999999999975	30	8	2019	Clinical sample	Reproductive tract samples	Ertapenem, Imipenem, Meropenem	EUCAST			0.06	26	25	24	S	S	S	45	7361	0_0_158_8_0_13_0_0_0_0	v2.3.0	Klebsiella pneumoniae	strong	27	437035	1144615	5248535	yes (712)	ambiguous_bases	ST45	1	0	0	0	ybt 10; ICEKp4	78	-	0	-	0	-
HR03_S05	40328_1#176	ERR8773193	Carbapenem-S	Croatia	HR03	313	HR04	45.8132	15.976999999999975				Clinical sample	Urine	Ertapenem, Imipenem, Meropenem	EUCAST			0.06	27	25	26	S	S	S	200	7363	0_0_249_7_0_1_0_0_0_0	v2.3.0	Klebsiella pneumoniae	strong	20	804813	1421343	5064600	yes (1153)	ambiguous_bases	ST200	0	0	1	1	-	0	-	0	-	0	-
HR03_S06	41028_1#214	ERR8774930	Carbapenem-S	Croatia	HR03	313	HR04	45.8132	15.976999999999975	12	10	2019	Clinical sample	Aspirates	Ertapenem, Imipenem, Meropenem	EUCAST			0.06	30		27	S	Missing	S	981	8045	1_0_97_0_0_0_1_0_0_0	v2.3.0	Klebsiella variicola subsp. variicola	strong	30	676489	2742341	5749353	yes (198)	ambiguous_bases	ST981	1	0	0	0	ybt 18; ICEKp15	400-4LV	-	0	-	0	-
HR03_S07	41028_1#212	ERR8774929	Carbapenem-S	Croatia	HR03	313	HR04	45.8132	15.976999999999975	21	10	2019	Clinical sample	Lower respiratory tract specimens	Ertapenem, Imipenem, Meropenem				0.06	30	26	28	S	S	S	17	8044	0_0_22_24_12_2_0_0_0_0	v2.3.0	Klebsiella pneumoniae	strong	23	581631	2471724	5522106	yes (639)	ambiguous_bases	ST17	1	1	7	8	ybt 15; ICEKp11	68-1LV	-	0	-	0	-
HR04_R01	41028_1#340	ERR8774989	Carbapenem-R/I	Croatia	HR04	105	HR04	45.5548893	18.6954077	8	4	2019	Clinical sample	Other	Ertapenem	EUCAST			1	16	19	20	R	I	S	16	8087	0_0_22_27_0_0_0_20_0_0	v2.3.0	Klebsiella pneumoniae	strong	32	425813	928292	5465338	yes (468)	ambiguous_bases	ST16	0	2	7	7	-	0	-	0	-	0	-
HR04_R02	41028_1#342	ERR8774991	Carbapenem-R/I	Croatia	HR04	105	HR04	45.5548893	18.6954077	17	5	2019	Clinical sample	Urine	Ertapenem, Imipenem, Meropenem	EUCAST			4	16	20	20	R	I	I	16	8089	0_0_22_27_0_0_0_23_0_0	v2.3.0	Klebsiella pneumoniae	strong	31	377750	728843	5465897	yes (386)	ambiguous_bases	ST16	0	2	7	7	-	0	-	0	-	0	-
HR04_R03	41028_1#344	ERR8774993	Carbapenem-R/I	Croatia	HR04	105	HR04	45.5548893	18.6954077	3	6	2019	Clinical sample	Urine	Ertapenem, Imipenem, Meropenem	EUCAST			2	6	6	6	R	R	S	16	8087	0_0_22_27_0_0_0_20_0_0	v2.3.0	Klebsiella pneumoniae	strong	37	407999	634098	5466617	yes (238)	ambiguous_bases	ST16	0	3	8	7	-	0	-	0	-	0	-
HR04_R04	41028_1#346	ERR8774995	Carbapenem-R/I	Croatia	HR04	105	HR04	45.5548893	18.6954077	9	6	2019	Clinical sample	Urine	Ertapenem	EUCAST			4	11	26	23	R	S	I	48	8092	0_0_147_1_0_0_0_1_0_0	v2.3.0	Klebsiella pneumoniae	strong	30	372645	1442141	5419552	yes (340)	ambiguous_bases	ST48	1	1	7	6	ybt 9; ICEKp3	193-1LV	-	0	-	0	-
HR04_R05	41028_1#348	ERR8774997	Carbapenem-R/I	Croatia	HR04	105	HR04	45.5548893	18.6954077	14	7	2019	Screening sample		Ertapenem	EUCAST			0.125	6	25	18	R	S	S	437	8093	0_0_105_1_1_1_0_29_0_0	v2.3.0	Klebsiella pneumoniae	strong	64	192903	420053	5656133	yes (738)	ambiguous_bases	ST437	0	0	3	2	-	0	-	0	-	0	-
HR04_R06	41028_1#350	ERR8774999	Carbapenem-R/I	Croatia	HR04	105	HR04	45.5548893	18.6954077	18	7	2019	Clinical sample	Urine	Ertapenem, Imipenem, Meropenem	EUCAST			32	6	6	6	R	R	R	437	8094	0_0_105_1_1_1_0_8_5_0	v2.3.0	Klebsiella pneumoniae	strong	48	192035	797262	5408275	yes (759)	ambiguous_bases	ST437	1	2	8	8	ybt 9; ICEKp3 (incomplete)	69-2LV	-	0	-	0	-
HR04_R07	41028_1#352	ERR8775001	Carbapenem-R/I	Croatia	HR04	105	HR04	45.5548893	18.6954077	19	7	2019	Clinical sample	Urine	Ertapenem	EUCAST			2	16	19	20	R	I	S	16	8087	0_0_22_27_0_0_0_20_0_0	v2.3.0	Klebsiella pneumoniae	strong	33	377758	731058	5463267	yes (487)	ambiguous_bases	ST16	0	2	7	7	-	0	-	0	-	0	-
HR04_R08	40328_1#228	ERR8773245	Carbapenem-R/I	Croatia	HR04	105	HR04	45.5548893	18.6954077	30	7	2019	Clinical sample	Other	Ertapenem	EUCAST			32	16	19	20	R	I	R	16	7401	0_0_22_27_0_0_0_20_1_0	v2.3.0	Klebsiella pneumoniae	strong	35	377429	729244	5430195	yes (74)	ambiguous_bases	ST16	0	2	3	3	-	0	-	0	-	0	-
HR04_R09	40328_1#230	ERR8773247	Carbapenem-R/I	Croatia	HR04	105	HR04	45.5548893	18.6954077	21	8	2019	Clinical sample	Urine	Ertapenem, Imipenem, Meropenem	EUCAST			8	6	11	6	R	R	I	437	7404	0_0_105_1_1_1_0_8_4_0	v2.3.0	Klebsiella pneumoniae	strong	48	190760	794604	5451680	yes (770)	ambiguous_bases	ST437	1	2	9	11	ybt 9; ICEKp3 (incomplete)	69-2LV	-	0	-	0	-
HR04_R10	40328_1#232	ERR8773249	Carbapenem-R/I	Croatia	HR04	105	HR04	45.5548893	18.6954077	3	9	2019	Clinical sample	Urine	Ertapenem	EUCAST			2	16	29	26	R	S	S	16	7405	0_0_22_27_0_0_0_24_0_0	v2.3.0	Klebsiella pneumoniae	strong	45	330738	728828	5462444	yes (408)	ambiguous_bases	ST16	0	1	8	9	-	0	-	0	-	0	-
HR04_S01	40328_1#234	ERR8773251	Carbapenem-S	Croatia	HR04	105	HR04	45.5548893	18.6954077	12	4	2019	Clinical sample	Urine	Ertapenem, Imipenem, Meropenem	EUCAST			0.125				Missing	Missing	S	14	7407	0_0_1_1_11_3_0_0_0_0	v2.3.0	Klebsiella pneumoniae	strong	46	473386	770602	5463204	yes (812)	ambiguous_bases	ST14	1	0	3	3	ybt 9; ICEKp3	183-2LV	-	0	-	0	-
HR04_S02	40328_1#236	ERR8773253	Carbapenem-S	Croatia	HR04	105	HR04	45.5548893	18.6954077	18	5	2019	Clinical sample	Urine	Ertapenem, Imipenem, Meropenem	EUCAST			0.06				Missing	Missing	S	5	7409	0_0_129_0_5_0_0_0_0_0	v2.3.0	Klebsiella pneumoniae	strong	25	685883	913458	5556711	yes (112)	ambiguous_bases	ST5	4	0	4	4	ybt 2; ICEKp1	324-1LV	-	0	iuc 3	25	iro 3 (truncated)
HR04_S03	40328_1#238	ERR8773255	Carbapenem-S	Croatia	HR04	105	HR04	45.5548893	18.6954077	25	6	2019	Clinical sample	Urine	Ertapenem, Imipenem, Meropenem	EUCAST			0.06				Missing	Missing	S	45	7411	0_0_158_8_7_0_5_1_0_0	v2.3.0	Klebsiella pneumoniae	strong	32	344018	915984	5313727	yes (319)	ambiguous_bases	ST45	1	0	4	7	ybt 10; ICEKp4	78-1LV	-	0	-	0	-
HR04_S04	40328_1#240	ERR8773257	Carbapenem-S	Croatia	HR04	105	HR04	45.5548893	18.6954077	15	7	2019	Clinical sample	Wound swab	Ertapenem, Imipenem, Meropenem	EUCAST			0.06				Missing	Missing	S	Unassigned (697-1LV)	7413	1_0_17_6_0_0_0_0_0_0	v2.3.0	Klebsiella variicola subsp. variicola	strong	19	1461335	2120807	5622885	yes (751)	ambiguous_bases	ST697-1LV	1	0	0	0	ybt 21; ICEKp11	224-6LV	-	0	-	0	-
HR04_S05	41028_1#370	ERR8775003	Carbapenem-S	Croatia	HR04	105	HR04	45.5548893	18.6954077	19	7	2019	Clinical sample	Lower respiratory tract specimens	Ertapenem, Imipenem, Meropenem	EUCAST			0.06				Missing	Missing	S	1271	8097	0_0_137_0_3_0_0_0_0_0	v2.3.0	Klebsiella pneumoniae	strong	17	1009463	1862008	5133676	yes (530)	ambiguous_bases	ST1271	0	0	0	0	-	0	-	0	-	0	-
HR04_S06	41028_1#372	ERR8775005	Carbapenem-S	Croatia	HR04	105	HR04	45.5548893	18.6954077	22	7	2019	Clinical sample	Urine	Ertapenem, Imipenem, Meropenem	EUCAST			0.06				Missing	Missing	S	6	8098	0_0_127_8_14_0_0_0_0_0	v2.3.0	Klebsiella pneumoniae	strong	62	221418	548945	5552454	yes (332)	ambiguous_bases	ST6	1	0	1	0	ybt 14; ICEKp5	355-2LV	-	0	-	0	-
HR04_S07	40328_1#196	ERR8773213	Carbapenem-S	Croatia	HR04	105	HR04	45.5548893	18.6954077	24	7	2019	Clinical sample	Urine	Ertapenem, Imipenem, Meropenem	EUCAST			0.06				Missing	Missing	S	48	7378	0_0_147_1_8_0_0_0_0_0	v2.3.0	Klebsiella pneumoniae	strong	35	324140	921700	5396189	yes (312)	ambiguous_bases	ST48	1	0	5	8	ybt 9; ICEKp3	193	-	0	-	0	-
HR04_S08	40328_1#198	ERR8773215	Carbapenem-S	Croatia	HR04	105	HR04	45.5548893	18.6954077	8	8	2019	Clinical sample	Blood	Ertapenem, Imipenem, Meropenem	EUCAST			0.125				Missing	Missing	S	253	7379	0_0_42_13_2_0_0_0_0_0	v2.3.0	Klebsiella pneumoniae	strong	77	206804	651021	5463016	yes (592)	ambiguous_bases	ST253	0	0	0	0	-	0	-	0	-	0	-
HR04_S09	40328_1#200	ERR8773217	Carbapenem-S	Croatia	HR04	105	HR04	45.5548893	18.6954077	26	8	2019	Clinical sample	Urine	Ertapenem, Imipenem, Meropenem	EUCAST			0.06				Missing	Missing	S	870	7381	0_0_89_0_6_0_0_0_0_0	v2.3.0	Klebsiella pneumoniae	strong	46	298620	540111	5456207	yes (74)	ambiguous_bases	ST870	0	0	0	0	-	0	-	0	-	0	-
HR04_S10	40328_1#202	ERR8773219	Carbapenem-S	Croatia	HR04	105	HR04	45.5548893	18.6954077	6	9	2019	Clinical sample	Urine	Ertapenem, Imipenem, Meropenem	EUCAST			0.06				Missing	Missing	S	29	7383	0_0_137_1_1_0_0_2_0_0	v2.3.0	Klebsiella pneumoniae	strong	63	324637	705378	5454539	yes (519)	ambiguous_bases	ST29	0	0	0	0	-	0	-	0	-	0	-
HR07_R01	40660_1#362	ERR8774800	Carbapenem-R/I	Croatia	HR07	95	HR04	45.1692	18.013400000000047	11	4	2019	Clinical sample	Blood	Ertapenem, Imipenem, Meropenem	EUCAST			32	7	17	10	R	I	R	437	1848;1880	0_0_105_1_1_1_0_3_0_0	v2.3.0	Klebsiella pneumoniae	strong	46	286041	919753	5399244	yes (462)	ambiguous_bases	ST437	0	3	10	10	-	0	-	0	-	0	-
HR07_S01	40660_1#366	ERR8774804	Carbapenem-S	Croatia	HR07	95	HR04	45.1692	18.013400000000047	11	4	2019	Screening sample	Aspirates	Ertapenem, Imipenem, Meropenem	EUCAST			0.125	30	30	30	S	S	S	347	7955	1_0_51_1_1_0_0_0_0_0	v2.3.0	Klebsiella variicola subsp. variicola	strong	48	773795	1944079	5855101	yes (495)	ambiguous_bases	ST347	0	0	0	0	-	0	-	0	-	0	-
HR08_R01	41028_1#282	ERR8774963	Carbapenem-R/I	Croatia	HR08	52	HR03	43.5116	16.439700000000016	25	4	2019	Clinical sample	Catheter exit site	Ertapenem, Imipenem, Meropenem	EUCAST			32				Missing	Missing	R	101	505;8247	0_0_84_0_8_0_0_0_8_0	v2.3.0	Klebsiella pneumoniae	strong	37	351723	771351	5527804	yes (943)	ambiguous_bases	ST101	1	2	5	5	ybt 9; ICEKp3	183	-	0	-	0	-
HR08_R02	40328_1#330	ERR8773352	Carbapenem-R/I	Croatia	HR08	52	HR03	43.5116	16.439700000000016	2	5	2019	Clinical sample	Lower respiratory tract specimens	Ertapenem, Imipenem, Meropenem	EUCAST			32				Missing	Missing	R	101	505;8247	0_0_84_0_8_0_0_0_8_0	v2.3.0	Klebsiella pneumoniae	strong	37	371535	865110	5526699	yes (1069)	ambiguous_bases	ST101	1	3	6	5	ybt 9; ICEKp3	183	-	0	-	0	-
HR08_R03	40328_1#332	ERR8773354	Carbapenem-R/I	Croatia	HR08	52	HR03	43.5116	16.439700000000016	15	5	2019	Clinical sample	Urine	Ertapenem, Imipenem, Meropenem	EUCAST			32				Missing	Missing	R	101	505;8247	0_0_84_0_8_0_0_0_8_0	v2.3.0	Klebsiella pneumoniae	strong	39	356481	771496	5526966	yes (805)	ambiguous_bases	ST101	1	2	5	5	ybt 9; ICEKp3	183	-	0	-	0	-
HR08_R04	40328_1#298	ERR8773320	Carbapenem-R/I	Croatia	HR08	52	HR03	43.5116	16.439700000000016	17	5	2019	Clinical sample	Urine	Ertapenem, Imipenem, Meropenem	EUCAST			32				Missing	Missing	R	101	505;8247	0_0_84_0_8_0_0_0_8_0	v2.3.0	Klebsiella pneumoniae	strong	35	351724	1019410	5527178	yes (521)	ambiguous_bases	ST101	1	3	6	5	ybt 9; ICEKp3	183	-	0	-	0	-
HR08_R05	40328_1#300	ERR8773322	Carbapenem-R/I	Croatia	HR08	52	HR03	43.5116	16.439700000000016	21	5	2019	Clinical sample	Wound swab	Ertapenem, Imipenem, Meropenem	EUCAST			32				Missing	Missing	R	101	505;8247	0_0_84_0_8_0_0_0_8_0	v2.3.0	Klebsiella pneumoniae	strong	42	413638	771655	5526950	yes (339)	ambiguous_bases	ST101	1	2	5	5	ybt 9; ICEKp3	183	-	0	-	0	-
HR08_R06	40328_1#302	ERR8773324	Carbapenem-R/I	Croatia	HR08	52	HR03	43.5116	16.439700000000016	22	5	2019	Clinical sample	Urine	Ertapenem, Imipenem, Meropenem	EUCAST			32				Missing	Missing	R	101	505;8247	0_0_84_0_8_0_0_0_8_0	v2.3.0	Klebsiella pneumoniae	strong	37	351724	1465104	5527434	yes (630)	ambiguous_bases	ST101	1	2	5	5	ybt 9; ICEKp3	183	-	0	-	0	-
HR08_R07	40328_1#304	ERR8773326	Carbapenem-R/I	Croatia	HR08	52	HR03	43.5116	16.439700000000016	23	5	2019	Clinical sample	Urine	Ertapenem, Imipenem, Meropenem	EUCAST			32				Missing	Missing	R	101	505;8247	0_0_84_0_8_0_0_0_8_0	v2.3.0	Klebsiella pneumoniae	strong	37	397852	911388	5526390	yes (148)	ambiguous_bases	ST101	1	2	5	5	ybt 9; ICEKp3	183	-	0	-	0	-
HR08_R08	40328_1#322	ERR8773344	Carbapenem-R/I	Croatia	HR08	52	HR03	43.5116	16.439700000000016	23	5	2019	Clinical sample	Urine	Ertapenem, Imipenem, Meropenem	EUCAST			32				Missing	Missing	R	101	505;8247	0_0_84_0_8_0_0_0_8_0	v2.3.0	Klebsiella pneumoniae	strong	36	360437	776057	5527228	yes (269)	ambiguous_bases	ST101	1	3	6	5	ybt 9; ICEKp3	183	-	0	-	0	-
HR08_R09	40328_1#324	ERR8773346	Carbapenem-R/I	Croatia	HR08	52	HR03	43.5116	16.439700000000016	12	6	2019	Clinical sample	Blood	Ertapenem, Imipenem, Meropenem	EUCAST			32				Missing	Missing	R	101	505;8247	0_0_84_0_8_0_0_0_8_0	v2.3.0	Klebsiella pneumoniae	strong	37	575619	771507	5526561	yes (552)	ambiguous_bases	ST101	1	3	6	5	ybt 9; ICEKp3	183	-	0	-	0	-
HR08_R10	40328_1#326	ERR8773348	Carbapenem-R/I	Croatia	HR08	52	HR03	43.5116	16.439700000000016	15	7	2019	Clinical sample	Catheter exit site	Ertapenem, Imipenem, Meropenem	EUCAST			32				Missing	Missing	R	101	505;8247	0_0_84_0_8_0_0_0_8_0	v2.3.0	Klebsiella pneumoniae	strong	38	398913	771344	5525180	yes (444)	ambiguous_bases	ST101	1	3	6	5	ybt 9; ICEKp3	183	-	0	-	0	-
HR08_S01	40328_1#328	ERR8773350	Carbapenem-S	Croatia	HR08	52	HR03	43.5116	16.439700000000016	26	4	2019	Clinical sample	Lower respiratory tract specimens	Ertapenem, Imipenem, Meropenem	EUCAST			0.125				Missing	Missing	S	584	7468	0_0_52_4_7_0_0_0_0_0	v2.3.0	Klebsiella pneumoniae	strong	59	239514	449818	5494195	yes (536)	ambiguous_bases	ST584	0	1	7	13	-	0	-	0	-	0	-
HR08_S02	41028_1#286	ERR8774967	Carbapenem-S	Croatia	HR08	52	HR03	43.5116	16.439700000000016	2	5	2019	Clinical sample	Lower respiratory tract specimens	Ertapenem, Imipenem, Meropenem	EUCAST			0.06				Missing	Missing	S	2108	8070	0_0_607_1_0_0_0_0_0_0	v2.3.0	Klebsiella pneumoniae	strong	19	694198	1179099	5173236	yes (975)	ambiguous_bases	ST2108	1	0	0	0	ybt 9; ICEKp3	208-2LV	-	0	-	0	-
HR08_S03	41028_1#288	ERR8774969	Carbapenem-S	Croatia	HR08	52	HR03	43.5116	16.439700000000016	10	5	2019	Clinical sample	Urine	Ertapenem, Imipenem, Meropenem	EUCAST			0.125				Missing	Missing	S	437	1858	0_0_105_1_1_1_1_0_0_0	v2.3.0	Klebsiella pneumoniae	strong	30	411918	1422255	5251856	yes (824)	ambiguous_bases	ST437	0	0	3	2	-	0	-	0	-	0	-
HR08_S04	41028_1#306	ERR8774971	Carbapenem-S	Croatia	HR08	52	HR03	43.5116	16.439700000000016	13	5	2019	Clinical sample	Urine	Ertapenem, Imipenem, Meropenem	EUCAST			0.06				Missing	Missing	S	4253	8074	0_0_28_1_0_0_0_0_0_0	v2.3.0	Klebsiella pneumoniae	strong	45	351263	525240	5424939	yes (266)	ambiguous_bases	ST4253	0	0	0	0	-	0	-	0	-	0	-
HR08_S05	41028_1#308	ERR8774973	Carbapenem-S	Croatia	HR08	52	HR03	43.5116	16.439700000000016	15	5	2019	Clinical sample	Blood	Ertapenem, Imipenem, Meropenem	EUCAST			0.03				Missing	Missing	S	Unassigned (15-1LV)	8076	0_0_0_0_2_0_0_78_0_0	v2.3.0	Klebsiella pneumoniae	strong	50	257679	585052	5513763	yes (1043)	ambiguous_bases	ST15-1LV	1	0	4	5	ybt 10; ICEKp4	28	-	0	-	0	-
HR08_S06	41028_1#310	ERR8774975	Carbapenem-S	Croatia	HR08	52	HR03	43.5116	16.439700000000016	18	5	2019	Clinical sample	Urine	Ertapenem, Imipenem, Meropenem	EUCAST			0.125				Missing	Missing	S	307	8078	0_0_369_0_0_0_0_15_0_4	v2.3.0	Klebsiella pneumoniae	strong	42	462173	1165096	5503874	yes (607)	ambiguous_bases	ST307	0	1	8	11	-	0	-	0	-	0	-
HR08_S07	41028_1#312	ERR8774977	Carbapenem-S	Croatia	HR08	52	HR03	43.5116	16.439700000000016	23	5	2019	Clinical sample	Blood	Ertapenem, Imipenem, Meropenem	EUCAST			0.06				Missing	Missing	S	307	8078	0_0_369_0_0_0_0_15_0_4	v2.3.0	Klebsiella pneumoniae	strong	41	378138	972457	5504691	yes (1)	ambiguous_bases	ST307	0	1	8	11	-	0	-	0	-	0	-
HR08_S08	41028_1#316	ERR8774981	Carbapenem-S	Croatia	HR08	52	HR03	43.5116	16.439700000000016	24	5	2019	Clinical sample	Urine	Ertapenem, Imipenem, Meropenem	EUCAST			0.06				Missing	Missing	S	307	8079	0_0_369_0_0_0_0_15_0_2	v2.3.0	Klebsiella pneumoniae	strong	39	375705	973766	5498668	yes (208)	ambiguous_bases	ST307	0	1	8	11	-	0	-	0	-	0	-
HR08_S09	41028_1#314	ERR8774979	Carbapenem-S	Croatia	HR08	52	HR03	43.5116	16.439700000000016	2	7	2019	Clinical sample	Blood	Ertapenem, Imipenem, Meropenem	EUCAST			0.06				Missing	Missing	S	307	8079	0_0_369_0_0_0_0_15_0_2	v2.3.0	Klebsiella pneumoniae	strong	39	580613	1197459	5501496	yes (60)	ambiguous_bases	ST307	0	1	8	11	-	0	-	0	-	0	-
HR08_S10	41028_1#338	ERR8774987	Carbapenem-S	Croatia	HR08	52	HR03	43.5116	16.439700000000016	13	7	2019	Clinical sample	Blood	Ertapenem, Imipenem, Meropenem	EUCAST			0.06				Missing	Missing	S	4430	8086	0_0_578_0_0_0_0_0_0_0	v2.3.0	Klebsiella pneumoniae	strong	25	455528	692623	5270912	yes (375)	ambiguous_bases	ST4430	0	0	0	0	-	0	-	0	-	0	-
HR10_R02	41028_1#246	ERR8774943	Carbapenem-R/I	Croatia	HR10	107	HR04	46.308	16.337800000000016	15	4	2019	Clinical sample	Urine	Ertapenem, Imipenem, Meropenem	EUCAST			1	16	23	22	R	S	S	16	7900	0_0_22_27_0_0_0_20_2_0	v2.3.0	Klebsiella pneumoniae	strong	31	373467	788800	5287650	yes (508)	ambiguous_bases	ST16	0	2	2	1	-	0	-	0	-	0	-
HR10_R03	41028_1#24	ERR8774883	Carbapenem-R/I	Croatia	HR10	107	HR04	46.308	16.337800000000016	21	4	2019	Clinical sample	Urine	Ertapenem, Imipenem, Meropenem	EUCAST			2	17	24	25	R	S	S	437	8050	0_0_105_1_1_1_0_28_0_0	v2.3.0	Klebsiella pneumoniae	strong	53	296906	747434	5578904	yes (368)	ambiguous_bases	ST437	0	2	10	15	-	0	-	0	-	0	-
HR10_R04	41028_1#22	ERR8774882	Carbapenem-R/I	Croatia	HR10	107	HR04	46.308	16.337800000000016	23	4	2019	Clinical sample	Urine	Ertapenem, Imipenem, Meropenem	EUCAST			1	14	23		R	S	S	15	8047	0_0_0_0_2_0_0_87_1_0	v2.3.0	Klebsiella pneumoniae	strong	46	294934	621541	5544538	yes (1038)	ambiguous_bases	ST15	0	2	9	10	-	0	-	0	-	0	-
HR10_R05	41028_1#224	ERR8774937	Carbapenem-R/I	Croatia	HR10	107	HR04	46.308	16.337800000000016	3	5	2019	Clinical sample	Lower respiratory tract specimens	Ertapenem, Imipenem, Meropenem	EUCAST			1	15	23	22	R	S	S	16	7431	0_0_22_27_0_0_0_20_3_0	v2.3.0	Klebsiella pneumoniae	strong	36	335800	632546	5470205	yes (79)	ambiguous_bases	ST16	0	2	9	13	-	0	-	0	-	0	-
HR10_R06	41028_1#222	ERR8774935	Carbapenem-R/I	Croatia	HR10	107	HR04	46.308	16.337800000000016	4	5	2019	Clinical sample	Urine	Ertapenem, Imipenem, Meropenem	EUCAST			1	15	23		R	S	S	15	8047	0_0_0_0_2_0_0_87_1_0	v2.3.0	Klebsiella pneumoniae	strong	45	290209	528904	5545779	yes (820)	ambiguous_bases	ST15	0	2	9	10	-	0	-	0	-	0	-
HR10_R10	41028_1#154	ERR8774916	Carbapenem-R/I	Croatia	HR10	107	HR04	46.308	16.337800000000016	10	5	2019	Clinical sample	Urine	Ertapenem, Imipenem, Meropenem	EUCAST			0.5	20	22		R	S	S	16	7431	0_0_22_27_0_0_0_20_3_0	v2.3.0	Klebsiella pneumoniae	strong	36	295471	723554	5473913	yes (509)	ambiguous_bases	ST16	0	2	9	13	-	0	-	0	-	0	-
HR10_S01	41028_1#249	ERR8774946	Carbapenem-S	Croatia	HR10	107	HR04	46.308	16.337800000000016	15	5	2019	Clinical sample	Urine	Ertapenem, Imipenem, Meropenem	EUCAST			0.06				Missing	Missing	S	309	8056	0_0_109_25_8_0_0_0_0_0	v2.3.0	Klebsiella pneumoniae	strong	39	385664	1441911	5438925	yes (408)	ambiguous_bases	ST309	0	0	0	0	-	0	-	0	-	0	-
HR10_S03	41028_1#220	ERR8774933	Carbapenem-S	Croatia	HR10	107	HR04	46.308	16.337800000000016	24	4	2019	Clinical sample	Urine	Ertapenem, Imipenem, Meropenem	EUCAST			2				Missing	Missing	S	37	8048	0_0_109_7_4_0_0_0_0_0	v2.3.0	Klebsiella pneumoniae	strong	30	367732	944217	5287356	yes (770)	ambiguous_bases	ST37	0	0	0	0	-	0	-	0	-	0	-
HR10_S04	41028_1#218	ERR8774932	Carbapenem-S	Croatia	HR10	107	HR04	46.308	16.337800000000016	2	5	2019	Clinical sample	Urine	Ertapenem, Imipenem, Meropenem	EUCAST			0.03				Missing	Missing	S	163	8033	0_0_42_9_3_0_0_0_0_0	v2.3.0	Klebsiella pneumoniae	strong	119	140821	425971	5753123	yes (431)	ambiguous_bases	ST163	0	0	0	0	-	0	-	0	-	0	-
HR10_S05	41028_1#216	ERR8774931	Carbapenem-S	Croatia	HR10	107	HR04	46.308	16.337800000000016	6	5	2019	Clinical sample	Urine	Ertapenem, Imipenem, Meropenem	EUCAST			0.03				Missing	Missing	S	2582	8046	0_0_122_12_0_0_0_0_0_0	v2.3.0	Klebsiella pneumoniae	strong	24	595679	1421663	5135408	yes (381)	ambiguous_bases	ST2582	0	0	0	0	-	0	-	0	-	0	-
HR10_S06	41028_1#277	ERR8774958	Carbapenem-S	Croatia	HR10	107	HR04	46.308	16.337800000000016	9	5	2019	Clinical sample	Urine	Ertapenem, Imipenem, Meropenem	EUCAST			0.03				Missing	Missing	S	37	8064	0_0_109_30_1_0_0_0_0_0	v2.3.0	Klebsiella pneumoniae	strong	41	431419	728640	5422572	yes (563)	ambiguous_bases	ST37	0	0	0	0	-	0	-	0	-	0	-
HR10_S09	41028_1#273	ERR8774954	Carbapenem-S	Croatia	HR10	107	HR04	46.308	16.337800000000016	9	5	2019	Clinical sample	Urine	Ertapenem, Imipenem, Meropenem	EUCAST			0.03				Missing	Missing	S	15	8062	0_0_0_0_2_0_0_88_0_0	v2.3.0	Klebsiella pneumoniae	strong	43	284826	815502	5483539	yes (1697)	ambiguous_bases	ST15	0	1	6	6	-	0	-	0	-	0	-
HR10_S10	41028_1#152	ERR8774915	Carbapenem-S	Croatia	HR10	107	HR04	46.308	16.337800000000016	18	5	2019	Clinical sample	Urine	Ertapenem, Imipenem, Meropenem	EUCAST			0.03				Missing	Missing	S	163	8033	0_0_42_9_3_0_0_0_0_0	v2.3.0	Klebsiella pneumoniae	strong	107	151806	565592	5752490	yes (346)	ambiguous_bases	ST163	0	0	0	0	-	0	-	0	-	0	-
HR12_R01	40328_1#292	ERR8773314	Carbapenem-R/I	Croatia	HR12	53	HR04	45.823	16.007000000000062	19	7	2019	Screening sample	Other	Ertapenem, Imipenem, Meropenem	EUCAST			128	6	6	6	R	R	R	101	505;8247	0_0_84_0_8_0_0_0_8_0	v2.3.0	Klebsiella pneumoniae	strong	40	351724	1792090	5526887	yes (512)	ambiguous_bases	ST101	1	2	5	5	ybt 9; ICEKp3	183	-	0	-	0	-
HR12_R02	41028_1#376	ERR8775009	Carbapenem-R/I	Croatia	HR12	53	HR04	45.823	16.007000000000062	15	7	2019	Screening sample	Lower respiratory tract specimens	Ertapenem, Imipenem, Meropenem	EUCAST			32	6	6	6	R	R	R	29	8100	0_0_137_3_1_0_1_0_0_0	v2.3.0	Klebsiella pneumoniae	strong	40	362704	521514	5539262	yes (863)	ambiguous_bases	ST29	2	2	8	11	ybt unknown	0	clb 3	17	-	0	-
HR12_R03	41028_1#378	ERR8775011	Carbapenem-R/I	Croatia	HR12	53	HR04	45.823	16.007000000000062	22	7	2019	Clinical sample	Urine	Ertapenem, Imipenem, Meropenem	EUCAST			32	6	12	12	R	R	R	15	8102	0_0_0_0_2_20_0_0_0_0	v2.3.0	Klebsiella pneumoniae	strong	70	296159	695506	5845114	yes (652)	ambiguous_bases	ST15	1	2	9	15	ybt 10; ICEKp4	28	-	0	-	0	-
HR12_R04	41028_1#380	ERR8775013	Carbapenem-R/I	Croatia	HR12	53	HR04	45.823	16.007000000000062	1	8	2019	Clinical sample	Urine	Ertapenem, Imipenem, Meropenem	EUCAST			128	6	6	6	R	R	R	101	505;8247	0_0_84_0_8_0_0_0_8_0	v2.3.0	Klebsiella pneumoniae	strong	42	351741	689184	5516919	yes (473)	ambiguous_bases	ST101	1	2	5	5	ybt 9; ICEKp3	183	-	0	-	0	-
HR12_R05	41028_1#382	ERR8775015	Carbapenem-R/I	Croatia	HR12	53	HR04	45.823	16.007000000000062	20	8	2019	Clinical sample	Blood	Ertapenem, Imipenem, Meropenem	EUCAST			128	6	6	6	R	R	R	101	505;8247	0_0_84_0_8_0_0_0_8_0	v2.3.0	Klebsiella pneumoniae	strong	35	351724	911346	5526674	yes (240)	ambiguous_bases	ST101	1	2	5	5	ybt 9; ICEKp3	183	-	0	-	0	-
HR12_R07	41028_1#384	ERR8775017	Carbapenem-R/I	Croatia	HR12	53	HR04	45.823	16.007000000000062	27	8	2019	Screening sample	Other	Ertapenem, Imipenem, Meropenem	EUCAST			32	6	16	12	R	R	R	101	8105	0_0_84_0_8_0_34_0_1_0	v2.3.0	Klebsiella pneumoniae	strong	65	201634	430765	5470541	yes (125)	ambiguous_bases	ST101	1	2	7	7	ybt 9; ICEKp3	183	-	0	-	0	-
HR12_R08	40328_1#166	ERR8773183	Carbapenem-R/I	Croatia	HR12	53	HR04	45.823	16.007000000000062	1	10	2019	Clinical sample	Wound swab	Ertapenem, Imipenem, Meropenem	EUCAST			128	6	6	6	R	R	R	101	505;8247	0_0_84_0_8_0_0_0_8_0	v2.3.0	Klebsiella pneumoniae	strong	37	427347	771655	5526717	yes (473)	ambiguous_bases	ST101	1	3	6	5	ybt 9; ICEKp3	183	-	0	-	0	-
HR12_R09	40328_1#168	ERR8773185	Carbapenem-R/I	Croatia	HR12	53	HR04	45.823	16.007000000000062	2	9	2019	Screening sample	Other	Ertapenem, Imipenem, Meropenem	EUCAST			64	6	6	6	R	R	R	437	7355	0_0_105_1_1_1_0_8_3_0	v2.3.0	Klebsiella pneumoniae	strong	54	201738	791416	5453308	yes (893)	ambiguous_bases	ST437	1	2	9	11	ybt 9; ICEKp3 (incomplete)	69-2LV	-	0	-	0	-
HR12_R10	41028_1#244	ERR8774941	Carbapenem-R/I	Croatia	HR12	53	HR04	45.823	16.007000000000062	23	9	2019	Screening sample	Other	Ertapenem, Imipenem, Meropenem	EUCAST			128	6	6	6	R	R	R	437	7355	0_0_105_1_1_1_0_8_3_0	v2.3.0	Klebsiella pneumoniae	strong	51	203935	791416	5451398	yes (853)	ambiguous_bases	ST437	1	2	9	11	ybt 9; ICEKp3 (incomplete)	69-2LV	-	0	-	0	-
HR12_S01	40328_1#208	ERR8773225	Carbapenem-S	Croatia	HR12	53	HR04	45.823	16.007000000000062	12	7	2019	Clinical sample	Urine	Ertapenem, Imipenem, Meropenem	EUCAST			0.06	29	28	28	S	S	S	15	7387	0_0_0_0_2_0_0_87_0_0	v2.3.0	Klebsiella pneumoniae	strong	36	294934	628045	5492947	yes (978)	ambiguous_bases	ST15	0	1	9	11	-	0	-	0	-	0	-
HR12_S02	40328_1#226	ERR8773243	Carbapenem-S	Croatia	HR12	53	HR04	45.823	16.007000000000062	24	7	2019	Clinical sample	Wound swab	Ertapenem, Imipenem, Meropenem	EUCAST			0.06	28	28	29	S	S	S	437	7399	0_0_105_1_1_1_0_8_2_0	v2.3.0	Klebsiella pneumoniae	strong	34	329043	811898	5384201	yes (681)	ambiguous_bases	ST437	1	1	8	11	ybt 9; ICEKp3	183-1LV	-	0	-	0	-
HR12_S07	40328_1#268	ERR8773290	Carbapenem-S	Croatia	HR12	53	HR04	45.823	16.007000000000062	5	9	2019	Clinical sample	Urine	Ertapenem, Imipenem, Meropenem	EUCAST			0.06	29	28	29	S	S	S	392	7433	0_0_197_0_25_0_6_0_0_0	v2.3.0	Klebsiella pneumoniae	strong	47	391169	829934	5588833	yes (368)	ambiguous_bases	ST392	1	1	8	12	ybt 9; ICEKp3	183-2LV	-	0	-	0	-
HR12_S10	40328_1#290	ERR8773312	Carbapenem-S	Croatia	HR12	53	HR04	45.823	16.007000000000062	17	9	2019	Clinical sample	Urine	Ertapenem, Imipenem, Meropenem	EUCAST			0.06	30	28	28	S	S	S	792	7449	0_0_401_0_0_0_0_1_1_0	v2.3.0	Klebsiella pneumoniae	strong	59	196811	448584	5676008	yes (1981)	ambiguous_bases	ST792	2	1	8	11	ybt 17; ICEKp10	281	clb 3	15	-	0	-
HR13_R02	41028_1#158	ERR8774918	Carbapenem-R/I	Croatia	HR13	54	HR04	45.833	16.033500000000004	13	4	2019	Screening sample	Other	Ertapenem, Meropenem	EUCAST			32	6	20	6	R	I	R	101	7953	0_0_84_0_8_0_34_0_0_0	v2.3.0	Klebsiella pneumoniae	strong	61	209601	432162	5472535	yes (432)	ambiguous_bases	ST101	1	2	7	7	ybt 9; ICEKp3	183	-	0	-	0	-
HR13_R03	41028_1#156	ERR8774917	Carbapenem-R/I	Croatia	HR13	54	HR04	45.833	16.033500000000004	16	4	2019	Clinical sample	Urine	Ertapenem	EUCAST			1	19	21	22	R	I	S	23	8034	0_0_429_0_50_0_0_0_0_1	v2.3.0	Klebsiella pneumoniae	strong	38	306443	553148	5627708	yes (1123)	ambiguous_bases	ST23	5	2	1	1	ybt 1; ICEKp10	47	clb 2	29	iuc 1	1	iro 1
HR13_R04	41028_1#160	ERR8774919	Carbapenem-R/I	Croatia	HR13	54	HR04	45.833	16.033500000000004	16	4	2019	Clinical sample	Lower respiratory tract specimens	Ertapenem	EUCAST			8	17			R	Missing	I	15	8035	0_0_0_0_2_0_0_77_0_0	v2.3.0	Klebsiella pneumoniae	strong	57	207632	472865	5570356	yes (380)	ambiguous_bases	ST15	1	2	7	8	ybt 10; ICEKp4	28	-	0	-	0	-
HR13_R05	41028_1#54	ERR8774890	Carbapenem-R/I	Croatia	HR13	54	HR04	45.833	16.033500000000004	19	4	2019	Clinical sample	Lower respiratory tract specimens	Ertapenem, Meropenem	EUCAST			32	6	20	6	R	I	R	101	8107	0_0_84_0_8_0_34_1_0_0	v2.3.0	Klebsiella pneumoniae	strong	63	249857	430758	5459721	yes (1162)	ambiguous_bases	ST101	1	2	7	7	ybt 9; ICEKp3	183	-	0	-	0	-
HR13_R06	41028_1#52	ERR8774889	Carbapenem-R/I	Croatia	HR13	54	HR04	45.833	16.033500000000004	19	4	2019	Clinical sample	Lower respiratory tract specimens	Ertapenem, Meropenem	EUCAST			32		19		Missing	I	R	101	8107	0_0_84_0_8_0_34_1_0_0	v2.3.0	Klebsiella pneumoniae	strong	61	208138	334829	5459968	yes (495)	ambiguous_bases	ST101	1	2	7	7	ybt 9; ICEKp3	183	-	0	-	0	-
HR13_R07	41028_1#56	ERR8774891	Carbapenem-R/I	Croatia	HR13	54	HR04	45.833	16.033500000000004	19	4	2019	Clinical sample	Urine	Ertapenem, Imipenem, Meropenem	EUCAST			16	6	6	6	R	R	R	395	8108	0_0_106_0_3_4_0_0_0_0	v2.3.0	Klebsiella pneumoniae	strong	78	222007	529561	5951262	yes (1178)	ambiguous_bases	ST395	4	2	10	19	ybt 16; ICEKp12	530-3LV	-	0	iuc 1	63	-
HR13_R08	40328_1#294	ERR8773316	Carbapenem-R/I	Croatia	HR13	54	HR04	45.833	16.033500000000004	23	4	2019	Clinical sample	Lower respiratory tract specimens	Ertapenem	EUCAST			1	15	21		R	I	S	23	7450	0_0_429_0_50_0_0_0_0_0	v2.3.0	Klebsiella pneumoniae	strong	46	305440	547444	5682603	yes (812)	ambiguous_bases	ST23	5	2	1	1	ybt 1; ICEKp10	47	clb 2	29	iuc 1	1	iro 1
HR13_R09	41028_1#150	ERR8774914	Carbapenem-R/I	Croatia	HR13	54	HR04	45.833	16.033500000000004	29	5	2019	Clinical sample	Other	Ertapenem	EUCAST			2	17			R	Missing	S	437	8032	0_0_105_1_1_1_0_27_0_0	v2.3.0	Klebsiella pneumoniae	strong	54	267631	747940	5537696	yes (565)	ambiguous_bases	ST437	0	2	10	15	-	0	-	0	-	0	-
HR13_S01	40328_1#296	ERR8773318	Carbapenem-S	Croatia	HR13	54	HR04	45.833	16.033500000000004	14	4	2019	Clinical sample	Urine	Ertapenem, Imipenem, Meropenem	EUCAST			0.06				Missing	Missing	S	14	7452	0_0_1_1_11_0_0_1_0_0	v2.3.0	Klebsiella pneumoniae	strong	23	906675	1092492	5275806	yes (1449)	ambiguous_bases	ST14	1	1	5	5	ybt 9; ICEKp3	183-1LV	-	0	-	0	-
HR13_S02	41028_1#284	ERR8774965	Carbapenem-S	Croatia	HR13	54	HR04	45.833	16.033500000000004	14	4	2019	Clinical sample	Blood	Ertapenem, Imipenem, Meropenem	EUCAST			0.125				Missing	Missing	S	1198	8069	0_0_110_0_1_0_0_0_0_0	v2.3.0	Klebsiella pneumoniae	strong	24	477792	1040656	5317132	yes (445)	ambiguous_bases	ST1198	0	0	0	0	-	0	-	0	-	0	-
HR13_S03	40328_1#47	ERR8773064	Carbapenem-S	Croatia	HR13	54	HR04	45.833	16.033500000000004	15	4	2019	Clinical sample	Blood	Ertapenem, Imipenem, Meropenem	EUCAST			0.125				Missing	Missing	S	14	7516	0_0_1_1_11_0_0_2_1_0	v2.3.0	Klebsiella pneumoniae	strong	32	761788	892275	5493133	yes (847)	ambiguous_bases	ST14	1	1	6	7	ybt 9; ICEKp3	183-1LV	-	0	-	0	-
HR13_S04	41028_1#50	ERR8774888	Carbapenem-S	Croatia	HR13	54	HR04	45.833	16.033500000000004	15	4	2019	Clinical sample	Urine	Ertapenem, Imipenem, Meropenem	EUCAST			0.06				Missing	Missing	S	307	8106	0_0_369_0_0_0_0_0_52_0	v2.3.0	Klebsiella pneumoniae	strong	45	422412	938206	5442841	yes (711)	ambiguous_bases	ST307	0	1	8	12	-	0	-	0	-	0	-
HR13_S05	41028_1#32	ERR8774887	Carbapenem-S	Croatia	HR13	54	HR04	45.833	16.033500000000004	22	4	2019	Clinical sample	Other	Ertapenem, Imipenem, Meropenem	EUCAST			0.125				Missing	Missing	S	23	8084	0_0_429_0_50_0_1_0_0_0	v2.3.0	Klebsiella pneumoniae	strong	37	327726	1008812	5659074	yes (1832)	ambiguous_bases	ST23	5	0	0	0	ybt 1; ICEKp10 (truncated)	45-1LV	clb 2	29	iuc 1	1	iro 1
HR13_S06	41028_1#30	ERR8774886	Carbapenem-S	Croatia	HR13	54	HR04	45.833	16.033500000000004	23	4	2019	Clinical sample	Wound swab	Ertapenem, Imipenem, Meropenem	EUCAST			0.06				Missing	Missing	S	6233	8072	1_0_66_3_0_0_0_0_0_0	v2.3.0	Klebsiella variicola subsp. variicola	strong	22	957032	2362438	5668072	yes (1214)	ambiguous_bases	ST454-1LV	1	0	0	0	ybt 18; ICEKp15	400-4LV	-	0	-	0	-
HR13_S07	41028_1#28	ERR8774885	Carbapenem-S	Croatia	HR13	54	HR04	45.833	16.033500000000004	22	4	2019	Clinical sample	Wound swab	Ertapenem, Imipenem, Meropenem	EUCAST			0.03				Missing	Missing	S	462	8066	0_0_309_1_1_0_0_0_0_0	v2.3.0	Klebsiella pneumoniae	strong	32	390185	1172916	5501290	yes (453)	ambiguous_bases	ST462	1	0	5	5	ybt 15; ICEKp11	68-1LV	-	0	-	0	-
HR13_S08	41028_1#26	ERR8774884	Carbapenem-S	Croatia	HR13	54	HR04	45.833	16.033500000000004	24	4	2019	Clinical sample	Lower respiratory tract specimens	Ertapenem, Imipenem, Meropenem	EUCAST			0.06				Missing	Missing	S	437	1901	0_0_105_1_1_1_0_8_0_0	v2.3.0	Klebsiella pneumoniae	strong	37	329030	814243	5386642	yes (1028)	ambiguous_bases	ST437	1	1	8	11	ybt 9; ICEKp3	183-1LV	-	0	-	0	-
HR13_S09	41028_1#148	ERR8774913	Carbapenem-S	Croatia	HR13	54	HR04	45.833	16.033500000000004	3	6	2019	Clinical sample	Urine	Ertapenem, Imipenem, Meropenem	EUCAST			0.06				Missing	Missing	S	485	8031	0_0_158_0_1_0_0_0_0_0	v2.3.0	Klebsiella pneumoniae	strong	28	590715	797543	5307985	yes (299)	ambiguous_bases	ST485	0	0	0	0	-	0	-	0	-	0	-
HR13_S10	41028_1#128	ERR8774911	Carbapenem-S	Croatia	HR13	54	HR04	45.833	16.033500000000004	9	6	2019	Clinical sample	Urine	Ertapenem, Imipenem, Meropenem	EUCAST			0.06				Missing	Missing	S	360	8030	1_0_31_3_0_0_0_0_0_0	v2.3.0	Klebsiella variicola subsp. variicola	strong	34	542037	1268589	5834046	yes (373)	ambiguous_bases	ST360	0	0	0	0	-	0	-	0	-	0	-
HR14_R02	41028_1#274	ERR8774955	Carbapenem-R/I	Croatia	HR14	40	HR04	45.8322	15.980400000000031	8	7	2019	Screening sample		Ertapenem	EUCAST			1	6	10		R	R	S	307	557	0_0_369_0_0_0_0_0_1_8	v2.3.0	Klebsiella pneumoniae	strong	50	388338	1116966	5530281	yes (223)	ambiguous_bases	ST307	0	2	9	13	-	0	-	0	-	0	-
HR14_R03	41028_1#254	ERR8774951	Carbapenem-R/I	Croatia	HR14	40	HR04	45.8322	15.980400000000031	6	7	2019	Screening sample		Ertapenem	EUCAST			1	20		22	R	Missing	S	Unassigned (1968-2LV)	8060	0_0_618_0_0_0_0_0_0_0	v2.3.0	Klebsiella pneumoniae	strong	25	483843	1449261	5472161	yes (663)	ambiguous_bases	ST1968-2LV	0	2	1	1	-	0	-	0	-	0	-
HR14_R05	40328_1#334	ERR8773356	Carbapenem-R/I	Croatia	HR14	40	HR04	45.8322	15.980400000000031	17	7	2019	Screening sample		Ertapenem	EUCAST			0.5	20	20	23	R	I	S	147	7473	0_0_197_4_0_1_0_0_0_0	v2.3.0	Klebsiella pneumoniae	strong	49	307118	953135	5411763	yes (941)	ambiguous_bases	ST147	0	2	11	11	-	0	-	0	-	0	-
HR14_R06	40328_1#336	ERR8773358	Carbapenem-R/I	Croatia	HR14	40	HR04	45.8322	15.980400000000031	19	7	2019	Clinical sample	Urine	Ertapenem	EUCAST			2	15			R	Missing	S	4787	7475	0_0_131_1_62_0_0_0_0_0	v2.3.0	Klebsiella pneumoniae	strong	42	463890	899129	5653404	yes (1805)	ambiguous_bases	ST4787	1	2	6	8	ybt unknown	0	-	0	-	0	-
HR14_R07	40328_1#356	ERR8773378	Carbapenem-R/I	Croatia	HR14	40	HR04	45.8322	15.980400000000031	22	7	2019	Clinical sample	Urine	Ertapenem	EUCAST			4	9	19	16	R	I	I	273	7488	0_0_197_0_0_6_0_0_0_0	v2.3.0	Klebsiella pneumoniae	strong	52	513604	1168135	5560833	yes (471)	ambiguous_bases	ST273	0	2	11	18	-	0	-	0	-	0	-
HR14_R08	40328_1#360	ERR8773382	Carbapenem-R/I	Croatia	HR14	40	HR04	45.8322	15.980400000000031	23	7	2019	Clinical sample	Urine	Ertapenem	EUCAST			1	18	22		R	S	S	307	7491	0_0_369_0_0_0_0_15_0_3	v2.3.0	Klebsiella pneumoniae	strong	47	304588	790259	5583340	yes (79)	ambiguous_bases	ST307	0	2	9	12	-	0	-	0	-	0	-
HR14_R09	41028_1#318	ERR8774983	Carbapenem-R/I	Croatia	HR14	40	HR04	45.8322	15.980400000000031	26	7	2019	Clinical sample	Urine	Ertapenem	EUCAST			32	6		6	R	Missing	R	37	8082	0_0_109_15_1_0_0_0_0_0	v2.3.0	Klebsiella pneumoniae	strong	36	351649	995060	5590104	yes (101)	ambiguous_bases	ST37	1	2	2	1	ybt 4; plasmid	31-1LV	-	0	-	0	-
HR14_R10	41028_1#278	ERR8774959	Carbapenem-R/I	Croatia	HR14	40	HR04	45.8322	15.980400000000031	27	7	2019	Clinical sample	Urine	Ertapenem	EUCAST			4	16			R	Missing	I	437	8065	0_0_105_1_1_1_0_30_0_0	v2.3.0	Klebsiella pneumoniae	strong	51	246031	671448	5535793	yes (696)	ambiguous_bases	ST437	0	2	10	15	-	0	-	0	-	0	-
HR14_S01	41028_1#276	ERR8774957	Carbapenem-S	Croatia	HR14	40	HR04	45.8322	15.980400000000031	9	7	2019	Clinical sample	Urine	Ertapenem	EUCAST			0.03				Missing	Missing	S	35	8063	0_0_131_1_23_1_0_0_0_0	v2.3.0	Klebsiella pneumoniae	strong	21	623741	1330089	5404419	yes (295)	ambiguous_bases	ST35	1	0	0	0	ybt 14; ICEKp5?	156	-	0	-	0	-
HR14_S02	41028_1#256	ERR8774953	Carbapenem-S	Croatia	HR14	40	HR04	45.8322	15.980400000000031	8	7	2019	Clinical sample	Urine	Ertapenem	EUCAST			1				Missing	Missing	S	45	8061	0_0_158_8_7_3_0_0_0_0	v2.3.0	Klebsiella pneumoniae	strong	47	547423	915382	5539811	yes (1)	ambiguous_bases	ST45	1	0	7	10	ybt 10; ICEKp4	78	-	0	-	0	-
HR14_S03	41028_1#252	ERR8774949	Carbapenem-S	Croatia	HR14	40	HR04	45.8322	15.980400000000031	12	7	2019	Clinical sample	Urine	Ertapenem	EUCAST			0.03				Missing	Missing	S	6	8058	0_0_127_8_13_0_0_0_0_0	v2.3.0	Klebsiella pneumoniae	strong	51	196675	385696	5549474	yes (9)	ambiguous_bases	ST6	1	0	0	0	ybt 13; ICEKp2	431-1LV	-	0	-	0	-
HR14_S04	41028_1#248	ERR8774945	Carbapenem-S	Croatia	HR14	40	HR04	45.8322	15.980400000000031	11	7	2019	Clinical sample	Urine	Ertapenem	EUCAST			0.06				Missing	Missing	S	2488	8055	1_0_190_0_0_0_0_0_0_0	v2.3.0	Klebsiella variicola subsp. variicola	strong	32	522430	1168542	5788493	yes (888)	ambiguous_bases	ST2488	0	0	0	0	-	0	-	0	-	0	-
HR14_S06	40328_1#354	ERR8773376	Carbapenem-S	Croatia	HR14	40	HR04	45.8322	15.980400000000031	22	7	2019	Clinical sample	Urine	Ertapenem	EUCAST			0.06				Missing	Missing	S	437	1901	0_0_105_1_1_1_0_8_0_0	v2.3.0	Klebsiella pneumoniae	strong	37	349747	811898	5383727	yes (828)	ambiguous_bases	ST437	1	1	8	11	ybt 9; ICEKp3	183-1LV	-	0	-	0	-
HR14_S07	40328_1#358	ERR8773380	Carbapenem-S	Croatia	HR14	40	HR04	45.8322	15.980400000000031	23	7	2019	Clinical sample	Urine	Ertapenem	EUCAST			0.06				Missing	Missing	S	24	7490	0_0_310_0_3_0_0_0_0_0	v2.3.0	Klebsiella pneumoniae	strong	31	404184	793148	5443172	yes (1282)	ambiguous_bases	ST24	3	0	0	0	-	0	-	0	iuc 3	25	-
HR14_S08	40328_1#362	ERR8773384	Carbapenem-S	Croatia	HR14	40	HR04	45.8322	15.980400000000031	26	7	2019	Clinical sample	Urine	Ertapenem	EUCAST			0.125				Missing	Missing	S	215	7492	0_0_296_0_5_0_1_2_0_0	v2.3.0	Klebsiella pneumoniae	strong	42	350424	738490	5482678	yes (677)	ambiguous_bases	ST215	1	0	3	3	ybt 16; ICEKp12	277-5LV	-	0	-	0	-
HR14_S09	41028_1#320	ERR8774985	Carbapenem-S	Croatia	HR14	40	HR04	45.8322	15.980400000000031	28	7	2019	Clinical sample	Urine	Ertapenem	EUCAST			0.06				Missing	Missing	S	1791	8085	1_0_151_0_1_0_0_0_0_0	v2.3.0	Klebsiella variicola subsp. variicola	strong	17	1464601	1569636	5604276	yes (159)	ambiguous_bases	ST1791	0	0	0	0	-	0	-	0	-	0	-
HR14_S10	41028_1#280	ERR8774961	Carbapenem-S	Croatia	HR14	40	HR04	45.8322	15.980400000000031	30	7	2019	Clinical sample	Urine	Ertapenem	EUCAST			0.06				Missing	Missing	S	221	8067	0_0_165_4_0_0_0_0_0_0	v2.3.0	Klebsiella pneumoniae	strong	30	522149	1030518	5385115	yes (776)	ambiguous_bases	ST221	1	0	0	0	ybt 4; plasmid	32-4LV	-	0	-	0	-
CY01_R02	35876_2#28	ERR7735005	Carbapenem-R/I	Cyprus	CY01	173	CY00	35.1739	33.36469999999997	2	4	2019	Clinical sample	Urine	Imipenem, Meropenem	EUCAST		>=16	>=16				Missing	R	R	258	6091	0_0_105_6_0_0_0_104_0_0	v2.3.0	Klebsiella pneumoniae	strong	75	203565	398897	5601982	yes (771)	ambiguous_bases	ST258	1	3	7	7	ybt 13; ICEKp2	299	-	0	-	0	-
CY01_R03	35876_1#364	ERR7734964	Carbapenem-R/I	Cyprus	CY01	173	CY00	35.1739	33.36469999999997	13	4	2019	Clinical sample	Blood	Imipenem, Meropenem	EUCAST		>=16	>=16				Missing	R	R	65	5900	0_0_391_0_0_4_0_0_0_0	v2.3.0	Klebsiella pneumoniae	strong	51	209793	597652	5881887	yes (127)	ambiguous_bases	ST65	5	3	6	6	ybt 17; ICEKp10	235-1LV	clb 3	13-1LV	iuc 1	1	iro 1
CY01_R04	35876_1#366	ERR7734966	Carbapenem-R/I	Cyprus	CY01	173	CY00	35.1739	33.36469999999997	18	4	2019	Clinical sample	Lower respiratory tract specimens	Imipenem, Meropenem	EUCAST		>=16	>=16				Missing	R	R	307	5902	0_0_369_0_0_7_0_0_1_0	v2.3.0	Klebsiella pneumoniae	strong	51	353953	927354	5469859	yes (65)	ambiguous_bases	ST307	0	2	8	11	-	0	-	0	-	0	-
CY01_R06	35876_1#19	ERR7734619	Carbapenem-R/I	Cyprus	CY01	173	CY00	35.1739	33.36469999999997	17	5	2019	Clinical sample	Blood	Imipenem, Meropenem	EUCAST		>=16	>=16				Missing	R	R	307	5776	0_0_369_0_0_7_0_0_0_0	v2.3.0	Klebsiella pneumoniae	strong	56	247350	798646	5514128	yes (264)	ambiguous_bases	ST307	0	3	9	11	-	0	-	0	-	0	-
CY01_R07	35876_1#21	ERR7734621	Carbapenem-R/I	Cyprus	CY01	173	CY00	35.1739	33.36469999999997	3	7	2019	Clinical sample	Blood	Imipenem, Meropenem	EUCAST		>=16	>=16				Missing	R	R	12	5790	0_0_108_0_3_0_0_0_0_0	v2.3.0	Klebsiella pneumoniae	strong	90	323527	730409	5823629	yes (1090)	ambiguous_bases	ST12	0	3	8	8	-	0	-	0	-	0	-
CY01_R08	35876_2#32	ERR7735009	Carbapenem-R/I	Cyprus	CY01	173	CY00	35.1739	33.36469999999997	7	7	2019	Clinical sample	Urine	Imipenem, Meropenem	EUCAST		>=16	>=16				Missing	R	R	337	5829	0_0_2_0_0_0_1_0_0_0	v2.3.0	Klebsiella pneumoniae	strong	112	274037	534108	5824560	yes (700)	ambiguous_bases	ST337	0	2	7	10	-	0	-	0	-	0	-
CY01_R09	35876_2#52	ERR7735029	Carbapenem-R/I	Cyprus	CY01	173	CY00	35.1739	33.36469999999997	7	7	2019	Clinical sample	Blood	Imipenem, Meropenem	EUCAST		8	>=16				Missing	R	R	39	6173	0_0_107_0_0_0_0_0_5_0	v2.3.0	Klebsiella pneumoniae	strong	56	293618	649389	5615597	yes (713)	ambiguous_bases	ST39	1	3	4	3	ybt 14; ICEKp5	151	-	0	-	0	-
CY01_R10	35876_1#27	ERR7734627	Carbapenem-R/I	Cyprus	CY01	173	CY00	35.1739	33.36469999999997	9	7	2019	Clinical sample	Urine	Imipenem, Meropenem	EUCAST		8	>=16				Missing	R	R	337	5829	0_0_2_0_0_0_1_0_0_0	v2.3.0	Klebsiella pneumoniae	strong	102	275159	664495	5836826	yes (1130)	ambiguous_bases	ST337	0	2	8	11	-	0	-	0	-	0	-
CY01_S01	35876_1#360	ERR7734960	Carbapenem-S	Cyprus	CY01	173	CY00	35.1739	33.36469999999997	9	3	2019	Clinical sample	Blood	Imipenem, Meropenem	EUCAST		<=0.25	<=0.25				Missing	S	S	29	5898	0_0_137_11_19_0_0_0_0_0	v2.3.0	Klebsiella pneumoniae	strong	37	449970	1068221	5655522	yes (672)	ambiguous_bases	ST29	0	0	3	3	-	0	-	0	-	0	-
CY01_S02	35876_1#362	ERR7734962	Carbapenem-S	Cyprus	CY01	173	CY00	35.1739	33.36469999999997	2	4	2019	Clinical sample	Urine	Imipenem, Meropenem	EUCAST		<=0.25	<=0.25				Missing	S	S	151	5899	0_0_334_0_3_0_0_0_0_0	v2.3.0	Klebsiella pneumoniae	strong	43	371768	1029511	5693415	yes (670)	ambiguous_bases	ST151	1	1	7	10	ybt 15; ICEKp11	378-2LV	-	0	-	0	-
CY01_S03	35876_2#30	ERR7735007	Carbapenem-S	Cyprus	CY01	173	CY00	35.1739	33.36469999999997	16	4	2019	Clinical sample	Blood	Imipenem, Meropenem	EUCAST		<=0.25	<=0.25				Missing	S	S	716	6105	0_0_261_0_0_0_2_0_0_0	v2.3.0	Klebsiella pneumoniae	strong	41	665899	1379342	5425034	yes (410)	ambiguous_bases	ST716	1	1	8	11	ybt 14; ICEKp12	561-1LV	-	0	-	0	-
CY01_S04	35876_1#368	ERR7734968	Carbapenem-S	Cyprus	CY01	173	CY00	35.1739	33.36469999999997	9	5	2019	Clinical sample	Lower respiratory tract specimens	Imipenem, Meropenem	EUCAST		<=0.25	<=0.25				Missing	S	S	466	5903	0_0_131_1_17_2_0_0_0_0	v2.3.0	Klebsiella pneumoniae	strong	28	687759	1294309	5549830	yes (1053)	ambiguous_bases	ST466	1	0	0	0	ybt 10; ICEKp4	95	-	0	-	0	-
CY01_S06	40660_1#204	ERR8774642	Carbapenem-S	Cyprus	CY01	173	CY00	35.1739	33.36469999999997	20	5	2019	Clinical sample	Blood	Imipenem, Meropenem	EUCAST		<=0.25	<=0.25				Missing	S	S	4838	7870	0_0_564_0_0_0_0_0_0_0	v2.3.0	Klebsiella pneumoniae	strong	32	326761	1109397	5317446	yes (1014)	ambiguous_bases	ST4838	0	0	2	2	-	0	-	0	-	0	-
CY01_S07	35876_1#23	ERR7734623	Carbapenem-S	Cyprus	CY01	173	CY00	35.1739	33.36469999999997	8	7	2019	Clinical sample	Blood	Imipenem, Meropenem	EUCAST		<=0.25	<=0.25				Missing	S	S	606	5803	0_0_579_0_0_0_0_0_0_0	v2.3.0	Klebsiella pneumoniae	strong	25	664443	1346022	5365205	yes (657)	ambiguous_bases	ST606	1	0	0	0	ybt 9; ICEKp3	183-1LV	-	0	-	0	-
CY01_S08	35876_2#50	ERR7735027	Carbapenem-S	Cyprus	CY01	173	CY00	35.1739	33.36469999999997	11	7	2019	Clinical sample	Blood	Imipenem, Meropenem	EUCAST		0.5	<=0.25				Missing	S	S	37	6171	0_0_109_1_26_0_0_2_0_0	v2.3.0	Klebsiella pneumoniae	strong	66	282442	440109	5547182	yes (1024)	ambiguous_bases	ST37	0	1	9	13	-	0	-	0	-	0	-
CY01_S09	35876_1#25	ERR7734625	Carbapenem-S	Cyprus	CY01	173	CY00	35.1739	33.36469999999997	26	7	2019	Clinical sample	Other	Imipenem, Meropenem	EUCAST		<=0.25	<=0.25				Missing	S	S	1380	5815	0_0_34_1_0_0_0_0_0_0	v2.3.0	Klebsiella pneumoniae	strong	96	144637	364631	5761443	yes (108)	ambiguous_bases	ST1380	0	1	3	3	-	0	-	0	-	0	-
CY01_S10	35876_1#29	ERR7734629	Carbapenem-S	Cyprus	CY01	173	CY00	35.1739	33.36469999999997	9	8	2019	Clinical sample	Blood	Imipenem, Meropenem	EUCAST		<=0.25	<=0.25				Missing	S	S	2045	5836	2_1_72_0_0_0_0_0_0_0	v2.3.0	Klebsiella quasipneumoniae subsp. similipneumoniae	strong	57	832290	1394564	5493507	yes (234)	ambiguous_bases	ST2045	0	0	0	0	-	0	-	0	-	0	-
CZ01_R05	41028_1#287	ERR8774968	Carbapenem-R/I	Czechia	CZ01	224	CZ03	49.7477	13.377500000000055	24	7	2019	Screening sample	Other	Ertapenem	EUCAST	>2		8		16	14	R	R	I	2012	8071	2_1_80_0_0_0_0_0_0_0	v2.3.0	Klebsiella quasipneumoniae subsp. similipneumoniae	strong	78	308003	512501	5576065	yes (411)	ambiguous_bases	ST2012	0	2	1	1	-	0	-	0	-	0	-
CZ01_R06	41028_1#96	ERR8774903	Carbapenem-R/I	Czechia	CZ01	224	CZ03	49.7477	13.377500000000055	6	10	2019	Clinical sample	Other	Meropenem	EUCAST	>2		8		18	14	R	I	I	307	8113	0_0_369_0_0_0_28_0_0_0	v2.3.0	Klebsiella pneumoniae	strong	51	317769	858631	5453426	yes (467)	ambiguous_bases	ST307	1	1	8	12	ybt 13; ICEKp2	500	-	0	-	0	-
CZ01_R09	41028_1#373	ERR8775006	Carbapenem-R/I	Czechia	CZ01	224	CZ03	49.7477	13.377500000000055	16	10	2019	Screening sample	Other	Ertapenem, Meropenem	EUCAST	>2		8		12	14	R	R	I	461	8099	0_0_178_4_6_0_0_0_0_0	v2.3.0	Klebsiella pneumoniae	strong	43	401088	625137	5714424	yes (1595)	ambiguous_bases	ST461	0	2	1	1	-	0	-	0	-	0	-
CZ01_S05	40328_1#37	ERR8773054	Carbapenem-S	Czechia	CZ01	224	CZ03	49.7477	13.377500000000055	22	10	2019	Clinical sample	Urine	Meropenem	EUCAST					30	30	Missing	S	S	34	7496	0_0_13_13_4_0_0_0_0_0	v2.3.0	Klebsiella pneumoniae	strong	53	323941	975828	5460636	yes (280)	ambiguous_bases	ST34	0	0	0	0	-	0	-	0	-	0	-
CZ01_S06	41028_1#309	ERR8774974	Carbapenem-S	Czechia	CZ01	224	CZ03	49.7477	13.377500000000055	15	10	2019	Clinical sample	Urine	Imipenem, Meropenem	EUCAST					30	30	Missing	S	S	14	8077	0_0_1_1_31_0_0_0_0_0	v2.3.0	Klebsiella pneumoniae	strong	31	473262	1437439	5219833	yes (1081)	ambiguous_bases	ST14	0	0	0	0	-	0	-	0	-	0	-
CZ01_S09	41028_1#221	ERR8774934	Carbapenem-S	Czechia	CZ01	224	CZ03	49.7477	13.377500000000055	22	10	2019	Clinical sample	Other	Imipenem, Meropenem	EUCAST					27	30	Missing	S	S	433	8049	0_0_29_5_1_0_0_0_0_0	v2.3.0	Klebsiella pneumoniae	strong	46	476455	1124915	5611666	yes (458)	ambiguous_bases	ST433	0	0	0	0	-	0	-	0	-	0	-
CZ02_R01	40328_1#5	ERR8773022	Carbapenem-R/I	Czechia	CZ02	223	CZ01	50.0875	14.421299999999974				Clinical sample	Wound swab	Ertapenem, Imipenem, Meropenem	EUCAST	8	12	8				R	R	I	54	7518	0_0_166_0_0_0_3_0_0_0	v2.3.0	Klebsiella pneumoniae	strong	80	214991	531321	5572146	yes (286)	ambiguous_bases	ST54	0	2	7	10	-	0	-	0	-	0	-
CZ02_R02	40328_1#9	ERR8773026	Carbapenem-R/I	Czechia	CZ02	223	CZ01	50.0875	14.421299999999974				Clinical sample	Urine	Imipenem, Meropenem	EUCAST		3	8				Missing	I	I	148	7542	0_0_612_0_1_0_0_0_0_0	v2.3.0	Klebsiella pneumoniae	strong	68	374128	1401014	5661189	yes (1253)	ambiguous_bases	ST148	0	1	8	12	-	0	-	0	-	0	-
CZ02_R03	41028_1#86	ERR8774898	Carbapenem-R/I	Czechia	CZ02	223	CZ01	50.0875	14.421299999999974				Clinical sample	Blood	Ertapenem, Meropenem	EUCAST	32	2	4				R	S	I	1941	8112	0_0_429_0_3_1_0_0_0_0	v2.3.0	Klebsiella pneumoniae	strong	40	418833	1359121	5595647	yes (1323)	ambiguous_bases	ST1941	2	1	10	12	ybt 1; ICEKp10 (truncated)	47-1LV	clb 2	29	-	0	iro 1
CZ02_R04	41028_1#190	ERR8774926	Carbapenem-R/I	Czechia	CZ02	223	CZ01	50.0875	14.421299999999974				Clinical sample	Urine		EUCAST	4	1	2				R	S	S	1563	8041	1_0_143_0_0_1_1_1_0_0	v2.3.0	Klebsiella variicola subsp. variicola	strong	51	398545	1542392	5732234	yes (2183)	ambiguous_bases	ST1563	0	1	8	12	-	0	-	0	-	0	-
CZ02_R06	41028_1#285	ERR8774966	Carbapenem-R/I	Czechia	CZ02	223	CZ01	50.0875	14.421299999999974				Clinical sample	Urine	Ertapenem, Imipenem, Meropenem	EUCAST	16	4	16				R	I	R	54	7518	0_0_166_0_0_0_3_0_0_0	v2.3.0	Klebsiella pneumoniae	strong	82	189158	492747	5541970	yes (233)	ambiguous_bases	ST54	0	2	7	10	-	0	-	0	-	0	-
CZ02_R07	41028_1#114	ERR8774904	Carbapenem-R/I	Czechia	CZ02	223	CZ01	50.0875	14.421299999999974				Clinical sample	Urine	Ertapenem	EUCAST	2	0.25	0.25				R	S	S	25	8026	0_0_388_1_6_0_5_0_0_0	v2.3.0	Klebsiella pneumoniae	strong	71	277380	763507	5604839	yes (663)	ambiguous_bases	ST25	1	1	7	8	ybt 9; ICEKp3	183	-	0	-	0	-
CZ02_R08	41028_1#279	ERR8774960	Carbapenem-R/I	Czechia	CZ02	223	CZ01	50.0875	14.421299999999974				Clinical sample	Lower respiratory tract specimens	Ertapenem, Imipenem, Meropenem	EUCAST	32	16	32				R	R	R	54	7518	0_0_166_0_0_0_3_0_0_0	v2.3.0	Klebsiella pneumoniae	strong	76	217798	570418	5520725	yes (606)	ambiguous_bases	ST54	0	2	7	10	-	0	-	0	-	0	-
CZ02_R10	41028_1#62	ERR8774894	Carbapenem-R/I	Czechia	CZ02	223	CZ01	50.0875	14.421299999999974				Clinical sample	Lower respiratory tract specimens	Imipenem, Meropenem	EUCAST		12	16				Missing	R	R	29	8111	0_0_137_1_1_2_0_0_0_0	v2.3.0	Klebsiella pneumoniae	strong	69	221004	476102	5466806	yes (503)	ambiguous_bases	ST29	0	1	5	7	-	0	-	0	-	0	-
CZ02_S01	41028_1#243	ERR8774940	Carbapenem-S	Czechia	CZ02	223	CZ01	50.0875	14.421299999999974				Clinical sample	Urine	Ertapenem, Imipenem, Meropenem	EUCAST				29	29	32	S	S	S	1271	8053	0_0_137_0_2_0_0_0_0_0	v2.3.0	Klebsiella pneumoniae	strong	24	466610	977274	5375298	yes (969)	ambiguous_bases	ST1271	1	0	4	4	ybt 9; ICEKp3	414-1LV	-	0	-	0	-
CZ02_S02	41028_1#241	ERR8774938	Carbapenem-S	Czechia	CZ02	223	CZ01	50.0875	14.421299999999974				Clinical sample	Urine	Ertapenem, Imipenem, Meropenem	EUCAST				26	27	29	S	S	S	20	8051	0_0_22_2_24_0_0_0_0_0	v2.3.0	Klebsiella pneumoniae	strong	40	428047	776064	5564153	yes (324)	ambiguous_bases	ST20	1	0	0	0	ybt 14; ICEKp5	135	-	0	-	0	-
CZ02_S03	41028_1#377	ERR8775010	Carbapenem-S	Czechia	CZ02	223	CZ01	50.0875	14.421299999999974				Clinical sample	Urine	Ertapenem, Imipenem, Meropenem	EUCAST				28	30	30	S	S	S	66	8101	0_0_278_0_1_0_0_0_0_0	v2.3.0	Klebsiella pneumoniae	strong	43	226790	520195	5371064	yes (996)	ambiguous_bases	ST66	2	0	0	0	ybt 12; ICEKp10	316-1LV	clb 1	9-1LV	-	0	-
CZ02_S04	41028_1#60	ERR8774893	Carbapenem-S	Czechia	CZ02	223	CZ01	50.0875	14.421299999999974				Clinical sample	Lower respiratory tract specimens	Ertapenem, Imipenem, Meropenem	EUCAST				26	27	27	S	S	S	870	8110	0_0_89_0_0_0_1_4_0_0	v2.3.0	Klebsiella pneumoniae	strong	40	362616	756267	5382548	yes (521)	ambiguous_bases	ST870	0	0	0	0	-	0	-	0	-	0	-
CZ02_S05	40328_1#45	ERR8773062	Carbapenem-S	Czechia	CZ02	223	CZ01	50.0875	14.421299999999974				Clinical sample	Lower respiratory tract specimens	Ertapenem, Imipenem, Meropenem	EUCAST				25	26	27	S	S	S	1128	7514	0_0_157_2_0_0_0_0_0_0	v2.3.0	Klebsiella pneumoniae	strong	21	964866	1755192	5284912	yes (481)	ambiguous_bases	ST1128	0	0	1	0	-	0	-	0	-	0	-
CZ02_S06	41028_1#283	ERR8774964	Carbapenem-S	Czechia	CZ02	223	CZ01	50.0875	14.421299999999974				Clinical sample	Wound swab	Ertapenem, Imipenem, Meropenem	EUCAST				27	29	32	S	S	S	6232	8068	0_0_131_10_0_0_0_0_0_0	v2.3.0	Klebsiella pneumoniae	strong	27	523002	1220881	5512845	yes (852)	ambiguous_bases	ST35-1LV	0	0	3	3	-	0	-	0	-	0	-
CZ02_S07	41028_1#116	ERR8774905	Carbapenem-S	Czechia	CZ02	223	CZ01	50.0875	14.421299999999974				Clinical sample	Lower respiratory tract specimens	Ertapenem, Imipenem, Meropenem	EUCAST				27	28	27	S	S	S	45	8027	0_0_158_8_12_2_0_0_0_0	v2.3.0	Klebsiella pneumoniae	strong	22	470458	1893239	5574236	yes (914)	ambiguous_bases	ST45	1	0	3	4	ybt 10; ICEKp4	80	-	0	-	0	-
CZ02_S08	40328_1#15	ERR8773032	Carbapenem-S	Czechia	CZ02	223	CZ01	50.0875	14.421299999999974				Clinical sample	Urine	Ertapenem, Imipenem, Meropenem	EUCAST				28	30	29	S	S	S	34	7344	0_0_13_21_0_0_0_0_0_0	v2.3.0	Klebsiella pneumoniae	strong	85	207876	713249	5497463	yes (219)	ambiguous_bases	ST34	0	0	0	0	-	0	-	0	-	0	-
CZ02_S10	40328_1#33	ERR8773050	Carbapenem-S	Czechia	CZ02	223	CZ01	50.0875	14.421299999999974				Clinical sample	Urine	Ertapenem, Imipenem, Meropenem	EUCAST				28	28	30	S	S	S	4415	7470	0_0_536_0_1_0_0_0_0_0	v2.3.0	Klebsiella pneumoniae	strong	24	419902	1083480	5139474	yes (1213)	ambiguous_bases	ST4415	0	0	0	0	-	0	-	0	-	0	-
CZ03_R01	40328_1#35	ERR8773052	Carbapenem-R/I	Czechia	CZ03	108	CZ01	50.0736	14.421299999999974	24	10	2019	Clinical sample	Urine	Ertapenem, Imipenem, Meropenem	EUCAST		32	32	6			R	R	R	11	7484	0_0_105_11_0_0_19_0_0_0	v2.3.0	Klebsiella pneumoniae	strong	53	333522	599923	5681180	yes (1094)	ambiguous_bases	ST11	1	2	10	14	ybt 15; ICEKp11	230-1LV	-	0	-	0	-
CZ03_R03	41028_1#94	ERR8774902	Carbapenem-R/I	Czechia	CZ03	108	CZ01	50.0736	14.421299999999974	24	9	2019	Clinical sample	Urine	Ertapenem, Imipenem, Meropenem	EUCAST	4	32	32	15			R	R	R	35	7306	0_0_131_1_23_1_2_0_0_0	v2.3.0	Klebsiella pneumoniae	strong	55	369530	652226	5649704	yes (1114)	ambiguous_bases	ST35	1	2	8	15	ybt 14; ICEKp5?	156	-	0	-	0	-
CZ04_R01	41028_1#319	ERR8774984	Carbapenem-R/I	Czechia	CZ04	222	CZ05	50.2095	15.832699999999932	3	9	2019	Clinical sample	Other	Meropenem	EUCAST			16				Missing	Missing	R	846	8083	0_0_69_1_3_0_0_0_0_0	v2.3.0	Klebsiella pneumoniae	strong	67	361091	1288317	5684250	yes (1895)	ambiguous_bases	ST846	0	2	11	17	-	0	-	0	-	0	-
CZ04_R03	41028_1#315	ERR8774980	Carbapenem-R/I	Czechia	CZ04	222	CZ05	50.2095	15.832699999999932	25	11	2019	Clinical sample	Lower respiratory tract specimens	Meropenem	EUCAST			>16				Missing	Missing	R	1271	8080	0_0_137_0_2_0_0_1_0_0	v2.3.0	Klebsiella pneumoniae	strong	43	1003418	1772572	5458098	yes (502)	ambiguous_bases	ST1271	1	2	6	9	ybt 9; ICEKp3	414-1LV	-	0	-	0	-
CZ04_S01	41028_1#192	ERR8774927	Carbapenem-S	Czechia	CZ04	222	CZ05	50.2095	15.832699999999932	20	11	2019	Clinical sample	Aspirates	Ertapenem, Imipenem, Meropenem	EUCAST	0.015		0.125		28	28	S	S	S	380	8042	0_0_339_1_6_0_0_0_0_0	v2.3.0	Klebsiella pneumoniae	strong	33	1148641	1378260	5518745	yes (369)	ambiguous_bases	ST380	5	0	0	0	ybt 12; ICEKp10	1-2LV	clb 1	1-1LV	iuc 2	14	iro 2
CZ04_S02	41028_1#341	ERR8774990	Carbapenem-S	Czechia	CZ04	222	CZ05	50.2095	15.832699999999932	9	10	2019	Clinical sample	Wound swab	Ertapenem, Imipenem, Meropenem	EUCAST	0.063		0.125		31	34	S	S	S	405	8088	0_0_374_0_4_0_1_0_13_0	v2.3.0	Klebsiella pneumoniae	strong	38	511338	1132908	5677636	yes (647)	ambiguous_bases	ST405	1	1	6	7	ybt 27; ICEKp22	312	-	0	-	0	-
CZ04_S03	40328_1#39	ERR8773056	Carbapenem-S	Czechia	CZ04	222	CZ05	50.2095	15.832699999999932	22	12	2019	Clinical sample	Lower respiratory tract specimens	Ertapenem, Meropenem	EUCAST	0.063		0.125				S	Missing	S	14	7508	0_0_1_4_0_0_0_0_0_0	v2.3.0	Klebsiella pneumoniae	strong	61	479982	1424118	5588179	yes (1307)	ambiguous_bases	ST14	0	0	0	0	-	0	-	0	-	0	-
CZ05_S01	41028_1#345	ERR8774994	Carbapenem-S	Czechia	CZ05	417	CZ06	49.1922	16.61130000000003				Clinical sample	Blood	Meropenem	EUCAST			0.125				Missing	Missing	S	39	8091	0_0_107_0_4_0_3_0_0_0	v2.3.0	Klebsiella pneumoniae	strong	48	319070	852267	5606872	yes (968)	ambiguous_bases	ST39	1	0	2	2	ybt 16; ICEKp12	277	-	0	-	0	-
CZ06_R01	41028_1#90	ERR8774900	Carbapenem-R/I	Czechia	CZ06	438	CZ08	49.8349139	18.2820084	17	6	2019	Screening sample	Other	Ertapenem, Imipenem, Meropenem	EUCAST	>4	>16	>8				R	R	R	101	8247	0_0_84_0_8_0_0_0_8_0	v2.3.0	Klebsiella pneumoniae	strong	39	351718	776290	5508350	yes (548)	ambiguous_bases	ST101	1	3	6	5	ybt 9; ICEKp3	183	-	0	-	0	-
CZ06_R02	41028_1#184	ERR8774923	Carbapenem-R/I	Czechia	CZ06	438	CZ08	49.8349139	18.2820084	14	9	2019	Clinical sample	Urine	Ertapenem	EUCAST	>4	0.5	0.5				R	S	S	147	8039	0_0_197_0_4_0_2_16_0_0	v2.3.0	Klebsiella pneumoniae	strong	49	393453	1394292	5781864	yes (914)	ambiguous_bases	ST147	1	2	9	10	ybt 16; ICEKp12	280	-	0	-	0	-
CZ06_R03	41028_1#120	ERR8774907	Carbapenem-R/I	Czechia	CZ06	438	CZ08	49.8349139	18.2820084	23	9	2019	Clinical sample	Urine	Ertapenem, Meropenem	EUCAST	>4	0.5	>8				R	S	R	485	8028	0_0_158_8_14_1_0_0_0_1	v2.3.0	Klebsiella pneumoniae	strong	60	438009	1512048	5557340	yes (636)	ambiguous_bases	ST485	1	1	6	10	ybt 10; ICEKp4 (truncated)	78-1LV	-	0	-	0	-
CZ06_R04	41028_1#383	ERR8775016	Carbapenem-R/I	Czechia	CZ06	438	CZ08	49.8349139	18.2820084	14	10	2019	Clinical sample	Urine	Ertapenem	EUCAST	>4	0.25	1				R	S	S	485	8040	0_0_158_8_14_1_0_0_0_0	v2.3.0	Klebsiella pneumoniae	strong	53	360855	1461544	5563813	yes (1443)	ambiguous_bases	ST485	1	1	7	10	ybt 10; ICEKp4	78	-	0	-	0	-
CZ06_R05	41028_1#182	ERR8774922	Carbapenem-R/I	Czechia	CZ06	438	CZ08	49.8349139	18.2820084	16	10	2019	Clinical sample	Urine	Ertapenem	EUCAST	>4	0.5	4				R	S	I	950	8038	0_0_127_11_1_0_0_0_0_0	v2.3.0	Klebsiella pneumoniae	strong	86	201119	583401	5431458	yes (390)	ambiguous_bases	ST950	0	1	6	10	-	0	-	0	-	0	-
CZ06_R06	41784_2#25	ERR8775022	Carbapenem-R/I	Czechia	CZ06	438	CZ08	49.8349139	18.2820084	11	12	2019	Clinical sample	Urine	Ertapenem, Imipenem, Meropenem	EUCAST	>4	16	>8				R	R	R	258	8118	0_0_105_6_0_0_99_0_0_0	v2.3.0	Klebsiella pneumoniae	strong	71	203358	450072	5626235	yes (968)	ambiguous_bases	ST258	1	3	9	9	ybt 13; ICEKp2 (truncated)	299-1LV	-	0	-	0	-
CZ06_R08	41784_2#323	ERR8775029	Carbapenem-R/I	Czechia	CZ06	438	CZ08	49.8349139	18.2820084	13	11	2019	Clinical sample	Urine	Ertapenem	EUCAST	2	0.125	2				R	S	S	11	8249	0_0_105_0_3_0_1_0_3_0	v2.3.0	Klebsiella pneumoniae	strong	79	204823	430468	5596721	yes (1265)	ambiguous_bases	ST11	1	1	7	9	ybt 10; ICEKp4	26	-	0	-	0	-
CZ06_R09	41028_1#186	ERR8774924	Carbapenem-R/I	Czechia	CZ06	438	CZ08	49.8349139	18.2820084	17	12	2019	Clinical sample	Lower respiratory tract specimens	Ertapenem, Meropenem	EUCAST	>4	2	8				R	S	I	485	8040	0_0_158_8_14_1_0_0_0_0	v2.3.0	Klebsiella pneumoniae	strong	91	668929	810203	5506726	yes (2058)	ambiguous_bases	ST485	1	1	7	10	ybt 10; ICEKp4	78	-	0	-	0	-
CZ06_S01	41028_1#18	ERR8774880	Carbapenem-S	Czechia	CZ06	438	CZ08	49.8349139	18.2820084	13	6	2019	Clinical sample	Blood	Ertapenem, Imipenem, Meropenem	EUCAST	0.032	0.125	0.032				S	S	S	34	8037	0_0_13_13_4_0_0_0_1_0	v2.3.0	Klebsiella pneumoniae	strong	62	302602	975720	5604709	yes (215)	ambiguous_bases	ST34	0	0	0	0	-	0	-	0	-	0	-
CZ06_S02	41028_1#369	ERR8775002	Carbapenem-S	Czechia	CZ06	438	CZ08	49.8349139	18.2820084	16	9	2019	Clinical sample	Blood	Ertapenem, Imipenem, Meropenem	EUCAST	0.125	0.125	0.032				S	S	S	323	8096	0_0_363_1_2_0_3_0_0_0	v2.3.0	Klebsiella pneumoniae	strong	41	343137	989814	5405809	yes (1350)	ambiguous_bases	ST323	0	1	5	9	-	0	-	0	-	0	-
CZ06_S03	40328_1#43	ERR8773060	Carbapenem-S	Czechia	CZ06	438	CZ08	49.8349139	18.2820084	24	9	2019	Clinical sample	Blood	Ertapenem, Imipenem, Meropenem	EUCAST	0.032	0.125	0.032				S	S	S	3661	7513	0_0_210_0_2_0_0_0_0_0	v2.3.0	Klebsiella pneumoniae	strong	25	450415	1614213	5630691	yes (632)	ambiguous_bases	ST3661	1	0	1	1	ybt 13; ICEKp2	303-3LV	-	0	-	0	-
CZ06_S04	41028_1#305	ERR8774970	Carbapenem-S	Czechia	CZ06	438	CZ08	49.8349139	18.2820084	10	10	2019	Clinical sample	Blood	Ertapenem, Imipenem, Meropenem	EUCAST	0.032	0.25	0.032				S	S	S	846	8073	0_0_69_0_1_0_0_0_0_0	v2.3.0	Klebsiella pneumoniae	strong	28	1143749	1731389	5426126	yes (1344)	ambiguous_bases	ST846	0	1	8	11	-	0	-	0	-	0	-
CZ06_S05	41028_1#178	ERR8774920	Carbapenem-S	Czechia	CZ06	438	CZ08	49.8349139	18.2820084	18	10	2019	Clinical sample	Blood	Ertapenem, Imipenem, Meropenem	EUCAST	0.064	0.25	0.064				S	S	S	476	8036	2_1_11_0_1_0_0_0_0_0	v2.3.0	Klebsiella quasipneumoniae subsp. similipneumoniae	strong	24	852400	1557792	5420708	yes (217)	ambiguous_bases	ST476	0	1	8	12	-	0	-	0	-	0	-
CZ06_S06	41028_1#379	ERR8775012	Carbapenem-S	Czechia	CZ06	438	CZ08	49.8349139	18.2820084	7	12	2019	Clinical sample	Blood	Ertapenem, Imipenem, Meropenem	EUCAST	0.032	0.125	0.032				S	S	S	35	8103	0_0_131_1_52_0_0_0_0_0	v2.3.0	Klebsiella pneumoniae	strong	22	516364	941098	5203930	yes (707)	ambiguous_bases	ST35	0	0	0	0	-	0	-	0	-	0	-
CZ06_S08	41028_1#307	ERR8774972	Carbapenem-S	Czechia	CZ06	438	CZ08	49.8349139	18.2820084	4	11	2019	Clinical sample	Blood	Ertapenem, Imipenem, Meropenem	EUCAST	0.032	0.125	0.032				S	S	S	1563	8075	1_0_143_0_0_1_1_2_0_0	v2.3.0	Klebsiella variicola subsp. variicola	strong	31	647106	1371996	5642154	yes (1007)	ambiguous_bases	ST1563	0	0	1	1	-	0	-	0	-	0	-
CZ06_S09	41028_1#381	ERR8775014	Carbapenem-S	Czechia	CZ06	438	CZ08	49.8349139	18.2820084	16	12	2019	Clinical sample	Blood	Ertapenem, Imipenem, Meropenem	EUCAST	0.064	0.125	0.032				S	S	S	Unassigned (234-1LV)	8104	0_0_366_0_3_0_0_0_0_0	v2.3.0	Klebsiella pneumoniae	strong	85	367848	1172921	5782318	yes (939)	ambiguous_bases	ST234-1LV	0	0	1	1	-	0	-	0	-	0	-
CZ07_R01	41028_1#58	ERR8774892	Carbapenem-R/I	Czechia	CZ07	406	CZ02	49.6901444	14.0103663	3	6	2019	Clinical sample	Urine	Imipenem, Meropenem	EUCAST		12	4				Missing	R	I	13	8109	0_0_98_0_4_0_1_0_0_0	v2.3.0	Klebsiella pneumoniae	strong	41	473802	1101294	5489265	yes (73)	ambiguous_bases	ST13	0	2	7	7	-	0	-	0	-	0	-
CZ07_S01	41028_1#20	ERR8774881	Carbapenem-S	Czechia	CZ07	406	CZ02	49.6901444	14.0103663				Clinical sample	Blood	Meropenem	EUCAST		0.190	0.190				Missing	S	S	704	8043	0_0_42_14_2_0_0_0_0_0	v2.3.0	Klebsiella pneumoniae	strong	106	206403	415256	5712175	yes (1645)	ambiguous_bases	ST704	1	0	0	0	ybt 14; ICEKp5	355	-	0	-	0	-
CZ10_R01	40328_1#41	ERR8773058	Carbapenem-R/I	Czechia	CZ10	31	CZ03	48.9747	14.474299999999971	9	12	2019	Clinical sample	Urine	Ertapenem, Meropenem	EUCAST	>8		8				R	Missing	I	20	7511	0_0_22_40_0_0_0_0_0_0	v2.3.0	Klebsiella pneumoniae	strong	38	369521	734347	5331446	yes (276)	ambiguous_bases	ST20	0	1	8	12	-	0	-	0	-	0	-
CZ10_R02	41028_1#351	ERR8775000	Carbapenem-R/I	Czechia	CZ10	31	CZ03	48.9747	14.474299999999971	20	7	2019	Clinical sample	Wound swab	Meropenem	EUCAST			>16				Missing	Missing	R	45	8095	0_0_158_8_0_10_0_0_0_0	v2.3.0	Klebsiella pneumoniae	strong	66	282417	461749	5659715	yes (449)	ambiguous_bases	ST45	1	1	9	12	ybt 10; ICEKp4	78-1LV	-	0	-	0	-
CZ10_R03	41784_2#333	ERR8775030	Carbapenem-R/I	Czechia	CZ10	31	CZ03	48.9747	14.474299999999971	5	8	2019	Clinical sample	Aspirates	Meropenem	EUCAST			>16				Missing	Missing	R	17	8121	0_0_22_24_30_0_0_0_0_0	v2.3.0	Klebsiella pneumoniae	strong	35	450998	1394353	5562104	yes (740)	ambiguous_bases	ST17	1	2	8	12	ybt 15; ICEKp11	230	-	0	-	0	-
CZ10_S01	41028_1#88	ERR8774899	Carbapenem-S	Czechia	CZ10	31	CZ03	48.9747	14.474299999999971	25	11	2019	Clinical sample	Lower respiratory tract specimens	Meropenem	EUCAST			0.5				Missing	Missing	S	20	7511	0_0_22_40_0_0_0_0_0_0	v2.3.0	Klebsiella pneumoniae	strong	31	463879	1106818	5331487	yes (491)	ambiguous_bases	ST20	0	1	8	12	-	0	-	0	-	0	-
CZ10_S02	40328_1#7	ERR8773024	Carbapenem-S	Czechia	CZ10	31	CZ03	48.9747	14.474299999999971	28	7	2019	Clinical sample	Other		EUCAST			0.5				Missing	Missing	S	225	7528	0_0_141_0_0_3_0_0_1_0	v2.3.0	Klebsiella pneumoniae	strong	58	231729	537302	5702304	yes (405)	ambiguous_bases	ST225	0	0	0	0	-	0	-	0	-	0	-
CZ10_S03	40328_1#3	ERR8773020	Carbapenem-S	Czechia	CZ10	31	CZ03	48.9747	14.474299999999971	6	8	2019	Clinical sample	Blood		EUCAST			0.25				Missing	Missing	S	1623	7454	0_0_547_0_0_0_0_0_0_0	v2.3.0	Klebsiella pneumoniae	strong	61	301479	567647	5634493	yes (332)	ambiguous_bases	ST1623	1	0	2	2	ybt 14; ICEKp5	135	-	0	-	0	-
DK01_R01	35876_1#1	ERR7734601	Carbapenem-R/I	Denmark	DK01	5	DK05	57.0482	9.919390000000021	4	7	2019	Screening sample	Other	Meropenem	EUCAST	>2	>16	>16				R	R	R	37	5718	0_0_109_1_26_0_0_1_0_0	v2.3.0	Klebsiella pneumoniae	strong	36	332009	732221	5396168	yes (454)	ambiguous_bases	ST37	0	2	8	9	-	0	-	0	-	0	-
DK02_R02	35876_1#5	ERR7734605	Carbapenem-R/I	Denmark	DK02	393	DK03	55.3997	10.38519999999994	5	9	2019	Clinical sample	Urine	Meropenem	EUCAST	>2	16	>16				R	R	R	14	5919	0_0_1_1_17_0_12_0_0_0	v2.3.0	Klebsiella pneumoniae	strong	57	209112	1096853	5537862	yes (599)	ambiguous_bases	ST14	1	2	9	12	ybt 14; ICEKp5	140-1LV	-	0	-	0	-
DK05_R02	40328_1#329	ERR8773351	Carbapenem-R/I	Denmark	DK05	114	DK01	55.7248	12.43769999999995	17	6	2019	Clinical sample	Bone and joint specimens	Meropenem	EUCAST	>2	>16	>16				R	R	R	11	7469	0_0_105_11_0_0_0_32_0_0	v2.3.0	Klebsiella pneumoniae	strong	54	217534	504674	5388845	yes (966)	ambiguous_bases	ST11	1	3	8	7	ybt 15; ICEKp11	230	-	0	-	0	-
EE01_R01	37775_2#152	ERR8772163	Carbapenem-R/I	Estonia	EE01	388	EE00	59.425	24.743600000000015	5	5	2019	Clinical sample	Urine	Meropenem	EUCAST		1	3	32		19	S	S	I	395	6749	0_0_106_0_0_1_0_0_1_0	v2.3.0	Klebsiella pneumoniae	strong	65	290372	828513	5602540	yes (791)	ambiguous_bases	ST395	0	1	9	14	-	0	-	0	-	0	-
EE01_R05	37775_2#156	ERR8772167	Carbapenem-R/I	Estonia	EE01	388	EE00	59.425	24.743600000000015	6	7	2019	Clinical sample	Catheter exit site	Meropenem	EUCAST		1.5	8	13			R	S	I	307	6752	0_0_369_0_0_0_0_41_0_0	v2.3.0	Klebsiella pneumoniae	strong	39	462190	790664	5478970	yes (1)	ambiguous_bases	ST307	0	1	7	10	-	0	-	0	-	0	-
EE01_S01	37775_2#158	ERR8772169	Carbapenem-S	Estonia	EE01	388	EE00	59.425	24.743600000000015	21	5	2019	Clinical sample	Lower respiratory tract specimens	Meropenem	EUCAST						34	Missing	Missing	S	37	6753	0_0_109_8_18_0_0_0_0_0	v2.3.0	Klebsiella pneumoniae	strong	26	431680	1755845	5453758	yes (260)	ambiguous_bases	ST37	1	0	0	0	ybt 4; plasmid	65-1LV	-	0	-	0	-
EE01_S03	37775_2#178	ERR8772189	Carbapenem-S	Estonia	EE01	388	EE00	59.425	24.743600000000015	20	5	2019	Clinical sample	Urine	Meropenem	EUCAST						29	Missing	Missing	S	4729	6766	0_0_540_0_0_0_0_0_0_0	v2.3.0	Klebsiella pneumoniae	strong	19	968973	2232984	5195278	yes (340)	ambiguous_bases	ST4729	0	0	0	0	-	0	-	0	-	0	-
EE01_S05	37775_1#345	ERR8771972	Carbapenem-S	Estonia	EE01	388	EE00	59.425	24.743600000000015	6	9	2019	Clinical sample	Lower respiratory tract specimens	Meropenem	EUCAST						29	Missing	Missing	S	1527	6638	0_0_372_0_0_2_0_0_0_0	v2.3.0	Klebsiella pneumoniae	strong	25	390201	1299421	5449604	yes (891)	ambiguous_bases	ST1527	1	0	2	2	ybt 10; ICEKp4	91-1LV	-	0	-	0	-
FI02_R01	37775_2#234	ERR8772282	Carbapenem-R/I	Finland	FI02	430	FI1C	60.4518	22.267100000000028	7	5	2019	Screening sample	Other	Ertapenem, Meropenem	EUCAST	>2	4	4			6	R	I	I	1224	6812	2_1_58_1_0_0_0_0_0_0	v2.3.0	Klebsiella quasipneumoniae subsp. similipneumoniae	strong	92	224124	559285	5666432	yes (409)	ambiguous_bases	ST1224	0	2	1	1	-	0	-	0	-	0	-
FI04_R01	37775_1#329	ERR8771956	Carbapenem-R/I	Finland	FI04	381	FI1D	66.4976	25.7192	24	5	2019	Clinical sample	Urine	Ertapenem, Meropenem	EUCAST							R	R	R	512	6604	0_0_105_6_0_0_17_65_81_0	v2.3.0	Klebsiella pneumoniae	strong	78	237981	543963	5719981	yes (414)	ambiguous_bases	ST512	0	2	8	9	-	0	-	0	-	0	-
FI04_R02	37775_1#327	ERR8771954	Carbapenem-R/I	Finland	FI04	381	FI1D	66.4976	25.7192	8	6	2019	Clinical sample	Blood	Ertapenem, Meropenem	EUCAST	>8	>16	>16				R	R	R	512	6623	0_0_105_6_0_0_17_65_92_0	v2.3.0	Klebsiella pneumoniae	strong	69	238623	437692	5672468	yes (748)	ambiguous_bases	ST512	0	2	6	6	-	0	-	0	-	0	-
FI04_R03	37775_1#323	ERR8771950	Carbapenem-R/I	Finland	FI04	381	FI1D	66.4976	25.7192	25	7	2019	Clinical sample	Soft tissue samples	Ertapenem, Meropenem	EUCAST							R	Missing	R	512	6604	0_0_105_6_0_0_17_65_81_0	v2.3.0	Klebsiella pneumoniae	strong	79	270650	544142	5725082	yes (784)	ambiguous_bases	ST512	0	2	8	9	-	0	-	0	-	0	-
FI04_R04	37775_1#303	ERR8771930	Carbapenem-R/I	Finland	FI04	381	FI1D	66.4976	25.7192	30	7	2019	Screening sample	Urine	Ertapenem, Meropenem	EUCAST							R	R	R	512	6604	0_0_105_6_0_0_17_65_81_0	v2.3.0	Klebsiella pneumoniae	strong	71	233126	544142	5714302	yes (571)	ambiguous_bases	ST512	0	2	8	9	-	0	-	0	-	0	-
FI06_R02	37775_1#102	ERR8771729	Carbapenem-R/I	Finland	FI06	249	FI1B	60.1674086	24.9425683	2	5	2019	Screening sample	Other	Ertapenem, Meropenem	EUCAST	>32		>32				R	Missing	R	378	6450	0_0_194_0_1_0_0_0_0_0	v2.3.0	Klebsiella pneumoniae	strong	43	365057	759925	5436907	yes (438)	ambiguous_bases	ST378	0	2	10	15	-	0	-	0	-	0	-
FI06_R03	37775_1#2	ERR8771629	Carbapenem-R/I	Finland	FI06	249	FI1B	60.1674086	24.9425683	17	5	2019	Screening sample	Other	Ertapenem, Meropenem	EUCAST	>32	>32	>32				R	R	R	307	6531	0_0_369_0_3_0_0_0_0_0	v2.3.0	Klebsiella pneumoniae	strong	60	263913	923113	6011582	yes (1559)	ambiguous_bases	ST307	4	2	8	17	ybt 10; ICEKp4	384	-	0	iuc 1	63-1LV	-
FI06_R04	37775_1#100	ERR8771727	Carbapenem-R/I	Finland	FI06	249	FI1B	60.1674086	24.9425683	25	5	2019	Clinical sample	Blood	Ertapenem, Meropenem	EUCAST							R	Missing	S	11	6448	0_0_105_0_3_0_14_1_0_0	v2.3.0	Klebsiella pneumoniae	strong	55	329057	1028290	5567564	yes (1164)	ambiguous_bases	ST11	1	2	9	11	ybt 10; ICEKp4 (truncated)	26-2LV	-	0	-	0	-
FI06_R10	37775_1#108	ERR8771735	Carbapenem-R/I	Finland	FI06	249	FI1B	60.1674086	24.9425683	30	8	2019	Screening sample	Other	Ertapenem, Meropenem	EUCAST	>32	>32	>32				R	R	R	11	6454	0_0_105_11_0_0_0_5_9_0	v2.3.0	Klebsiella pneumoniae	strong	56	324452	562180	5440881	yes (752)	ambiguous_bases	ST11	1	3	9	10	ybt 15; ICEKp11	230-1LV	-	0	-	0	-
FI12_R01	37775_2#366	ERR8772414	Carbapenem-R/I	Finland	FI12	378	FI1C	60.4674	26.945100000000025	21	6	2019	Screening sample	Other	Ertapenem, Meropenem	EUCAST	8	3	2				R	I	S	1106	6909	0_0_519_0_0_0_0_0_0_0	v2.3.0	Klebsiella pneumoniae	strong	46	458430	1274853	5829928	yes (824)	ambiguous_bases	ST1106	0	2	10	17	-	0	-	0	-	0	-
FI15_R01	37775_2#230	ERR8772278	Carbapenem-R/I	Finland	FI15	283	FI1D	64.2241	27.73339999999996	4	5	2019	Screening sample	Urine	Ertapenem, Meropenem	EUCAST	>8	4	>16				R	I	R	512	6809	0_0_105_6_0_0_17_172_0_0	v2.3.0	Klebsiella pneumoniae	strong	61	216113	543991	5499270	yes (1425)	ambiguous_bases	ST512	0	2	7	7	-	0	-	0	-	0	-
FR01_R01	NG_25862_20090008_lib420099_6976	ERR9035462	Carbapenem-R/I	France	FR01	117	FR10	48.8099	2.3581799999999475	5	6	2019	Clinical sample	Aspirates	Ertapenem	EUCAST				6	25	19	R	S	I	280	5870;8252	0_0_230_0_0_0_0_2_0_0	v2.3.0	Klebsiella pneumoniae	strong	48	815073	2087938	5562628	yes (5)	ambiguous_bases	ST280	0	1	7	11	-	0	-	0	-	0	-
FR01_R02	NG_25862_20090068_lib420157_6976_1	ERR9035520	Carbapenem-R/I	France	FR01	117	FR10	48.8099	2.3581799999999475	7	5	2019	Clinical sample	Urine	Ertapenem	EUCAST				6	29	19	R	S	I	307	8173	0_0_369_0_0_0_0_45_0_0	v2.3.0	Klebsiella pneumoniae	strong	64	226145	888154	5574239	yes (83)	ambiguous_bases	ST307	1	1	9	13	ybt 16; ICEKp12	287-2LV	-	0	-	0	-
FR01_R03	NG_25862_20090067_lib420156_6976_1	ERR9035519	Carbapenem-R/I	France	FR01	117	FR10	48.8099	2.3581799999999475	3	5	2019	Clinical sample	Aspirates	Ertapenem	EUCAST				6	27	16	R	S	I	280	8172	0_0_230_0_7_0_0_0_0_0	v2.3.0	Klebsiella pneumoniae	strong	35	497923	1290491	5512465	yes (351)	ambiguous_bases	ST280	1	1	7	7	ybt 14; ICEKp5	146-1LV	-	0	-	0	-
FR01_R04	NG_25862_20090097_lib420185_6976_1	ERR9035548	Carbapenem-R/I	France	FR01	117	FR10	48.8099	2.3581799999999475	29	5	2019	Clinical sample	Lower respiratory tract specimens	Ertapenem	EUCAST				11	16	12	R	R	R	147	8190	0_0_197_0_4_1_0_3_1_0	v2.3.0	Klebsiella pneumoniae	strong	64	343457	916493	5819739	yes (500)	ambiguous_bases	ST147	4	2	10	19	ybt 9; ICEKp3	173-2LV	-	0	iuc 1	63	-
FR01_R05	35876_1#328	ERR7734928	Carbapenem-R/I	France	FR01	117	FR10	48.8099	2.3581799999999475	17	6	2019	Clinical sample	Other	Ertapenem	EUCAST				9	27	16	R	S	I	147	5872	0_0_197_0_4_0_2_12_0_0	v2.3.0	Klebsiella pneumoniae	strong	37	432956	1178723	5518351	yes (1369)	ambiguous_bases	ST147	0	1	8	13	-	0	-	0	-	0	-
FR01_R06	NG_25862_20090069_lib420158_6976_1	ERR9035521	Carbapenem-R/I	France	FR01	117	FR10	48.8099	2.3581799999999475	24	6	2019	Clinical sample	Urine	Ertapenem	EUCAST				16	26	23	R	S	S	45	8174;8251	0_0_158_8_0_0_4_0_1_0	v2.3.0	Klebsiella pneumoniae	strong	73	319384	751169	5608772	yes (219)	ambiguous_bases	ST45	1	1	7	8	ybt 10; ICEKp4	78	-	0	-	0	-
FR01_R07	NG_25862_20090101_lib420189_6976_1	ERR9035552	Carbapenem-R/I	France	FR01	117	FR10	48.8099	2.3581799999999475	27	6	2019	Clinical sample	Urine	Ertapenem	EUCAST				20	31	29	R	S	S	11	3268	0_0_105_0_3_0_1_0_0_0	v2.3.0	Klebsiella pneumoniae	strong	80	270678	809083	5678720	yes (655)	ambiguous_bases	ST11	1	1	8	10	ybt 10; ICEKp4	26	-	0	-	0	-
FR01_R08	NG_25862_20090095_lib420183_6976_1	ERR9035546	Carbapenem-R/I	France	FR01	117	FR10	48.8099	2.3581799999999475	8	7	2019	Clinical sample	Urine	Ertapenem	EUCAST				15	31	22	R	S	S	45	8251	0_0_158_8_0_0_4_0_1_0	v2.3.0	Klebsiella pneumoniae	strong	59	301528	910777	5467106	yes (303)	ambiguous_bases	ST45	1	1	7	9	ybt 10; ICEKp4	78	-	0	-	0	-
FR01_R09	NG_25862_20090099_lib420187_6976_1	ERR9035550	Carbapenem-R/I	France	FR01	117	FR10	48.8099	2.3581799999999475	27	7	2019	Clinical sample	Urine	Ertapenem	EUCAST				6	25	19	R	S	I	280	8252	0_0_230_0_0_0_0_2_0_0	v2.3.0	Klebsiella pneumoniae	strong	27	811745	1233704	5359306	yes (78)	ambiguous_bases	ST280	0	1	6	7	-	0	-	0	-	0	-
FR01_R10	35876_2#22	ERR7734999	Carbapenem-R/I	France	FR01	117	FR10	48.8099	2.3581799999999475	9	8	2019	Clinical sample	Blood	Ertapenem	EUCAST				16	25	19	R	S	I	307	6043	0_0_369_0_0_0_0_33_1_0	v2.3.0	Klebsiella pneumoniae	strong	72	373157	899000	5778324	yes (337)	ambiguous_bases	ST307	0	2	10	20	-	0	-	0	-	0	-
FR01_S01	NG_25862_20090027_lib420117_6976	ERR9035480	Carbapenem-S	France	FR01	117	FR10	48.8099	2.3581799999999475	5	5	2019	Clinical sample	Blood	Ertapenem	EUCAST				35	31	35	S	S	S	4253	8139	0_0_28_1_0_1_0_0_0_0	v2.3.0	Klebsiella pneumoniae	strong	31	394345	966021	5291635	yes (221)	ambiguous_bases	ST4253	0	0	0	0	-	0	-	0	-	0	-
FR01_S02	NG_25862_20090025_lib420115_6976	ERR9035478	Carbapenem-S	France	FR01	117	FR10	48.8099	2.3581799999999475	7	5	2019	Clinical sample	Urine	Ertapenem	EUCAST				32	31	35	S	S	S	307	8137	0_0_369_0_0_0_0_33_0_0	v2.3.0	Klebsiella pneumoniae	strong	48	336432	790393	5556254	yes (73)	ambiguous_bases	ST307	0	1	8	11	-	0	-	0	-	0	-
FR01_S03	NG_25862_20090012_lib420103_6976	ERR9035466	Carbapenem-S	France	FR01	117	FR10	48.8099	2.3581799999999475	3	6	2019	Clinical sample	Lower respiratory tract specimens	Ertapenem	EUCAST				32	34	35	S	S	S	1890	8133	0_0_196_1_0_0_0_1_0_0	v2.3.0	Klebsiella pneumoniae	strong	42	374387	755463	5346330	yes (91)	ambiguous_bases	ST1890	0	0	0	0	-	0	-	0	-	0	-
FR01_S04	35876_1#300	ERR7734900	Carbapenem-S	France	FR01	117	FR10	48.8099	2.3581799999999475	29	5	2019	Clinical sample	Urine	Ertapenem	EUCAST				35	30	35	S	S	S	200	5846	0_0_249_8_0_0_0_0_0_0	v2.3.0	Klebsiella pneumoniae	strong	29	474817	1125797	5225169	yes (765)	ambiguous_bases	ST200	0	0	5	5	-	0	-	0	-	0	-
FR01_S05	35876_1#326	ERR7734926	Carbapenem-S	France	FR01	117	FR10	48.8099	2.3581799999999475	17	6	2019	Clinical sample	Other	Ertapenem	Other				31	33	35	S	S	S	280	5870;8252	0_0_230_0_0_0_0_2_0_0	v2.3.0	Klebsiella pneumoniae	strong	42	476109	1668936	5547138	yes (304)	ambiguous_bases	ST280	0	1	7	11	-	0	-	0	-	0	-
FR01_S06	NG_25862_20090041_lib420130_6976	ERR9035493	Carbapenem-S	France	FR01	117	FR10	48.8099	2.3581799999999475	24	6	2019	Clinical sample	Urine	Ertapenem	EUCAST				34	30	35	S	S	S	628	8150	0_0_54_2_8_0_0_0_0_0	v2.3.0	Klebsiella pneumoniae	strong	49	379476	634835	5636952	yes (708)	ambiguous_bases	ST628	0	0	0	0	-	0	-	0	-	0	-
FR01_S07	35876_2#376	ERR7735353	Carbapenem-S	France	FR01	117	FR10	48.8099	2.3581799999999475	27	6	2019	Clinical sample	Urine	Ertapenem	EUCAST				34	32	33	S	S	S	20	6161	0_0_22_2_42_0_0_0_0_0	v2.3.0	Klebsiella pneumoniae	strong	67	253888	743876	5477898	yes (1)	ambiguous_bases	ST20	0	0	0	0	-	0	-	0	-	0	-
FR01_S08	35876_1#322	ERR7734922	Carbapenem-S	France	FR01	117	FR10	48.8099	2.3581799999999475	8	7	2019	Clinical sample	Aspirates						35	32	35	S	S	S	1630	5867	0_0_376_2_0_0_0_0_0_0	v2.3.0	Klebsiella pneumoniae	strong	19	755340	1281136	5299542	yes (745)	ambiguous_bases	ST1630	1	0	0	0	ybt 16; ICEKp12	280-1LV	-	0	-	0	-
FR01_S09	NG_25862_20090032_lib420121_6976	ERR9035484	Carbapenem-S	France	FR01	117	FR10	48.8099	2.3581799999999475	27	7	2019	Clinical sample	Blood	Ertapenem	EUCAST				34	30	33	S	S	S	23	8142	0_0_429_0_45_0_0_0_0_0	v2.3.0	Klebsiella pneumoniae	strong	44	307765	1016852	5833827	yes (439)	ambiguous_bases	ST23	5	0	0	0	ybt 1; ICEKp10 (truncated)	47-1LV	clb 2	68	iuc 1	1	iro 1
FR01_S10	35876_1#332	ERR7734932	Carbapenem-S	France	FR01	117	FR10	48.8099	2.3581799999999475	5	8	2019	Clinical sample	Urine						33	33	33	S	S	S	915	5875	0_0_173_0_3_0_0_0_0_0	v2.3.0	Klebsiella pneumoniae	strong	67	191484	649720	5464442	yes (193)	ambiguous_bases	ST915	0	0	0	0	-	0	-	0	-	0	-
FR03_R01	NG_25862_20090031_lib420120_6976	ERR9035483	Carbapenem-R/I	France	FR03	293	FRE1	50.1759	3.2348500000000513	2	5	2019	Clinical sample	Urine	Ertapenem	EUCAST				24	35	34	R	S	S	101	8141	0_0_84_0_8_7_0_0_0_0	v2.3.0	Klebsiella pneumoniae	strong	54	316862	642216	5430869	yes (98)	ambiguous_bases	ST101	1	1	5	4	ybt 9; ICEKp3	183	-	0	-	0	-
FR03_S01	NG_25862_20090039_lib420128_6976	ERR9035491	Carbapenem-S	France	FR03	293	FRE1	50.1759	3.2348500000000513	2	5	2019	Clinical sample	Urine	Ertapenem	EUCAST				35	33	33	S	S	S	218	8148	0_0_115_2_2_0_0_0_0_0	v2.3.0	Klebsiella pneumoniae	strong	47	344883	689523	5315237	yes (46)	ambiguous_bases	ST218	1	0	0	0	ybt unknown	0	-	0	-	0	-
FR04_R01	NG_25862_20090055_lib420144_6976_2	ERR9035507	Carbapenem-R/I	France	FR04	292	FRM0	42.6999	9.449569999999994	28	6	2019	Clinical sample	Blood	Ertapenem, Meropenem	EUCAST				6	21	12	R	I	R	915	8162	0_0_173_0_4_0_0_0_0_0	v2.3.0	Klebsiella pneumoniae	strong	272	150660	301056	5701311	no	-	ST915	0	2	1	1	-	0	-	0	-	0	-
FR04_S01	35876_1#304	ERR7734904	Carbapenem-S	France	FR04	292	FRM0	42.6999	9.449569999999994	28	6	2019	Clinical sample	Blood	Ertapenem	EUCAST				35	35	35	S	S	S	4603	5850	1_0_182_0_0_0_0_0_0_0	v2.3.0	Klebsiella variicola subsp. variicola	strong	21	918941	2125650	5682798	yes (312)	ambiguous_bases	ST4603	0	0	0	0	-	0	-	0	-	0	-
FR05_R01	NG_25862_20090104_lib420192_7006_1	ERR9035555	Carbapenem-R/I	France	FR05	251	FR25	49.443	1.1025099999999384	23	7	2019	Clinical sample	Urine	Ertapenem	EUCAST				24	35	26	R	S	S	17	8192	0_0_22_24_11_1_0_0_0_0	v2.3.0	Klebsiella pneumoniae	strong	377	172457	523780	5450223	no	-	ST17	1	1	7	11	ybt 10; ICEKp4	513-1LV	-	0	-	0	-
FR05_S01	NG_25862_20090043_lib420132_6976	ERR9035495	Carbapenem-S	France	FR05	251	FR25	49.443	1.1025099999999384	23	7	2019	Clinical sample	Urine	Ertapenem	EUCAST				35	33	35	S	S	S	1079	8152	0_0_94_0_0_0_1_0_0_0	v2.3.0	Klebsiella pneumoniae	strong	112	131513	380796	5548357	yes (268)	ambiguous_bases	ST1079	0	0	0	0	-	0	-	0	-	0	-
FR06_R03	NG_25862_20090058_lib420147_6976_1	ERR9035510	Carbapenem-R/I	France	FR06	298	FRJ2	43.6043	1.4419900000000325	12	5	2019	Clinical sample	Urine	Ertapenem	EUCAST				6	21	11	R	I	R	405	8164	0_0_374_0_4_0_1_16_0_0	v2.3.0	Klebsiella pneumoniae	strong	53	393522	1351471	5717739	yes (361)	ambiguous_bases	ST405	0	2	9	13	-	0	-	0	-	0	-
FR06_R04	NG_25862_20090059_lib420148_6976_1	ERR9035511	Carbapenem-R/I	France	FR06	298	FRJ2	43.6043	1.4419900000000325	19	5	2019	Clinical sample	Lower respiratory tract specimens	Ertapenem	EUCAST				6	15	11	R	R	R	2407	8165	0_0_364_1_1_0_0_0_0_0	v2.3.0	Klebsiella pneumoniae	strong	18	3187575	3187575	5199139	yes (28)	ambiguous_bases	ST2407	0	0	1	1	-	0	-	0	-	0	-
FR06_R05	NG_25862_20090064_lib420153_6976_1	ERR9035516	Carbapenem-R/I	France	FR06	298	FRJ2	43.6043	1.4419900000000325	12	6	2019	Clinical sample	Urine	Ertapenem	EUCAST				10	22	20	R	S	I	147	8169	0_0_197_0_4_0_2_11_0_0	v2.3.0	Klebsiella pneumoniae	strong	64	309150	1255168	5842820	yes (314)	ambiguous_bases	ST147	1	2	10	14	ybt 16; ICEKp12	280	-	0	-	0	-
FR06_R06	NG_25862_20090061_lib420150_6976_1	ERR9035513	Carbapenem-R/I	France	FR06	298	FRJ2	43.6043	1.4419900000000325	22	6	2019	Clinical sample	Urine	Ertapenem	EUCAST				24	32	29	R	S	S	307	8166	0_0_369_0_0_0_0_0_53_0	v2.3.0	Klebsiella pneumoniae	strong	54	308014	566382	5660903	yes (55)	ambiguous_bases	ST307	1	1	8	15	ybt 10; ICEKp4	80	-	0	-	0	-
FR06_R07	NG_25862_20090062_lib420151_6976_1	ERR9035514	Carbapenem-R/I	France	FR06	298	FRJ2	43.6043	1.4419900000000325	1	7	2019	Clinical sample	Blood	Ertapenem	EUCAST				6	11	6	R	R	R	45	8167	0_0_158_8_15_0_2_0_0_0	v2.3.0	Klebsiella pneumoniae	strong	42	356038	728963	5322620	yes (48)	ambiguous_bases	ST45	1	2	2	2	ybt 10; ICEKp4	78	-	0	-	0	-
FR06_R09	NG_25862_20090063_lib420152_6976_1	ERR9035515	Carbapenem-R/I	France	FR06	298	FRJ2	43.6043	1.4419900000000325	17	8	2019	Clinical sample	Urine	Ertapenem	EUCAST				6	14	6	R	R	R	2497	8168	0_0_106_1_0_0_1_0_0_0	v2.3.0	Klebsiella pneumoniae	strong	88	276120	794579	5877103	yes (355)	ambiguous_bases	ST2497	1	2	10	17	ybt 16; ICEKp12	280	-	0	-	0	-
FR06_S02	NG_25862_20090105_lib420193_6984_1	ERR9035556	Carbapenem-S	France	FR06	298	FRJ2	43.6043	1.4419900000000325	3	5	2019	Clinical sample	Blood	Ertapenem	EUCAST				29	28	29	S	S	S	14	8193	0_0_1_1_13_0_3_0_0_0	v2.3.0	Klebsiella pneumoniae	strong	149	276734	1462762	5492524	no	-	ST14	0	1	9	17	-	0	-	0	-	0	-
FR06_S03	35876_1#334	ERR7734934	Carbapenem-S	France	FR06	298	FRJ2	43.6043	1.4419900000000325	12	5	2019	Clinical sample	Urine	Ertapenem	EUCAST				31	30	29	S	S	S	3057	5877	0_0_555_0_0_0_0_0_0_0	v2.3.0	Klebsiella pneumoniae	strong	24	501090	1277624	5572023	yes (769)	ambiguous_bases	ST3057	1	0	0	0	ybt 10; ICEKp4	109-2LV	-	0	-	0	-
FR06_S04	NG_25862_20090017_lib420107_6976	ERR9035470	Carbapenem-S	France	FR06	298	FRJ2	43.6043	1.4419900000000325	14	5	2019	Clinical sample	Aspirates	Ertapenem	EUCAST				35	34	35	S	S	S	380	8134	0_0_339_1_4_0_0_0_0_0	v2.3.0	Klebsiella pneumoniae	strong	38	467653	1362195	5447667	yes (147)	ambiguous_bases	ST380	5	0	0	0	ybt 12; ICEKp10	1-2LV	clb 1	1-1LV	iuc 2	14	iro 2
FR06_S05	35876_1#298	ERR7734898	Carbapenem-S	France	FR06	298	FRJ2	43.6043	1.4419900000000325	12	6	2019	Clinical sample	Blood	Ertapenem	EUCAST				35	33	32	S	S	S	101	5843	0_0_84_0_8_0_0_39_0_0	v2.3.0	Klebsiella pneumoniae	strong	62	350846	733287	5602805	yes (69)	ambiguous_bases	ST101	1	1	8	14	ybt 9; ICEKp3	172-1LV	-	0	-	0	-
FR06_S06	NG_25862_20090007_lib420098_6976	ERR9035461	Carbapenem-S	France	FR06	298	FRJ2	43.6043	1.4419900000000325	22	6	2019	Clinical sample	Blood	Ertapenem	EUCAST				36	35	35	S	S	S	13	8130	0_0_98_5_0_0_0_0_0_0	v2.3.0	Klebsiella pneumoniae	strong	28	747521	1255638	5289635	yes (224)	ambiguous_bases	ST13	0	0	0	0	-	0	-	0	-	0	-
FR06_S07	35876_2#24	ERR7735001	Carbapenem-S	France	FR06	298	FRJ2	43.6043	1.4419900000000325	1	7	2019	Clinical sample	Urine	Ertapenem	EUCAST				35	34	35	S	S	S	405	6059	0_0_374_0_4_0_7_0_0_0	v2.3.0	Klebsiella pneumoniae	strong	40	488768	1034112	5726860	yes (484)	ambiguous_bases	ST405	1	1	8	12	ybt 27; ICEKp22	312-1LV	-	0	-	0	-
FR06_S08	NG_25862_20090020_lib420110_6976	ERR9035473	Carbapenem-S	France	FR06	298	FRJ2	43.6043	1.4419900000000325	26	7	2019	Clinical sample	Blood	Ertapenem	EUCAST				40	35	35	S	S	S	34	8135	0_0_13_5_1_1_0_0_0_0	v2.3.0	Klebsiella pneumoniae	strong	77	300354	650299	5515879	yes (508)	ambiguous_bases	ST34	0	0	0	0	-	0	-	0	-	0	-
FR06_S09	NG_25862_20090033_lib420122_6976	ERR9035485	Carbapenem-S	France	FR06	298	FRJ2	43.6043	1.4419900000000325	17	8	2019	Clinical sample	Urine	Ertapenem	EUCAST				37	35	35	S	S	S	20	8143	0_0_22_2_41_0_0_0_0_0	v2.3.0	Klebsiella pneumoniae	strong	106	154766	369159	5584608	yes (3)	ambiguous_bases	ST20	0	0	0	0	-	0	-	0	-	0	-
FR07_R01	NG_25862_20090054_lib420143_6976	ERR9035506	Carbapenem-R/I	France	FR07	123	FR10	48.7779	2.4531899999999496	8	4	2019	Clinical sample	Urine	Ertapenem	EUCAST				6	21	12	R	I	R	101	8161	0_0_84_0_8_0_28_0_0_0	v2.3.0	Klebsiella pneumoniae	strong	49	317482	693729	5584171	yes (140)	ambiguous_bases	ST101	1	2	7	6	ybt 9; ICEKp3	183	-	0	-	0	-
FR07_R02	NG_25862_20090053_lib420142_6976	ERR9035505	Carbapenem-R/I	France	FR07	123	FR10	48.7779	2.4531899999999496	14	4	2019	Clinical sample	Lower respiratory tract specimens	Ertapenem	EUCAST				10	24	13	R	S	R	11	8160	0_0_105_0_3_0_1_27_0_0	v2.3.0	Klebsiella pneumoniae	strong	45	329109	868087	5429779	yes (494)	ambiguous_bases	ST11	1	1	7	11	ybt 10; ICEKp4	26	-	0	-	0	-
FR07_R03	NG_25862_20090052_lib420141_6976_2	ERR9035504	Carbapenem-R/I	France	FR07	123	FR10	48.7779	2.4531899999999496	19	4	2019	Clinical sample	Lower respiratory tract specimens	Ertapenem	EUCAST				9	25	12	R	S	R	3691	8159	0_0_229_0_1_0_0_0_0_0	v2.3.0	Klebsiella pneumoniae	strong	131	284461	883183	5564960	no	-	ST3691	0	0	0	0	-	0	-	0	-	0	-
FR07_R07	NG_25862_20090049_lib420138_6992_1	ERR9035501	Carbapenem-R/I	France	FR07	123	FR10	48.7779	2.4531899999999496	6	6	2019	Clinical sample	Soft tissue samples	Ertapenem	EUCAST				10	23	18	R	S	I	6234	8157	0_0_109_25_7_0_0_0_0_0	v2.3.0	Klebsiella pneumoniae	strong	179	156107	334818	5338438	no	-	ST309-1LV	0	2	1	1	-	0	-	0	-	0	-
FR07_S01	35876_2#377	ERR7735354	Carbapenem-S	France	FR07	123	FR10	48.7779	2.4531899999999496	8	4	2019	Clinical sample	Urine						33	29	29	S	S	S	20	6162	0_0_22_0_4_0_0_0_0_0	v2.3.0	Klebsiella pneumoniae	strong	37	471731	880320	5515497	yes (682)	ambiguous_bases	ST20	0	0	0	0	-	0	-	0	-	0	-
FR07_S02	35876_1#356	ERR7734956	Carbapenem-S	France	FR07	123	FR10	48.7779	2.4531899999999496	14	4	2019	Clinical sample	Urine	Ertapenem	EUCAST				34	26	30	S	S	S	35	5894	0_0_131_1_61_0_0_0_0_0	v2.3.0	Klebsiella pneumoniae	strong	57	458279	816254	5573955	yes (985)	ambiguous_bases	ST35	0	0	0	0	-	0	-	0	-	0	-
FR07_S03	35876_1#354	ERR7734954	Carbapenem-S	France	FR07	123	FR10	48.7779	2.4531899999999496	19	4	2019	Clinical sample	Urine	Ertapenem	EUCAST				35	32	26	S	S	S	307	5892	0_0_369_0_0_0_0_0_41_0	v2.3.0	Klebsiella pneumoniae	strong	62	342266	941919	5824073	yes (428)	ambiguous_bases	ST307	1	0	5	5	ybt 16; ICEKp12	277-1LV	-	0	-	0	-
FR07_S06	35876_1#336	ERR7734936	Carbapenem-S	France	FR07	123	FR10	48.7779	2.4531899999999496	17	4	2019	Clinical sample	Urine	Ertapenem	EUCAST				30	32	31	S	S	S	557	5879	0_0_94_7_1_0_0_0_0_0	v2.3.0	Klebsiella pneumoniae	strong	47	368746	1153301	5674729	yes (673)	ambiguous_bases	ST557	0	1	7	11	-	0	-	0	-	0	-
FR07_S07	NG_25862_20090102_lib420190_6976_1	ERR9035553	Carbapenem-S	France	FR07	123	FR10	48.7779	2.4531899999999496	6	6	2019	Clinical sample	Urine	Ertapenem	EUCAST				35	31	34	S	S	S	39	8191	0_0_107_1_0_0_0_0_2_0	v2.3.0	Klebsiella pneumoniae	strong	58	319260	607352	5496726	yes (153)	ambiguous_bases	ST39	1	0	6	9	ybt 15; ICEKp11	378	-	0	-	0	-
FR07_S09	NG_25862_20090065_lib420154_6976_1	ERR9035517	Carbapenem-S	France	FR07	123	FR10	48.7779	2.4531899999999496	23	8	2019	Clinical sample	Urine	Ertapenem	EUCAST				30	31	31	S	S	S	37	8170	0_0_109_10_0_0_1_0_0_0	v2.3.0	Klebsiella pneumoniae	strong	46	349355	537781	5415836	yes (327)	ambiguous_bases	ST37	0	0	5	6	-	0	-	0	-	0	-
FR08_R01	NG_25862_20090066_lib420155_6976_1	ERR9035518	Carbapenem-R/I	France	FR08	297	FRF2	49.2652	4.028509999999983	15	8	2019	Clinical sample	Urine	Ertapenem	EUCAST				6	27	15	R	S	R	395	8171	0_0_106_0_0_1_3_0_0_0	v2.3.0	Klebsiella pneumoniae	strong	391	276144	548532	5801831	yes (861)	ambiguous_bases	ST395	1	0	7	7	ybt 15; ICEKp11	230	-	0	-	0	-
FR08_R02	NG_25862_20090023_lib420113_6976	ERR9035476	Carbapenem-R/I	France	FR08	297	FRF2	49.2652	4.028509999999983	15	8	2019	Clinical sample	Urine	Ertapenem	EUCAST				16	24	21	R	S	I	307	5949	0_0_369_0_0_0_0_46_0_0	v2.3.0	Klebsiella pneumoniae	strong	45	307795	908760	5453151	yes (9)	ambiguous_bases	ST307	1	1	6	7	ybt 10; ICEKp4	384-1LV	-	0	-	0	-
FR08_S02	NG_25862_20090040_lib420129_6976	ERR9035492	Carbapenem-S	France	FR08	297	FRF2	49.2652	4.028509999999983	15	8	2019	Clinical sample	Blood	Ertapenem	EUCAST				35	31	32	S	S	S	268	8149	0_0_29_9_14_0_0_0_0_0	v2.3.0	Klebsiella pneumoniae	strong	36	330439	799838	5491915	yes (72)	ambiguous_bases	ST268	5	0	0	0	ybt 0; ICEKp10	580-1LV	clb 3	13	iuc 1	78	iro 1
FR09_R01	NG_25862_20090072_lib420160_6976_1	ERR9035523	Carbapenem-R/I	France	FR09	115	FRG0	47.4728	-0.5555060000000367	6	7	2019	Clinical sample	Urine	Ertapenem	EUCAST				10	20	20	R	I	I	902	8176	0_0_113_1_0_0_1_0_3_0	v2.3.0	Klebsiella pneumoniae	strong	52	782070	1306456	5639733	yes (362)	ambiguous_bases	ST902	0	2	6	7	-	0	-	0	-	0	-
FR09_S01	NG_25862_20090094_lib420182_6976_1	ERR9035545	Carbapenem-S	France	FR09	115	FRG0	47.4728	-0.5555060000000367	6	7	2019	Clinical sample	Urine	Ertapenem	EUCAST				35	31	33	S	S	S	3477	8189	1_0_178_0_0_0_0_0_0_0	v2.3.0	Klebsiella variicola subsp. variicola	strong	28	3104383	3104383	5611040	yes (215)	ambiguous_bases	ST3477	0	0	0	0	-	0	-	0	-	0	-
FR11_R06	NG_25862_20090077_lib420165_6976_1	ERR9035528	Carbapenem-R/I	France	FR11	295	FRY4	44.2974	0.11779899999999088	17	8	2019	Clinical sample	Urine	Ertapenem	EUCAST				11	17	13	R	I	R	147	8179	0_0_197_0_4_1_0_8_0_0	v2.3.0	Klebsiella pneumoniae	strong	66	271112	916299	5783032	yes (473)	ambiguous_bases	ST147	1	2	10	17	ybt 9; ICEKp3	173-2LV	-	0	-	0	-
FR11_R07	NG_25862_20090078_lib420166_6976_1	ERR9035529	Carbapenem-R/I	France	FR11	295	FRY4	44.2974	0.11779899999999088	23	8	2019	Clinical sample	Urine	Ertapenem	EUCAST				6	7	7	R	R	R	101	8178	0_0_84_0_8_0_20_0_0_0	v2.3.0	Klebsiella pneumoniae	strong	65	340815	793659	5584450	yes (184)	ambiguous_bases	ST101	1	3	9	10	ybt 9; ICEKp3	172-1LV	-	0	-	0	-
FR11_S04	NG_25862_20090086_lib420174_6976_1	ERR9035537	Carbapenem-S	France	FR11	295	FRY4	44.2974	0.11779899999999088	26	6	2019	Screening sample	Other	Ertapenem	EUCAST				35	33	34	S	S	S	13	8183	0_0_98_0_6_2_3_0_0_0	v2.3.0	Klebsiella pneumoniae	strong	47	405876	779983	5754025	yes (804)	ambiguous_bases	ST13	2	1	7	13	ybt 17; ICEKp10	289	clb 3	17-1LV	-	0	-
FR11_S06	NG_25862_20090010_lib420101_6976	ERR9035464	Carbapenem-S	France	FR11	295	FRY4	44.2974	0.11779899999999088	17	8	2019	Clinical sample	Catheter exit site	Ertapenem	EUCAST				35	34	35	S	S	S	20	8132	0_0_22_2_55_0_0_0_0_0	v2.3.0	Klebsiella pneumoniae	strong	94	313583	1095310	5539133	yes (22)	ambiguous_bases	ST20	0	0	0	0	-	0	-	0	-	0	-
FR11_S08	NG_25862_20090009_lib420100_6976	ERR9035463	Carbapenem-S	France	FR11	295	FRY4	44.2974	0.11779899999999088	18	10	2019	Clinical sample	Aspirates	Ertapenem	EUCAST				35	33	35	S	S	S	1224	8131	2_1_58_0_3_0_0_0_0_0	v2.3.0	Klebsiella quasipneumoniae subsp. similipneumoniae	strong	120	219834	466098	5845220	yes (905)	ambiguous_bases	ST1224	0	0	0	0	-	0	-	0	-	0	-
FR14_R01	NG_25862_20090021_lib420111_6976	ERR9035474	Carbapenem-R/I	France	FR14	299	FRI2	45.8345	1.2615799999999808	8	5	2019	Clinical sample	Lower respiratory tract specimens	Ertapenem	EUCAST				17	23	19	R	S	I	307	91;1747;2048;4216;8228;8242	0_0_369_0_0_0_0_0_1_1	v2.3.0	Klebsiella pneumoniae	strong	64	371990	854427	5531251	no	-	ST307	1	2	7	8	ybt 9; ICEKp3	157-1LV	-	0	-	0	-
FR14_R02	NG_25862_20090024_lib420114_6976	ERR9035477	Carbapenem-R/I	France	FR14	299	FRI2	45.8345	1.2615799999999808	24	5	2019	Clinical sample	Other	Ertapenem	EUCAST				24	31	29	R	S	S	15	8136	0_0_0_0_2_0_65_0_0_0	v2.3.0	Klebsiella pneumoniae	strong	59	290071	653214	5507567	yes (200)	ambiguous_bases	ST15	0	1	7	10	-	0	-	0	-	0	-
FR14_R03	NG_25862_20090026_lib420116_6976	ERR9035479	Carbapenem-R/I	France	FR14	299	FRI2	45.8345	1.2615799999999808	9	7	2019	Clinical sample	Urine	Ertapenem	EUCAST				18	21	20	R	I	I	5140	8138	0_0_102_4_0_0_0_0_0_0	v2.3.0	Klebsiella pneumoniae	strong	70	250854	1029376	5416467	yes (521)	ambiguous_bases	ST5140	0	2	1	1	-	0	-	0	-	0	-
FR14_R05	NG_25862_20090029_lib420119_6976_2	ERR9035482	Carbapenem-R/I	France	FR14	299	FRI2	45.8345	1.2615799999999808	26	8	2019	Clinical sample	Urine	Ertapenem	EUCAST				10	30	19	R	S	I	13	8140	0_0_98_0_11_0_0_0_0_0	v2.3.0	Klebsiella pneumoniae	strong	161	178221	400332	5644861	no	-	ST13	2	0	2	2	ybt 17; ICEKp10	289	clb 3	17-1LV	-	0	-
FR14_R07	35876_2#18	ERR7734995	Carbapenem-R/I	France	FR14	299	FRI2	45.8345	1.2615799999999808	6	9	2019	Clinical sample	Blood	Ertapenem	EUCAST				10	18	11	R	I	R	147	6014	0_0_197_0_4_1_4_0_0_0	v2.3.0	Klebsiella pneumoniae	strong	69	270799	772000	5935354	yes (913)	ambiguous_bases	ST147	1	2	10	15	ybt 9; ICEKp3	173-2LV	-	0	-	0	-
FR14_R08	NG_25862_20090092_lib420180_6976_1	ERR9035543	Carbapenem-R/I	France	FR14	299	FRI2	45.8345	1.2615799999999808	23	9	2019	Clinical sample	Wound swab	Ertapenem	EUCAST				11	18	11	R	I	R	147	6014	0_0_197_0_4_1_4_0_0_0	v2.3.0	Klebsiella pneumoniae	strong	89	292128	564012	5945247	yes (177)	ambiguous_bases	ST147	1	2	10	15	ybt 9; ICEKp3	173-2LV	-	0	-	0	-
FR14_R10	NG_25862_20090098_lib420186_6976_1	ERR9035549	Carbapenem-R/I	France	FR14	299	FRI2	45.8345	1.2615799999999808	2	10	2019	Clinical sample	Urine	Ertapenem	EUCAST				11	21	14	R	I	R	147	6014	0_0_197_0_4_1_4_0_0_0	v2.3.0	Klebsiella pneumoniae	strong	87	256802	564078	5941816	yes (255)	ambiguous_bases	ST147	1	2	10	16	ybt 9; ICEKp3	173-2LV	-	0	-	0	-
FR14_S01	NG_25862_20090038_lib420127_6976	ERR9035490	Carbapenem-S	France	FR14	299	FRI2	45.8345	1.2615799999999808	8	5	2019	Clinical sample	Blood	Ertapenem	EUCAST				30	33	32	S	S	S	11	8147	0_0_105_0_3_0_14_0_0_0	v2.3.0	Klebsiella pneumoniae	strong	55	350186	628143	5593369	yes (354)	ambiguous_bases	ST11	1	1	8	13	ybt 10; ICEKp4	26-1LV	-	0	-	0	-
FR14_S02	35876_1#302	ERR7734902	Carbapenem-S	France	FR14	299	FRI2	45.8345	1.2615799999999808	24	5	2019	Clinical sample	Urine	Ertapenem	EUCAST				33	30	31	S	S	S	4025	5848	1_0_166_0_0_0_0_0_0_0	v2.3.0	Klebsiella variicola subsp. variicola	strong	20	795195	1312341	5450138	yes (709)	ambiguous_bases	ST4025	0	0	0	0	-	0	-	0	-	0	-
FR14_S03	NG_25862_20090037_lib420126_6976	ERR9035489	Carbapenem-S	France	FR14	299	FRI2	45.8345	1.2615799999999808	9	7	2019	Clinical sample	Blood						29	29	32	S	S	S	307	8146	0_0_369_0_0_0_0_0_1_32	v2.3.0	Klebsiella pneumoniae	strong	72	263114	1007210	5491235	yes (327)	ambiguous_bases	ST307	0	1	8	12	-	0	-	0	-	0	-
FR14_S04	NG_25862_20090034_lib420123_6976	ERR9035486	Carbapenem-S	France	FR14	299	FRI2	45.8345	1.2615799999999808	26	8	2019	Clinical sample	Urine	Ertapenem	CLSI				35	32	33	S	S	S	678	8144	0_0_218_0_3_0_0_0_0_0	v2.3.0	Klebsiella pneumoniae	strong	69	214983	501968	5448239	yes (96)	ambiguous_bases	ST678	0	0	0	0	-	0	-	0	-	0	-
FR14_S05	NG_25862_20090036_lib420125_6976	ERR9035488	Carbapenem-S	France	FR14	299	FRI2	45.8345	1.2615799999999808	26	8	2019	Clinical sample	Urine	Ertapenem	EUCAST				35	32	33	S	S	S	225	8145	0_0_141_0_2_0_0_0_0_0	v2.3.0	Klebsiella pneumoniae	strong	74	367337	1342637	5533281	yes (612)	ambiguous_bases	ST225	0	0	0	0	-	0	-	0	-	0	-
FR14_S06	NG_25862_20090047_lib420136_6976_2	ERR9035499	Carbapenem-S	France	FR14	299	FRI2	45.8345	1.2615799999999808	31	8	2019	Clinical sample	Blood	Ertapenem	EUCAST				34	35	31	S	S	S	147	8156	0_0_197_0_4_0_11_1_0_0	v2.3.0	Klebsiella pneumoniae	strong	158	184966	513337	5583272	no	-	ST147	1	1	9	11	ybt 10; ICEKp4	384	-	0	-	0	-
FR14_S07	NG_25862_20090046_lib420135_6976	ERR9035498	Carbapenem-S	France	FR14	299	FRI2	45.8345	1.2615799999999808	6	9	2019	Clinical sample	Blood	Ertapenem	EUCAST				35	34	34	S	S	S	831	8155	0_0_404_0_4_0_0_0_0_0	v2.3.0	Klebsiella pneumoniae	strong	36	375471	1072039	5459159	yes (339)	ambiguous_bases	ST831	0	0	5	6	-	0	-	0	-	0	-
FR14_S08	NG_25862_20090045_lib420134_6976	ERR9035497	Carbapenem-S	France	FR14	299	FRI2	45.8345	1.2615799999999808	23	9	2019	Clinical sample	Urine	Ertapenem	EUCAST				35	33	35	S	S	S	528	8154	0_0_253_0_2_0_0_0_0_0	v2.3.0	Klebsiella pneumoniae	strong	66	378439	532710	5319706	yes (570)	ambiguous_bases	ST528	0	0	0	0	-	0	-	0	-	0	-
FR14_S09	NG_25862_20090044_lib420133_6976	ERR9035496	Carbapenem-S	France	FR14	299	FRI2	45.8345	1.2615799999999808	25	9	2019	Clinical sample	Urine	Ertapenem	EUCAST				35	29	34	S	S	S	753	8153	0_0_520_0_1_0_0_0_0_0	v2.3.0	Klebsiella pneumoniae	strong	69	237148	472821	4994938	yes (654)	total_size,ambiguous_bases	ST753	0	0	0	0	-	0	-	0	-	0	-
FR14_S10	NG_25862_20090042_lib420131_6976	ERR9035494	Carbapenem-S	France	FR14	299	FRI2	45.8345	1.2615799999999808	2	10	2019	Clinical sample	Urine	Ertapenem	EUCAST				39	35	35	S	S	S	37	8151	0_0_109_32_6_0_0_0_0_0	v2.3.0	Klebsiella pneumoniae	strong	48	349786	789152	5425740	yes (100)	ambiguous_bases	ST37	1	0	6	7	ybt 9; ICEKp12	210	-	0	-	0	-
FR15_R01	NG_25862_20090080_lib420168_6976_1	ERR9035531	Carbapenem-R/I	France	FR15	296	FRI3	46.5812	0.33522900000002664	3	5	2019	Clinical sample	Lower respiratory tract specimens	Ertapenem	EUCAST				17	24	20	R	S	I	307	8180	0_0_369_0_0_0_0_0_21_2	v2.3.0	Klebsiella pneumoniae	strong	95	215243	852165	5857798	yes (344)	ambiguous_bases	ST307	1	2	9	13	ybt 13; ICEKp2	500	-	0	-	0	-
FR15_R03	NG_25862_20090090_lib420178_6976_1	ERR9035541	Carbapenem-R/I	France	FR15	296	FRI3	46.5812	0.33522900000002664	12	6	2019	Clinical sample	Urine	Ertapenem	EUCAST				19	24	24	R	S	S	3520	8186	2_0_26_2_0_0_0_0_0_0	v2.3.0	Klebsiella quasipneumoniae subsp. quasipneumoniae	strong	81	357999	1292546	5699852	yes (538)	ambiguous_bases	ST3520	1	0	0	0	ybt 9; ICEKp3	183-1LV	-	0	-	0	-
FR15_R05	NG_25862_20090088_lib420176_6976_1	ERR9035539	Carbapenem-R/I	France	FR15	296	FRI3	46.5812	0.33522900000002664	14	10	2019	Clinical sample	Blood	Ertapenem	EUCAST				18	24	22	R	S	S	307	8184	0_0_369_0_0_0_0_0_21_3	v2.3.0	Klebsiella pneumoniae	strong	72	204226	852155	5699693	yes (265)	ambiguous_bases	ST307	1	2	8	8	ybt 13; ICEKp2	500	-	0	-	0	-
FR15_R06	NG_25862_20090075_lib420163_6976_1	ERR9035526	Carbapenem-R/I	France	FR15	296	FRI3	46.5812	0.33522900000002664	16	9	2019	Clinical sample	Urine	Ertapenem	EUCAST				12	21	17	R	I	I	307	8177	0_0_369_0_0_0_0_0_66_0	v2.3.0	Klebsiella pneumoniae	strong	57	364856	905921	5628457	yes (33)	ambiguous_bases	ST307	0	2	8	11	-	0	-	0	-	0	-
FR15_S01	NG_25862_20090091_lib420179_6976_1	ERR9035542	Carbapenem-S	France	FR15	296	FRI3	46.5812	0.33522900000002664	3	5	2019	Clinical sample	Urine	Ertapenem	EUCAST				34	29	31	S	S	S	1198	8187	0_0_110_2_0_0_0_0_0_0	v2.3.0	Klebsiella pneumoniae	strong	32	431910	791234	5311815	yes (2)	ambiguous_bases	ST1198	0	0	0	0	-	0	-	0	-	0	-
FR15_S02	NG_25862_20090081_lib420169_6976_1	ERR9035532	Carbapenem-S	France	FR15	296	FRI3	46.5812	0.33522900000002664	4	5	2019	Clinical sample	Urine	Ertapenem	EUCAST				37	32	33	S	S	S	29	8181	0_0_137_1_1_1_0_0_0_0	v2.3.0	Klebsiella pneumoniae	strong	44	302698	585688	5474090	yes (67)	ambiguous_bases	ST29	0	0	0	0	-	0	-	0	-	0	-
FR15_S03	NG_25862_20090089_lib420177_6976_1	ERR9035540	Carbapenem-S	France	FR15	296	FRI3	46.5812	0.33522900000002664	12	6	2019	Clinical sample	Urine	Ertapenem	EUCAST				34	32	32	S	S	S	602	8185	0_0_220_1_1_0_0_0_0_0	v2.3.0	Klebsiella pneumoniae	strong	40	372984	986042	5298844	no	-	ST602	0	0	0	0	-	0	-	0	-	0	-
FR15_S05	NG_25862_20090085_lib420173_6976_1	ERR9035536	Carbapenem-S	France	FR15	296	FRI3	46.5812	0.33522900000002664	14	10	2019	Clinical sample	Urine	Ertapenem	EUCAST				37	32	34	S	S	S	45	5947	0_0_158_8_0_0_35_0_0_0	v2.3.0	Klebsiella pneumoniae	strong	39	306367	508042	5426892	yes (303)	ambiguous_bases	ST45	1	0	1	1	ybt 10; ICEKp4	78-1LV	-	0	-	0	-
FR15_S06	NG_25862_20090093_lib420181_6976_1	ERR9035544	Carbapenem-S	France	FR15	296	FRI3	46.5812	0.33522900000002664	16	9	2019	Clinical sample	Urine	Ertapenem	EUCAST				39	35	35	S	S	S	37	8188	0_0_109_1_9_4_0_0_0_0	v2.3.0	Klebsiella pneumoniae	strong	33	406956	1909570	5300103	yes (182)	ambiguous_bases	ST37	0	0	0	0	-	0	-	0	-	0	-
FR17_R01	35876_2#375	ERR7735352	Carbapenem-R/I	France	FR17	116	FRC2	47.2423	6.021380000000022	22	10	2019	Clinical sample	Urine	Ertapenem	EUCAST				13	21	17	R	I	I	22	6160	0_0_23_1_8_0_0_0_0_0	v2.3.0	Klebsiella pneumoniae	strong	46	459577	1204300	5663824	yes (11)	ambiguous_bases	ST22	1	2	9	12	ybt 8; ICEKp9	195	-	0	-	0	-
FR17_S01	NG_25862_20090071_lib420159_6976_1	ERR9035522	Carbapenem-S	France	FR17	116	FRC2	47.2423	6.021380000000022	22	10	2019	Clinical sample	Urine	Ertapenem	EUCAST				33	33	34	S	S	S	405	8175	0_0_374_0_4_1_1_0_0_0	v2.3.0	Klebsiella pneumoniae	strong	72	511519	1280833	5902988	yes (2)	ambiguous_bases	ST405	1	1	7	11	ybt 27; ICEKp22	312-1LV	-	0	-	0	-
DE02_R02	40328_2#226	ERR8773817	Carbapenem-R/I	Germany	DE02	371	DE11	48.7031	9.654109999999946	7	8	2019	Screening sample	Other	Ertapenem, Imipenem, Meropenem	CLSI	16	32	32				R	R	R	39	6633	0_0_107_0_0_0_0_0_1_0	v2.3.0	Klebsiella pneumoniae	strong	58	343631	612070	5525597	yes (503)	ambiguous_bases	ST39	1	3	3	1	ybt 14; ICEKp5	151	-	0	-	0	-
DE02_S02	37775_1#34	ERR8771661	Carbapenem-S	Germany	DE02	371	DE11	48.7031	9.654109999999946	6	8	2019	Clinical sample	Wound swab	Ertapenem, Imipenem, Meropenem	CLSI	<=0.0625	0.125	<=0.03125				S	S	S	39	6633	0_0_107_0_0_0_0_0_1_0	v2.3.0	Klebsiella pneumoniae	strong	65	311730	588886	5527325	yes (1019)	ambiguous_bases	ST39	1	3	3	1	ybt 14; ICEKp5	151	-	0	-	0	-
DE03_R01	40660_1#358	ERR8774796	Carbapenem-R/I	Germany	DE03	218	DE13	47.9960901	7.8494005	14	6	2019	Clinical sample	Lower respiratory tract specimens	Ertapenem, Imipenem, Meropenem	EUCAST	32	8	64				R	R	R	307	7951	0_0_369_0_0_0_0_71_0_0	v2.3.0	Klebsiella pneumoniae	strong	72	378138	951048	5735606	yes (619)	ambiguous_bases	ST307	0	2	10	15	-	0	-	0	-	0	-
DE03_R04	40328_2#234	ERR8773837	Carbapenem-R/I	Germany	DE03	218	DE13	47.9960901	7.8494005	11	9	2019	Clinical sample	Urine	Ertapenem, Imipenem, Meropenem	EUCAST	32	8	4				R	R	I	37	6579;8224	0_0_109_23_4_1_0_0_0_0	v2.3.0	Klebsiella pneumoniae	strong	50	403434	689581	5519320	yes (476)	ambiguous_bases	ST37	1	0	7	7	ybt 14; ICEKp5	151-1LV	-	0	-	0	-
DE03_R05	37775_1#196	ERR8771823	Carbapenem-R/I	Germany	DE03	218	DE13	47.9960901	7.8494005	1	10	2019	Clinical sample	Blood	Ertapenem, Imipenem, Meropenem	EUCAST	2	4	2				R	I	S	242	6527	0_0_530_0_0_0_0_0_0_0	v2.3.0	Klebsiella pneumoniae	strong	62	235253	596272	5453245	yes (150)	ambiguous_bases	ST242	0	2	9	13	-	0	-	0	-	0	-
DE03_S04	40328_2#236	ERR8773842	Carbapenem-S	Germany	DE03	218	DE13	47.9960901	7.8494005	12	9	2019	Clinical sample	Blood	Ertapenem, Imipenem, Meropenem	EUCAST	<=0.0625	0.125	<=0.03125				S	S	S	23	6838	0_0_429_0_55_0_0_0_0_0	v2.3.0	Klebsiella pneumoniae	strong	36	533185	1276936	5607846	yes (640)	ambiguous_bases	ST23	5	0	0	0	ybt 1; ICEKp10	47-2LV	clb 2	29	iuc 1	1	iro 1
DE03_S05	37775_2#85	ERR8772096	Carbapenem-S	Germany	DE03	218	DE13	47.9960901	7.8494005	1	10	2019	Clinical sample	Urine	Imipenem, Meropenem	EUCAST	<=0.0625	0.125	<=0.03125				S	S	S	6	6956	0_0_127_8_9_0_0_0_0_0	v2.3.0	Klebsiella pneumoniae	strong	39	349436	481808	5284285	yes (338)	ambiguous_bases	ST6	1	0	0	0	ybt 14; ICEKp5	376-1LV	-	0	-	0	-
DE04_R01	37775_2#87	ERR8772098	Carbapenem-R/I	Germany	DE04	151	DE21	48.1371079	11.5753822	24	7	2019	Clinical sample	Lower respiratory tract specimens	Ertapenem, Imipenem, Meropenem	EUCAST	1	2	1				R	S	S	307	6957	0_0_369_0_0_0_17_0_0_0	v2.3.0	Klebsiella pneumoniae	strong	50	307703	880253	5568974	yes (280)	ambiguous_bases	ST307	1	2	8	12	ybt 9; ICEKp3	157-1LV	-	0	-	0	-
DE04_R02	37775_1#130	ERR8771757	Carbapenem-R/I	Germany	DE04	151	DE21	48.1371079	11.5753822	12	8	2019	Clinical sample	Aspirates	Ertapenem, Imipenem, Meropenem	EUCAST	32	32	64				R	R	R	307	6470	0_0_369_0_0_0_25_0_0_0	v2.3.0	Klebsiella pneumoniae	strong	68	473645	806737	5702098	yes (354)	ambiguous_bases	ST307	0	2	8	12	-	0	-	0	-	0	-
DE04_S01	37775_2#93	ERR8772104	Carbapenem-S	Germany	DE04	151	DE21	48.1371079	11.5753822	27	7	2019	Clinical sample	Other	Ertapenem, Imipenem, Meropenem	EUCAST	<=0.0625	0.125	<=0.03125				S	S	S	25	6960	0_0_388_1_6_1_0_0_0_0	v2.3.0	Klebsiella pneumoniae	strong	37	405119	934346	5487104	yes (337)	ambiguous_bases	ST25	4	0	0	0	ybt 2; ICEKp1	324-1LV	-	0	iuc 3	25	iro 3 (truncated)
DE04_S02	37775_2#83	ERR8772094	Carbapenem-S	Germany	DE04	151	DE21	48.1371079	11.5753822	12	8	2019	Clinical sample	Urine	Ertapenem, Imipenem, Meropenem	EUCAST	<=0.0625	0.25	<=0.03125				S	S	S	1944	6954	0_0_200_0_0_0_1_0_0_0	v2.3.0	Klebsiella pneumoniae	strong	25	533855	1388525	5219360	yes (873)	ambiguous_bases	ST1944	0	0	0	0	-	0	-	0	-	0	-
DE04_S03	37775_2#91	ERR8772102	Carbapenem-S	Germany	DE04	151	DE21	48.1371079	11.5753822	7	8	2019	Clinical sample	Other	Ertapenem, Imipenem, Meropenem	EUCAST	<=0.0625	0.125	<=0.03125				S	S	S	36	6959	0_0_29_0_13_0_0_0_0_0	v2.3.0	Klebsiella pneumoniae	strong	20	426462	1687568	5278355	yes (258)	ambiguous_bases	ST36	1	0	0	0	ybt 10; ICEKp4	381-1LV	-	0	-	0	-
DE05_R03	37775_2#182	ERR8772193	Carbapenem-R/I	Germany	DE05	434	DE23	49.0195333	12.0974869	21	8	2019	Screening sample	Other	Ertapenem, Imipenem, Meropenem	EUCAST	32	4	32				R	I	R	101	6770	0_0_84_0_8_11_0_0_0_0	v2.3.0	Klebsiella pneumoniae	strong	470	196773	395887	6328052	yes (4915)	ambiguous_bases	ST101	0	2	6	8	-	0	-	0	-	0	-
DE05_S01	37775_2#19	ERR8772030	Carbapenem-S	Germany	DE05	434	DE23	49.0195333	12.0974869	19	5	2019	Clinical sample	Lower respiratory tract specimens	Ertapenem, Imipenem, Meropenem	EUCAST	<=0.0625	0.125	0.125				S	S	S	4083	6773	0_0_22_42_0_0_0_1_0_0	v2.3.0	Klebsiella pneumoniae	strong	21	1043970	1608484	5207471	yes (406)	ambiguous_bases	ST4083	0	1	5	7	-	0	-	0	-	0	-
DE05_S03	37775_2#378	ERR8772426	Carbapenem-S	Germany	DE05	434	DE23	49.0195333	12.0974869	21	8	2019	Clinical sample	Other	Ertapenem, Imipenem, Meropenem	EUCAST	<=0.0625	0.25	<=0.03125				S	S	S	3172	6918	0_0_156_0_1_0_0_0_0_0	v2.3.0	Klebsiella pneumoniae	strong	52	489009	1753454	5506904	yes (737)	ambiguous_bases	ST3172	0	0	0	0	-	0	-	0	-	0	-
DE06_R02	37775_1#172	ERR8771799	Carbapenem-R/I	Germany	DE06	374	DE25	49.477263	10.989616	1	10	2019	Clinical sample	Wound swab	Ertapenem, Imipenem, Meropenem	EUCAST	8	4	64				R	I	R	2497	6508	0_0_106_0_0_0_1_0_0_0	v2.3.0	Klebsiella pneumoniae	strong	62	242623	828616	5400782	yes (677)	ambiguous_bases	ST2497	0	2	10	14	-	0	-	0	-	0	-
DE06_S02	37775_2#242	ERR8772290	Carbapenem-S	Germany	DE06	374	DE25	49.477263	10.989616	6	10	2019	Clinical sample	Blood	Ertapenem, Imipenem, Meropenem	EUCAST	<=0.0625	0.25	<=0.03125				S	S	S	1896	6818	0_0_528_0_0_0_0_0_0_0	v2.3.0	Klebsiella pneumoniae	strong	45	458018	951515	5281216	yes (146)	ambiguous_bases	ST1896	0	0	0	0	-	0	-	0	-	0	-
DE06_S04	40328_1#367	ERR8773389	Carbapenem-S	Germany	DE06	374	DE25	49.477263	10.989616	25	10	2019	Clinical sample	Urine	Ertapenem, Imipenem, Meropenem	EUCAST	<=0.0625	0.125	<=0.03125				S	S	S	20	7495	0_0_22_2_23_0_0_0_0_0	v2.3.0	Klebsiella pneumoniae	strong	44	346445	1495424	5547155	yes (1)	ambiguous_bases	ST20	1	0	1	2	ybt 14; ICEKp5	135-2LV	-	0	-	0	-
DE16_R02	37775_1#335	ERR8771962	Carbapenem-R/I	Germany	DE16	372	DEA1	51.1946983	6.4353641	7	10	2019	Clinical sample	Lower respiratory tract specimens	Ertapenem, Imipenem, Meropenem	EUCAST	16	8	32				R	R	R	15	6629	0_0_0_0_2_0_67_0_0_0	v2.3.0	Klebsiella pneumoniae	strong	90	201774	475116	5926837	yes (1354)	ambiguous_bases	ST15	1	3	10	17	ybt 16; ICEKp12	277	-	0	-	0	-
DE16_S02	37775_1#66	ERR8771693	Carbapenem-S	Germany	DE16	372	DEA1	51.1946983	6.4353641	7	10	2019	Clinical sample	Urine	Imipenem, Meropenem	EUCAST	<=0.0625	0.125	<=0.03125				S	S	S	5561	6686	0_0_616_0_0_0_0_0_0_0	v2.3.0	Klebsiella pneumoniae	strong	43	364542	883952	5480764	yes (412)	ambiguous_bases	ST5561	0	0	0	0	-	0	-	0	-	0	-
DE17_R03	37775_1#84	ERR8771711	Carbapenem-R/I	Germany	DE17	433	DEA1	51.4582235	7.0158171	23	4	2019	Screening sample	Other	Ertapenem	EUCAST	16	1	4				R	S	I	405	6697	0_0_374_0_4_0_13_0_0_0	v2.3.0	Klebsiella pneumoniae	strong	42	731457	1361217	5663642	yes (683)	ambiguous_bases	ST405	1	1	8	12	ybt 27; ICEKp22	312	-	0	-	0	-
DE17_R04	38089_1#7	ERR8772506	Carbapenem-R/I	Germany	DE17	433	DEA1	51.4582235	7.0158171	24	4	2019	Clinical sample	Lower respiratory tract specimens	Ertapenem, Imipenem, Meropenem	EUCAST	>64	64	>64				R	R	R	258	7227	0_0_105_6_0_0_0_58_2_0	v2.3.0	Klebsiella pneumoniae	strong	66	209181	541121	5591728	yes (372)	ambiguous_bases	ST258	1	3	9	9	ybt 13; ICEKp2	299	-	0	-	0	-
DE17_R06	38089_1#5	ERR8772504	Carbapenem-R/I	Germany	DE17	433	DEA1	51.4582235	7.0158171	2	6	2019	Clinical sample	Urine	Ertapenem, Imipenem, Meropenem	EUCAST	>64	32	>64				R	R	R	258	7216	0_0_105_6_0_0_0_58_3_0	v2.3.0	Klebsiella pneumoniae	strong	68	182104	684850	5592911	yes (410)	ambiguous_bases	ST258	1	3	9	9	ybt 13; ICEKp2	299	-	0	-	0	-
DE17_R09	37775_2#48	ERR8772059	Carbapenem-R/I	Germany	DE17	433	DEA1	51.4582235	7.0158171	23	9	2019	Clinical sample	Lower respiratory tract specimens	Ertapenem, Imipenem, Meropenem	EUCAST	16	8	16				R	R	R	395	6926	0_0_106_0_3_2_0_0_0_0	v2.3.0	Klebsiella pneumoniae	strong	59	278591	448050	5654659	yes (559)	ambiguous_bases	ST395	4	2	9	13	ybt 16; ICEKp12	530-2LV	-	0	iuc 1	1-1LV	-
DE17_R10	37775_1#359	ERR8771986	Carbapenem-R/I	Germany	DE17	433	DEA1	51.4582235	7.0158171	9	10	2019	Screening sample	Other	Ertapenem, Imipenem, Meropenem	EUCAST	16	16	32				R	R	R	15	6651	0_0_0_0_2_0_0_86_0_0	v2.3.0	Klebsiella pneumoniae	strong	57	304346	432673	5614338	yes (427)	ambiguous_bases	ST15	1	2	9	13	ybt 10; ICEKp4	28-1LV	-	0	-	0	-
DE17_S04	37775_2#246	ERR8772294	Carbapenem-S	Germany	DE17	433	DEA1	51.4582235	7.0158171	7	5	2019	Clinical sample	Catheter exit site	Ertapenem, Imipenem, Meropenem	EUCAST	<=0.0625	0.125	<=0.03125				S	S	S	846	6820	0_0_69_0_0_1_0_0_0_0	v2.3.0	Klebsiella pneumoniae	strong	30	485116	1225095	5468685	yes (1211)	ambiguous_bases	ST846	0	0	0	0	-	0	-	0	-	0	-
DE17_S06	37775_1#377	ERR8772004	Carbapenem-S	Germany	DE17	433	DEA1	51.4582235	7.0158171	3	6	2019	Clinical sample	Urine	Ertapenem, Imipenem, Meropenem	EUCAST	<=0.0625	0.125	<=0.03125				S	S	S	54	4745;4746	0_0_166_0_0_0_0_0_0_0	v2.3.0	Klebsiella pneumoniae	strong	60	206242	510388	5417889	yes (75)	ambiguous_bases	ST54	0	0	3	3	-	0	-	0	-	0	-
DE17_S09	37775_1#228	ERR8771855	Carbapenem-S	Germany	DE17	433	DEA1	51.4582235	7.0158171	26	9	2019	Clinical sample	Urine	Ertapenem, Imipenem, Meropenem	EUCAST	<=0.0625	0.125	<=0.03125				S	S	S	111	6550	0_0_221_1_17_0_0_0_0_0	v2.3.0	Klebsiella pneumoniae	strong	39	333346	1566802	5408503	yes (823)	ambiguous_bases	ST111	1	0	0	0	ybt 14; ICEKp5	151-2LV	-	0	-	0	-
DE17_S10	37775_2#66	ERR8772077	Carbapenem-S	Germany	DE17	433	DEA1	51.4582235	7.0158171	11	10	2019	Clinical sample	Lower respiratory tract specimens	Ertapenem, Imipenem, Meropenem	EUCAST	<=0.0625	0.125	<=0.03125				S	S	S	1079	6940	0_0_94_0_0_0_2_0_0_0	v2.3.0	Klebsiella pneumoniae	strong	67	225313	435773	5541154	yes (271)	ambiguous_bases	ST1079	0	0	0	0	-	0	-	0	-	0	-
DE18_R03	37775_1#379	ERR8772006	Carbapenem-R/I	Germany	DE18	214	DEA2	50.938361	6.959974	24	5	2019	Clinical sample	Reproductive tract samples	Ertapenem, Imipenem, Meropenem	EUCAST	>64	8	64				R	R	R	231	6660	0_0_88_0_0_0_13_1_1_0	v2.3.0	Klebsiella pneumoniae	strong	51	457690	942561	5710146	yes (445)	ambiguous_bases	ST231	4	2	8	11	ybt 14; ICEKp5	376	-	0	iuc 5	61-3LV	-
DE18_R05	37775_2#192	ERR8772203	Carbapenem-R/I	Germany	DE18	214	DEA2	50.938361	6.959974	14	6	2019	Clinical sample	Urine	Ertapenem, Imipenem, Meropenem	EUCAST	16	8	64				R	R	R	231	6601	0_0_88_0_0_0_13_1_0_0	v2.3.0	Klebsiella pneumoniae	strong	50	387270	942561	5715027	yes (690)	ambiguous_bases	ST231	4	2	9	12	ybt 14; ICEKp5	376	-	0	iuc 5	61-3LV	-
DE18_R08	37775_1#297	ERR8771924	Carbapenem-R/I	Germany	DE18	214	DEA2	50.938361	6.959974	23	8	2019	Clinical sample	Wound swab	Ertapenem, Imipenem, Meropenem	EUCAST	1	0.25	1				R	S	S	231	6601	0_0_88_0_0_0_13_1_0_0	v2.3.0	Klebsiella pneumoniae	strong	44	1201344	1674378	5709651	yes (869)	ambiguous_bases	ST231	4	1	8	11	ybt 14; ICEKp5	376	-	0	iuc 5	61-3LV	-
DE18_S03	37775_1#50	ERR8771677	Carbapenem-S	Germany	DE18	214	DEA2	50.938361	6.959974	24	5	2019	Clinical sample	Wound swab	Ertapenem, Imipenem, Meropenem	EUCAST	<=0.0625	0.125	<=0.03125				S	S	S	2370	6673	0_0_109_12_1_0_0_0_0_0	v2.3.0	Klebsiella pneumoniae	strong	43	622763	2188649	5519380	yes (676)	ambiguous_bases	ST2370	0	0	6	6	-	0	-	0	-	0	-
DE18_S05	37775_1#76	ERR8771703	Carbapenem-S	Germany	DE18	214	DEA2	50.938361	6.959974	16	6	2019	Clinical sample	Urine	Ertapenem, Imipenem, Meropenem	EUCAST	<=0.0625	0.125	<=0.03125				S	S	S	152	6692	0_0_220_4_0_1_0_0_0_0	v2.3.0	Klebsiella pneumoniae	strong	42	488710	1269261	5424723	yes (874)	ambiguous_bases	ST152	0	0	0	0	-	0	-	0	-	0	-
DE18_S07	40660_1#57	ERR8774295	Carbapenem-S	Germany	DE18	214	DEA2	50.938361	6.959974	15	8	2019	Clinical sample	Lower respiratory tract specimens	Ertapenem, Imipenem, Meropenem	EUCAST	<=0.0625	0.125	<=0.03125				S	S	S	20	7974	0_0_22_39_0_0_0_0_0_0	v2.3.0	Klebsiella pneumoniae	strong	19	724017	869690	5110870	yes (73)	ambiguous_bases	ST20	0	0	0	0	-	0	-	0	-	0	-
DE18_S08	38089_1#133	ERR8772632	Carbapenem-S	Germany	DE18	214	DEA2	50.938361	6.959974	25	8	2019	Clinical sample	Lower respiratory tract specimens	Ertapenem, Imipenem, Meropenem	EUCAST	<=0.0625	0.125	<=0.03125				S	S	S	449	7032	0_0_131_1_58_0_0_0_0_0	v2.3.0	Klebsiella pneumoniae	strong	32	367138	957472	5454104	yes (919)	ambiguous_bases	ST449	1	0	0	0	ybt 10; ICEKp4	383	-	0	-	0	-
DE19_R02	40328_2#272	ERR8773926	Carbapenem-R/I	Germany	DE19	377	DEA2	50.8031684	6.4820806	5	8	2019	Clinical sample	Blood	Ertapenem	EUCAST	1	2	1				R	S	S	14	6548	0_0_1_1_13_0_0_1_0_0	v2.3.0	Klebsiella pneumoniae	strong	32	505607	1051533	5535049	yes (1016)	ambiguous_bases	ST14	0	2	8	9	-	0	-	0	-	0	-
DE19_S02	37775_1#225	ERR8771852	Carbapenem-S	Germany	DE19	377	DEA2	50.8031684	6.4820806	4	8	2019	Clinical sample	Urine	Imipenem, Meropenem	EUCAST	<=0.0625	0.25	<=0.03125				S	S	S	14	6548	0_0_1_1_13_0_0_1_0_0	v2.3.0	Klebsiella pneumoniae	strong	34	861807	1052313	5534650	yes (733)	ambiguous_bases	ST14	0	2	8	9	-	0	-	0	-	0	-
DE20_R01	37775_2#244	ERR8772292	Carbapenem-R/I	Germany	DE20	301	DEA3	51.9325	7.617570000000001	20	8	2019	Clinical sample	Urine	Ertapenem, Imipenem, Meropenem	EUCAST	4	8	64				R	R	R	4069	6599	0_0_595_0_0_0_0_0_0_0	v2.3.0	Klebsiella pneumoniae	strong	43	364494	1073145	5634162	yes (825)	ambiguous_bases	ST4069	1	2	9	14	ybt 16; ICEKp12	277	-	0	-	0	-
DE20_R02	37775_1#295	ERR8771922	Carbapenem-R/I	Germany	DE20	301	DEA3	51.9325	7.617570000000001	9	10	2019	Clinical sample	Wound swab	Imipenem, Meropenem	EUCAST	8	16	>64				R	R	R	4069	6599	0_0_595_0_0_0_0_0_0_0	v2.3.0	Klebsiella pneumoniae	strong	42	425121	1095591	5634479	yes (725)	ambiguous_bases	ST4069	1	2	9	14	ybt 16; ICEKp12	277	-	0	-	0	-
DE20_S01	37775_1#208	ERR8771835	Carbapenem-S	Germany	DE20	301	DEA3	51.9325	7.617570000000001	21	8	2019	Clinical sample	Urine	Ertapenem, Imipenem, Meropenem	EUCAST	<=0.0625	0.25	<=0.03125				S	S	S	37	6538	0_0_109_26_0_1_0_0_0_0	v2.3.0	Klebsiella pneumoniae	strong	38	349217	1001265	5310299	yes (996)	ambiguous_bases	ST37	1	0	0	0	ybt 9; ICEKp3	183	-	0	-	0	-
DE22_R04	37775_1#232	ERR8771859	Carbapenem-R/I	Germany	DE22	311	DEA4	52.010877	8.540868								32	4	32				R	I	R	101	6555	0_0_84_0_8_0_15_8_0_0	v2.3.0	Klebsiella pneumoniae	strong	73	294147	437130	5788890	yes (212)	ambiguous_bases	ST101	1	2	8	10	ybt 9; ICEKp3	183-1LV	-	0	-	0	-
DE22_R05	37775_1#170	ERR8771797	Carbapenem-R/I	Germany	DE22	311	DEA4	52.010877	8.540868								4	2	4				R	S	I	Unassigned (23-1LV)	6506	0_0_429_0_43_0_0_0_0_0	v2.3.0	Klebsiella pneumoniae	strong	43	447572	784069	5587086	yes (586)	ambiguous_bases	ST23-1LV	5	1	1	1	ybt 1; ICEKp10	47	clb 2	29	iuc 1	1	iro 1
DE22_S04	37775_1#230	ERR8771857	Carbapenem-S	Germany	DE22	311	DEA4	52.010877	8.540868								<=0.0625	0.125	<=0.03125				S	S	S	919	6553	1_0_1_4_0_0_0_0_0_0	v2.3.0	Klebsiella variicola subsp. variicola	strong	40	353297	680897	5702327	yes (372)	ambiguous_bases	ST919	0	0	0	0	-	0	-	0	-	0	-
DE22_S05	37775_1#194	ERR8771821	Carbapenem-S	Germany	DE22	311	DEA4	52.010877	8.540868								<=0.0625	0.125	<=0.03125				S	S	S	14	6525	0_0_1_1_23_1_0_0_0_0	v2.3.0	Klebsiella pneumoniae	strong	32	390782	943765	5261468	yes (724)	ambiguous_bases	ST14	1	0	0	0	ybt 9; ICEKp3	174-1LV	-	0	-	0	-
DE23_R01	37775_2#376	ERR8772424	Carbapenem-R/I	Germany	DE23	205	DEA5	51.4818111	7.2196635	28	8	2019	Screening sample	Wound swab	Ertapenem, Imipenem, Meropenem	EUCAST	1	0.5	2				R	S	S	377	6917	0_0_152_1_0_0_8_0_0_0	v2.3.0	Klebsiella pneumoniae	strong	67	212239	467010	5844028	yes (300)	ambiguous_bases	ST377	1	2	10	18	ybt 16; ICEKp12	277-1LV	-	0	-	0	-
DE24_R02	38089_1#141	ERR8772640	Carbapenem-R/I	Germany	DE24	216	2000-12-01	49.3437126	7.3042399	16	5	2019	Clinical sample	Blood	Ertapenem, Imipenem, Meropenem	EUCAST	8	8	16				R	R	R	307	7039	0_0_369_0_0_0_0_0_20_2	v2.3.0	Klebsiella pneumoniae	strong	46	376737	1030631	5662414	yes (91)	ambiguous_bases	ST307	1	2	9	13	ybt 10; ICEKp4	28-1LV	-	0	-	0	-
DE24_R03	37775_1#229	ERR8771856	Carbapenem-R/I	Germany	DE24	216	2000-12-01	49.3437126	7.3042399	3	7	2019	Clinical sample	Blood	Ertapenem, Imipenem, Meropenem	EUCAST	16	8	16				R	R	R	307	6551	0_0_369_0_0_0_0_0_20_1	v2.3.0	Klebsiella pneumoniae	strong	41	802606	1212867	5683859	yes (183)	ambiguous_bases	ST307	1	2	9	13	ybt 10; ICEKp4	28-1LV	-	0	-	0	-
DE24_R05	37775_1#32	ERR8771659	Carbapenem-R/I	Germany	DE24	216	2000-12-01	49.3437126	7.3042399	20	8	2019	Clinical sample	Aspirates	Ertapenem, Imipenem, Meropenem	EUCAST	64	16	64				R	R	R	147	6618	0_0_197_0_4_0_10_6_0_0	v2.3.0	Klebsiella pneumoniae	strong	60	262525	1488981	5644932	yes (566)	ambiguous_bases	ST147	0	2	8	11	-	0	-	0	-	0	-
DE24_S01	37775_1#26	ERR8771653	Carbapenem-S	Germany	DE24	216	2000-12-01	49.3437126	7.3042399	9	5	2019	Clinical sample	Urine	Ertapenem, Meropenem	EUCAST	<=0.0625	0.25	0.125				S	S	S	Unassigned (2015-1LV)	6573	0_0_550_0_0_0_0_0_0_0	v2.3.0	Klebsiella pneumoniae	strong	53	178461	667674	5406395	yes (1000)	ambiguous_bases	ST2015-1LV	0	0	0	0	-	0	-	0	-	0	-
DE24_S02	37775_2#250	ERR8772298	Carbapenem-S	Germany	DE24	216	2000-12-01	49.3437126	7.3042399	17	5	2019	Clinical sample	Urine	Ertapenem, Meropenem	EUCAST	<=0.0625	0.125	<=0.03125				S	S	S	753	6823	0_0_520_0_0_0_0_0_0_0	v2.3.0	Klebsiella pneumoniae	strong	34	436836	824997	5527347	yes (419)	ambiguous_bases	ST753	0	0	0	0	-	0	-	0	-	0	-
DE24_S03	37775_1#204	ERR8771831	Carbapenem-S	Germany	DE24	216	2000-12-01	49.3437126	7.3042399	12	7	2019	Clinical sample	Urine	Ertapenem, Meropenem	EUCAST	<=0.0625	0.125	<=0.03125				S	S	S	299	6535	0_0_127_1_1_0_0_0_0_0	v2.3.0	Klebsiella pneumoniae	strong	63	217428	521340	5347505	yes (115)	ambiguous_bases	ST299	0	0	0	0	-	0	-	0	-	0	-
DE24_S04	37775_1#112	ERR8771739	Carbapenem-S	Germany	DE24	216	2000-12-01	49.3437126	7.3042399	13	7	2019	Clinical sample	Aspirates	Ertapenem, Imipenem, Meropenem	EUCAST	<=0.0625	0.125	<=0.03125				S	S	S	37	6457	0_0_109_1_31_0_0_0_0_0	v2.3.0	Klebsiella pneumoniae	strong	41	406867	726020	5461280	yes (731)	ambiguous_bases	ST37	0	0	0	0	-	0	-	0	-	0	-
DE24_S05	37775_2#252	ERR8772300	Carbapenem-S	Germany	DE24	216	2000-12-01	49.3437126	7.3042399	23	8	2019	Clinical sample	Other	Ertapenem, Imipenem, Meropenem	EUCAST	<=0.0625	0.25	<=0.03125				S	S	S	571	6825	2_0_55_0_1_0_0_0_0_0	v2.3.0	Klebsiella quasipneumoniae subsp. quasipneumoniae	strong	17	3791870	3791870	5433329	yes (500)	ambiguous_bases	ST571	0	0	0	0	-	0	-	0	-	0	-
DE24_S06	37775_2#276	ERR8772324	Carbapenem-S	Germany	DE24	216	2000-12-01	49.3437126	7.3042399	21	9	2019	Clinical sample	Other	Ertapenem, Imipenem, Meropenem	EUCAST	<=0.0625	0.5	<=0.03125				S	S	S	23	6838	0_0_429_0_55_0_0_0_0_0	v2.3.0	Klebsiella pneumoniae	strong	29	350355	1276923	5607729	yes (1224)	ambiguous_bases	ST23	5	0	0	0	ybt 1; ICEKp10	47-2LV	clb 2	29	iuc 1	1	iro 1
DE25_R01	37775_1#355	ERR8771982	Carbapenem-R/I	Germany	DE25	215	DED2	51.0493286	13.7381437	29	6	2019	Clinical sample	Wound swab	Ertapenem, Imipenem, Meropenem	EUCAST	8	2	4				R	S	I	405	6647	0_0_374_0_4_0_1_24_0_0	v2.3.0	Klebsiella pneumoniae	strong	40	393455	1605410	5785607	yes (489)	ambiguous_bases	ST405	1	1	5	8	ybt 27; ICEKp22	312	-	0	-	0	-
DE25_R02	37775_1#200	ERR8771827	Carbapenem-R/I	Germany	DE25	215	DED2	51.0493286	13.7381437	18	7	2019	Clinical sample	Wound swab	Ertapenem, Imipenem, Meropenem	EUCAST	16	2	16				R	S	R	377	6533	0_0_152_1_0_0_7_0_0_0	v2.3.0	Klebsiella pneumoniae	strong	68	229517	359455	5560377	yes (923)	ambiguous_bases	ST377	0	1	5	6	-	0	-	0	-	0	-
DE25_S01	37775_2#29	ERR8772040	Carbapenem-S	Germany	DE25	215	DED2	51.0493286	13.7381437	29	6	2019	Clinical sample	Wound swab	Imipenem, Meropenem	EUCAST	0.125	0.125	<=0.03125				S	S	S	429	6849	0_0_363_0_1_0_0_0_0_0	v2.3.0	Klebsiella pneumoniae	strong	19	848989	1283971	5331498	yes (926)	ambiguous_bases	ST429	0	0	0	0	-	0	-	0	-	0	-
DE25_S02	37775_1#132	ERR8771759	Carbapenem-S	Germany	DE25	215	DED2	51.0493286	13.7381437	20	7	2019	Clinical sample	Wound swab	Imipenem, Meropenem	EUCAST	<=0.0625	0.125	<=0.03125				S	S	S	461	6472	0_0_178_4_9_0_0_0_0_0	v2.3.0	Klebsiella pneumoniae	strong	70	284108	596102	5679933	yes (1353)	ambiguous_bases	ST461	0	0	0	0	-	0	-	0	-	0	-
DE26_R01	38089_1#139	ERR8772638	Carbapenem-R/I	Germany	DE26	220	DEE0	52.1315889	11.6399609	9	9	2019	Screening sample	Other	Imipenem, Meropenem	EUCAST	0.5	8	32				S	R	R	197	7036	1_0_121_3_0_0_0_0_0_0	v2.3.0	Klebsiella variicola subsp. variicola	strong	55	341425	790383	6072430	yes (375)	ambiguous_bases	ST197	0	2	6	13	-	0	-	0	-	0	-
DE26_S01	38089_1#137	ERR8772636	Carbapenem-S	Germany	DE26	220	DEE0	52.1315889	11.6399609	9	9	2019	Clinical sample	Other	Imipenem, Meropenem	EUCAST	<=0.0625	0.25	<=0.03125				S	S	S	37	7035	0_0_109_1_28_0_0_1_0_0	v2.3.0	Klebsiella pneumoniae	strong	48	430970	997118	5496679	yes (586)	ambiguous_bases	ST37	0	0	0	0	-	0	-	0	-	0	-
DE27_R02	37775_1#206	ERR8771833	Carbapenem-R/I	Germany	DE27	221	DE14	48.3973944	9.9932755	12	8	2019	Clinical sample	Wound swab	Ertapenem, Imipenem, Meropenem	EUCAST	>64	64	>64				R	R	R	101	6537	0_0_84_0_8_0_0_31_0_0	v2.3.0	Klebsiella pneumoniae	strong	55	323079	689183	5883436	yes (781)	ambiguous_bases	ST101	4	3	7	8	ybt 9; ICEKp3	183	-	0	iuc 1	1-1LV	-
DE27_S02	37775_1#198	ERR8771825	Carbapenem-S	Germany	DE27	221	DE14	48.3973944	9.9932755	22	8	2019	Clinical sample	Soft tissue samples	Ertapenem, Imipenem, Meropenem	EUCAST	<=0.0625	0.125	<=0.03125				S	S	S	13	6529	0_0_98_0_9_0_0_1_2_0	v2.3.0	Klebsiella pneumoniae	strong	64	228076	558007	5368055	yes (672)	ambiguous_bases	ST13	1	1	8	14	ybt 10; ICEKp4	107	-	0	-	0	-
DE30_R03	37775_1#168	ERR8771795	Carbapenem-R/I	Germany	DE30	457	DEG0	50.9002644	11.2829778	15	10	2019	Clinical sample	Catheter exit site	Ertapenem, Imipenem, Meropenem	EUCAST	2	0.5	1				R	S	S	485	6504	0_0_158_8_26_0_0_0_0_0	v2.3.0	Klebsiella pneumoniae	strong	26	496867	1456666	5270932	yes (961)	ambiguous_bases	ST485	1	0	0	0	ybt 10; ICEKp4	78	-	0	-	0	-
DE30_S01	37775_1#293	ERR8771920	Carbapenem-S	Germany	DE30	457	DEG0	50.9002644	11.2829778	10	7	2019	Clinical sample	Urine	Ertapenem, Imipenem, Meropenem	EUCAST	<=0.0625	0.125	<=0.03125				S	S	S	3506	6597	2_1_82_0_0_0_0_0_0_0	v2.3.0	Klebsiella quasipneumoniae subsp. similipneumoniae	strong	37	1438220	1444285	5363390	yes (389)	ambiguous_bases	ST3506	0	0	2	2	-	0	-	0	-	0	-
DE30_S03	37775_1#14	ERR8771641	Carbapenem-S	Germany	DE30	457	DEG0	50.9002644	11.2829778	15	10	2019	Clinical sample	Wound swab	Ertapenem, Imipenem, Meropenem	EUCAST	<=0.0625	0.125	<=0.03125				S	S	S	20	6479	0_0_22_2_38_0_0_0_0_0	v2.3.0	Klebsiella pneumoniae	strong	45	377843	933639	5490144	no	-	ST20	1	0	0	0	ybt 13; ICEKp2	303-3LV	-	0	-	0	-
DE34_R01	38089_1#143	ERR8772642	Carbapenem-R/I	Germany	DE34	373	DED4	50.8323	12.925299999999993	22	5	2019	Screening sample	Other	Ertapenem, Imipenem, Meropenem	EUCAST	1	2	1				R	S	S	307	7041	0_0_369_0_0_0_0_54_0_0	v2.3.0	Klebsiella pneumoniae	strong	72	349980	1160750	5951016	yes (943)	ambiguous_bases	ST307	0	2	9	14	-	0	-	0	-	0	-
DE34_R02	40328_2#228	ERR8773822	Carbapenem-R/I	Germany	DE34	373	DED4	50.8323	12.925299999999993	2	7	2019	Clinical sample	Urine	Ertapenem, Imipenem, Meropenem	EUCAST	64	32	64				R	R	R	383	6649	0_0_87_5_2_0_0_0_0_0	v2.3.0	Klebsiella pneumoniae	strong	69	276677	414395	5721624	yes (679)	ambiguous_bases	ST383	3	2	8	18	-	0	-	0	iuc 1	63-1LV	-
GR01_R01	37775_1#203	ERR8771830	Carbapenem-R/I	Greece	GR01	317	EL30	37.9841	23.728000000000065	30	8	2019	Clinical sample	Lower respiratory tract specimens	Imipenem, Meropenem	EUCAST		>8	32	6	10	6	R	R	R	39	6522;8220	0_0_107_0_0_0_0_2_0_0	v2.3.0	Klebsiella pneumoniae	strong	50	248970	588886	5629195	yes (722)	ambiguous_bases	ST39	1	3	9	12	ybt 14; ICEKp5	151	-	0	-	0	-
GR01_R02	37775_1#305	ERR8771932	Carbapenem-R/I	Greece	GR01	317	EL30	37.9841	23.728000000000065	30	8	2019	Clinical sample	Lower respiratory tract specimens	Imipenem, Meropenem	EUCAST		>8	64	6	12	6	R	R	R	39	6173	0_0_107_0_0_0_0_0_5_0	v2.3.0	Klebsiella pneumoniae	strong	61	192504	588886	5624913	yes (570)	ambiguous_bases	ST39	1	3	8	9	ybt 14; ICEKp5	151	-	0	-	0	-
GR01_R03	38089_1#195	ERR8772694	Carbapenem-R/I	Greece	GR01	317	EL30	37.9841	23.728000000000065	28	9	2019	Clinical sample	Blood	Imipenem, Meropenem	EUCAST		>8	32	6	12	6	R	R	R	39	7074	0_0_107_0_0_0_0_2_3_0	v2.3.0	Klebsiella pneumoniae	strong	54	248219	590697	5630263	yes (219)	ambiguous_bases	ST39	1	3	9	12	ybt 14; ICEKp5	151	-	0	-	0	-
GR01_R04	37775_2#266	ERR8772314	Carbapenem-R/I	Greece	GR01	317	EL30	37.9841	23.728000000000065	2	10	2019	Clinical sample	Blood	Ertapenem, Imipenem, Meropenem	EUCAST		>8	128	6	12	6	R	R	R	39	6832	0_0_107_0_0_0_0_5_0_0	v2.3.0	Klebsiella pneumoniae	strong	53	248283	682498	5686718	yes (1089)	ambiguous_bases	ST39	1	3	8	11	ybt 14; ICEKp5	151	-	0	-	0	-
GR01_R06	38089_1#175	ERR8772674	Carbapenem-R/I	Greece	GR01	317	EL30	37.9841	23.728000000000065	5	10	2019	Clinical sample	Blood	Ertapenem, Imipenem, Meropenem	EUCAST		>8	128	6	10	6	R	R	R	258	191;2647	0_0_105_6_0_0_0_50_0_0	v2.3.0	Klebsiella pneumoniae	strong	68	203955	806327	5647138	yes (334)	ambiguous_bases	ST258	1	3	10	10	ybt 13; ICEKp2	299	-	0	-	0	-
GR01_R07	37775_2#268	ERR8772316	Carbapenem-R/I	Greece	GR01	317	EL30	37.9841	23.728000000000065	7	10	2019	Clinical sample	Blood	Ertapenem, Imipenem, Meropenem	EUCAST		>8	64	6	10	6	R	R	R	258	8214	0_0_105_6_0_0_0_105_0_0	v2.3.0	Klebsiella pneumoniae	strong	58	214655	804475	5627728	yes (1374)	ambiguous_bases	ST258	1	2	9	10	ybt 13; ICEKp2	299	-	0	-	0	-
GR01_R08	38089_1#129	ERR8772628	Carbapenem-R/I	Greece	GR01	317	EL30	37.9841	23.728000000000065	7	10	2019	Clinical sample	Blood	Ertapenem, Imipenem, Meropenem	EUCAST		4	32	11	17	10	R	I	R	39	6586	0_0_107_0_0_0_0_2_1_0	v2.3.0	Klebsiella pneumoniae	strong	65	246124	421009	5753337	yes (748)	ambiguous_bases	ST39	1	3	10	18	ybt 14; ICEKp5	151	-	0	-	0	-
GR01_R09	40660_1#274	ERR8774712	Carbapenem-R/I	Greece	GR01	317	EL30	37.9841	23.728000000000065	11	10	2019	Clinical sample	Blood	Ertapenem, Imipenem, Meropenem	EUCAST		8	8	14	15	13	R	R	I	39	6522;8220	0_0_107_0_0_0_0_2_0_0	v2.3.0	Klebsiella pneumoniae	strong	53	249958	588898	5550696	yes (1101)	ambiguous_bases	ST39	1	3	9	12	ybt 14; ICEKp5 (truncated)	151-1LV	-	0	-	0	-
GR01_R10	38089_1#167	ERR8772666	Carbapenem-R/I	Greece	GR01	317	EL30	37.9841	23.728000000000065	10	10	2019	Clinical sample	Blood	Ertapenem, Imipenem, Meropenem	EUCAST		>8	64	6	12	6	R	R	R	39	8220	0_0_107_0_0_0_0_2_0_0	v2.3.0	Klebsiella pneumoniae	strong	58	220813	612269	5781780	yes (223)	ambiguous_bases	ST39	1	3	10	19	ybt 14; ICEKp5	151	-	0	-	0	-
GR01_S01	38089_1#171	ERR8772670	Carbapenem-S	Greece	GR01	317	EL30	37.9841	23.728000000000065	30	8	2019	Clinical sample	Urine	Imipenem, Meropenem	EUCAST		</=1	<0.25	29	29	28	S	S	S	788	7057	0_0_227_5_0_0_0_0_0_0	v2.3.0	Klebsiella pneumoniae	strong	18	2922083	2922083	5356669	yes (800)	ambiguous_bases	ST788	0	1	4	4	-	0	-	0	-	0	-
GR01_S03	38089_1#193	ERR8772692	Carbapenem-S	Greece	GR01	317	EL30	37.9841	23.728000000000065	31	8	2019	Clinical sample	Lower respiratory tract specimens	Imipenem, Meropenem	EUCAST		</=1	</=0.125	34	30	30	S	S	S	1079	7072	0_0_94_0_0_0_3_0_0_0	v2.3.0	Klebsiella pneumoniae	strong	94	186575	486648	5602989	yes (497)	ambiguous_bases	ST1079	0	0	0	0	-	0	-	0	-	0	-
GR01_S04	38089_1#197	ERR8772696	Carbapenem-S	Greece	GR01	317	EL30	37.9841	23.728000000000065	29	9	2019	Clinical sample	Urine	Imipenem, Meropenem	EUCAST		</=1	</=0.125	33	28	29	S	S	S	170	7075	0_0_602_0_0_0_0_0_0_0	v2.3.0	Klebsiella pneumoniae	strong	40	635243	836400	5322291	yes (1153)	ambiguous_bases	ST170	0	0	7	9	-	0	-	0	-	0	-
GR01_S06	38089_1#304	ERR8772803	Carbapenem-S	Greece	GR01	317	EL30	37.9841	23.728000000000065	1	10	2019	Clinical sample	Blood	Ertapenem, Imipenem, Meropenem	EUCAST		2	</=0.125	36	27	30	S	S	S	11	7150	0_0_105_13_1_0_0_0_0_0	v2.3.0	Klebsiella pneumoniae	strong	22	780063	1516380	5384327	yes (637)	ambiguous_bases	ST11	1	0	3	3	ybt 9; ICEKp3	181-2LV	-	0	-	0	-
GR01_S07	37775_1#197	ERR8771824	Carbapenem-S	Greece	GR01	317	EL30	37.9841	23.728000000000065	3	10	2019	Clinical sample	Blood	Ertapenem, Imipenem, Meropenem	EUCAST		</=1	</=0.125	34	29	28	S	S	S	35	6528	0_0_131_3_2_0_0_0_0_0	v2.3.0	Klebsiella pneumoniae	strong	43	411685	732769	5275768	yes (409)	ambiguous_bases	ST35	0	0	2	2	-	0	-	0	-	0	-
GR01_S08	38089_1#173	ERR8772672	Carbapenem-S	Greece	GR01	317	EL30	37.9841	23.728000000000065	4	10	2019	Clinical sample	Blood	Ertapenem, Imipenem, Meropenem	EUCAST		2	2	32	29	29	S	S	S	422	7058	0_0_22_26_0_1_0_0_0_0	v2.3.0	Klebsiella pneumoniae	strong	44	420052	1020966	5380433	yes (904)	ambiguous_bases	ST422	0	0	1	1	-	0	-	0	-	0	-
GR01_S10	37775_1#138	ERR8771765	Carbapenem-S	Greece	GR01	317	EL30	37.9841	23.728000000000065	10	10	2019	Clinical sample	Blood	Ertapenem, Imipenem, Meropenem	EUCAST		</=1	0.5	30	27	28	S	S	S	70	6477	0_0_211_0_8_0_0_0_0_0	v2.3.0	Klebsiella pneumoniae	strong	49	363442	717637	5602266	yes (436)	ambiguous_bases	ST70	0	0	1	1	-	0	-	0	-	0	-
GR02_R01	40660_1#54	ERR8774288	Carbapenem-R/I	Greece	GR02	324	EL30	38.0114	23.66599999999994	4	6	2019	Clinical sample	Wound swab	Ertapenem, Imipenem, Meropenem	EUCAST		>8	32	6	12	6	R	R	R	39	7103	0_0_107_0_0_0_0_1_0_0	v2.3.0	Klebsiella pneumoniae	strong	42	287283	590698	5564045	yes (826)	ambiguous_bases	ST39	1	3	4	2	ybt 14; ICEKp5	151	-	0	-	0	-
GR02_R02	38089_1#330	ERR8772829	Carbapenem-R/I	Greece	GR02	324	EL30	38.0114	23.66599999999994	4	6	2019	Clinical sample	Wound swab	Ertapenem, Imipenem, Meropenem	EUCAST		>8	>128	6	6	6	R	R	R	258	7168	0_0_105_6_0_0_0_50_19_0	v2.3.0	Klebsiella pneumoniae	strong	55	258159	808661	5557464	yes (760)	ambiguous_bases	ST258	1	3	9	9	ybt 13; ICEKp2	299-1LV	-	0	-	0	-
GR02_R03	38089_1#322	ERR8772821	Carbapenem-R/I	Greece	GR02	324	EL30	38.0114	23.66599999999994	29	5	2019	Clinical sample	Other	Ertapenem, Imipenem, Meropenem	EUCAST		>8	128	6	12	6	R	R	R	258	7163	0_0_105_6_0_0_0_50_21_0	v2.3.0	Klebsiella pneumoniae	strong	87	203934	804481	5648426	yes (903)	ambiguous_bases	ST258	1	3	9	9	ybt 13; ICEKp2	299	-	0	-	0	-
GR02_R04	37775_1#152	ERR8771779	Carbapenem-R/I	Greece	GR02	324	EL30	38.0114	23.66599999999994	31	5	2019	Clinical sample	Urine	Ertapenem, Imipenem, Meropenem	EUCAST		>8	128	6	10	6	R	R	R	258	6490	0_0_105_6_0_0_0_109_0_0	v2.3.0	Klebsiella pneumoniae	strong	77	238211	808871	5643554	yes (674)	ambiguous_bases	ST258	1	3	9	8	ybt 13; ICEKp2	299	-	0	-	0	-
GR02_R05	38089_1#265	ERR8772764	Carbapenem-R/I	Greece	GR02	324	EL30	38.0114	23.66599999999994	29	5	2019	Clinical sample	Blood	Ertapenem, Imipenem, Meropenem	EUCAST		8	64	6	10	6	R	R	R	Unassigned (258-1LV)	7120	0_0_105_6_0_0_0_107_0_0	v2.3.0	Klebsiella pneumoniae	strong	62	260305	586178	5657330	yes (579)	ambiguous_bases	ST258-1LV	1	2	10	17	ybt 13; ICEKp2 (truncated)	299-1LV	-	0	-	0	-
GR02_R06	38089_1#261	ERR8772760	Carbapenem-R/I	Greece	GR02	324	EL30	38.0114	23.66599999999994	8	6	2019	Clinical sample	Blood	Ertapenem, Imipenem, Meropenem	EUCAST		>8	32	6	12	6	R	R	R	101	7117	0_0_84_0_8_0_15_5_0_0	v2.3.0	Klebsiella pneumoniae	strong	66	282580	605765	5743664	yes (741)	ambiguous_bases	ST101	1	3	9	8	ybt 9; ICEKp3 (truncated)	183-1LV	-	0	-	0	-
GR02_R07	38089_1#269	ERR8772768	Carbapenem-R/I	Greece	GR02	324	EL30	38.0114	23.66599999999994	20	5	2019	Clinical sample	Blood	Ertapenem, Imipenem, Meropenem	EUCAST		>8	64	6	10	6	R	R	R	258	7123	0_0_105_6_0_0_0_50_20_0	v2.3.0	Klebsiella pneumoniae	strong	67	237032	806326	5652120	yes (333)	ambiguous_bases	ST258	1	3	9	9	ybt 13; ICEKp2	299	-	0	-	0	-
GR02_R08	38089_1#328	ERR8772827	Carbapenem-R/I	Greece	GR02	324	EL30	38.0114	23.66599999999994	27	5	2019	Clinical sample	Urine	Ertapenem, Imipenem, Meropenem	EUCAST		>8	128	6	10	6	R	R	R	258	7167	0_0_105_6_0_0_0_50_22_0	v2.3.0	Klebsiella pneumoniae	strong	79	193084	804493	5647147	yes (1238)	ambiguous_bases	ST258	1	3	9	9	ybt 13; ICEKp2	299	-	0	-	0	-
GR02_R09	38089_1#259	ERR8772758	Carbapenem-R/I	Greece	GR02	324	EL30	38.0114	23.66599999999994	4	6	2019	Clinical sample	Bone and joint specimens	Ertapenem, Imipenem, Meropenem	EUCAST		>8	32	10	15	11	R	R	R	258	7115	0_0_105_6_0_0_17_195_0_0	v2.3.0	Klebsiella pneumoniae	strong	59	203934	549971	5597698	yes (719)	ambiguous_bases	ST258	0	2	7	8	-	0	-	0	-	0	-
GR02_R10	38089_1#113	ERR8772612	Carbapenem-R/I	Greece	GR02	324	EL30	38.0114	23.66599999999994	10	6	2019	Clinical sample	Urine	Ertapenem, Imipenem, Meropenem	EUCAST		>8	>128	6	6	6	R	R	R	39	7019	0_0_107_0_0_0_0_0_7_0	v2.3.0	Klebsiella pneumoniae	strong	69	308041	588885	5582008	yes (1283)	ambiguous_bases	ST39	1	3	9	11	ybt 14; ICEKp5	151	-	0	-	0	-
GR02_S01	38089_1#267	ERR8772766	Carbapenem-S	Greece	GR02	324	EL30	38.0114	23.66599999999994	22	5	2019	Clinical sample	Lower respiratory tract specimens	Ertapenem, Imipenem, Meropenem	EUCAST		2	2	34	30	30	S	S	S	23	7121	0_0_429_0_15_1_0_0_0_0	v2.3.0	Klebsiella pneumoniae	strong	25	441218	1861222	5568651	yes (1052)	ambiguous_bases	ST23	5	0	0	0	ybt 1; ICEKp10	47	clb 2	29-1LV	iuc 1	1-1LV	iro 1
GR02_S02	38089_1#271	ERR8772770	Carbapenem-S	Greece	GR02	324	EL30	38.0114	23.66599999999994	27	5	2019	Clinical sample	Urine	Ertapenem, Imipenem, Meropenem	EUCAST		</=1	</=0.125	33	29	29	S	S	S	37	7126	0_0_109_8_19_1_0_0_0_0	v2.3.0	Klebsiella pneumoniae	strong	26	433201	854729	5427111	yes (329)	ambiguous_bases	ST37	1	0	4	6	ybt 10; ICEKp4	445-1LV	-	0	-	0	-
GR02_S03	38089_1#332	ERR8772831	Carbapenem-S	Greece	GR02	324	EL30	38.0114	23.66599999999994	29	5	2019	Clinical sample	Wound swab	Ertapenem, Imipenem, Meropenem	EUCAST		</=1	2	33	30	30	S	S	S	883	7169	0_0_50_2_0_0_0_0_0_0	v2.3.0	Klebsiella pneumoniae	strong	78	194755	885988	5571970	yes (754)	ambiguous_bases	ST883	0	0	0	0	-	0	-	0	-	0	-
GR02_S04	38089_1#204	ERR8772703	Carbapenem-S	Greece	GR02	324	EL30	38.0114	23.66599999999994	29	5	2019	Clinical sample	Other	Ertapenem, Imipenem, Meropenem	EUCAST		</=1	</=0.125	33	31	32	S	S	S	33	7080	0_0_422_1_3_0_0_0_0_0	v2.3.0	Klebsiella pneumoniae	strong	38	403526	743299	5307727	yes (82)	ambiguous_bases	ST33	0	0	0	0	-	0	-	0	-	0	-
GR02_S05	38089_1#18	ERR8772517	Carbapenem-S	Greece	GR02	324	EL30	38.0114	23.66599999999994	5	6	2019	Clinical sample	Reproductive tract samples	Ertapenem, Imipenem, Meropenem	EUCAST		2	2	33	29	28	S	S	S	39	7060	0_0_107_0_9_0_0_1_0_0	v2.3.0	Klebsiella pneumoniae	strong	51	319014	534007	5499081	yes (1063)	ambiguous_bases	ST39	1	0	1	1	ybt 13; ICEKp2	431-2LV	-	0	-	0	-
GR02_S06	38089_1#324	ERR8772823	Carbapenem-S	Greece	GR02	324	EL30	38.0114	23.66599999999994	31	5	2019	Clinical sample	Urine	Ertapenem, Imipenem, Meropenem	EUCAST		</=1	1	32	29	30	S	S	S	35	7164	0_0_131_1_46_0_0_3_0_0	v2.3.0	Klebsiella pneumoniae	strong	40	350972	829844	5474601	yes (1237)	ambiguous_bases	ST35	0	0	1	1	-	0	-	0	-	0	-
GR02_S07	38089_1#80	ERR8772579	Carbapenem-S	Greece	GR02	324	EL30	38.0114	23.66599999999994	11	6	2019	Clinical sample	Other	Ertapenem, Imipenem, Meropenem	EUCAST		<1	</=0.125	32	29	32	S	S	S	17	7236	0_0_22_24_10_1_0_0_0_0	v2.3.0	Klebsiella pneumoniae	strong	52	216566	674892	5336713	yes (473)	ambiguous_bases	ST17	0	0	1	1	-	0	-	0	-	0	-
GR02_S08	37775_2#309	ERR8772357	Carbapenem-S	Greece	GR02	324	EL30	38.0114	23.66599999999994	8	6	2019	Clinical sample	Blood	Ertapenem, Imipenem, Meropenem	EUCAST		</=1	</=0.125	37	32	34	S	S	S	17	6863	0_0_22_12_24_0_0_0_0_0	v2.3.0	Klebsiella pneumoniae	strong	35	370219	906474	5493754	yes (359)	ambiguous_bases	ST17	0	0	0	0	-	0	-	0	-	0	-
GR02_S09	37775_1#44	ERR8771671	Carbapenem-S	Greece	GR02	324	EL30	38.0114	23.66599999999994	9	6	2019	Clinical sample	Other	Ertapenem, Imipenem, Meropenem	EUCAST		</=1	1	34	28	31	S	S	S	198	6668	0_0_407_0_2_0_0_0_0_0	v2.3.0	Klebsiella pneumoniae	strong	23	419632	1024741	5217694	yes (759)	ambiguous_bases	ST198	1	0	0	0	ybt 2; ICEKp1	323-1LV	-	0	-	0	iro 3 (truncated)
GR03_R01	37775_1#169	ERR8771796	Carbapenem-R/I	Greece	GR03	101	EL30	38.0455744	23.8052702	16	5	2019	Clinical sample	Urine	Ertapenem, Imipenem, Meropenem	CLSI		>8	128	6	8	6	R	R	R	39	6173	0_0_107_0_0_0_0_0_5_0	v2.3.0	Klebsiella pneumoniae	strong	45	260096	745325	5601285	yes (873)	ambiguous_bases	ST39	1	3	9	12	ybt 14; ICEKp5	151	-	0	-	0	-
GR03_R02	37775_2#102	ERR8772113	Carbapenem-R/I	Greece	GR03	101	EL30	38.0455744	23.8052702	17	5	2019	Clinical sample	Other	Ertapenem, Imipenem, Meropenem	CLSI		>8	64	14	19	14	R	R	R	11	6711	0_0_105_11_0_0_13_1_0_0	v2.3.0	Klebsiella pneumoniae	strong	58	216722	466567	5486114	yes (964)	ambiguous_bases	ST11	1	3	7	8	ybt 15; ICEKp11	230	-	0	-	0	-
GR03_R03	37775_2#100	ERR8772111	Carbapenem-R/I	Greece	GR03	101	EL30	38.0455744	23.8052702	17	5	2019	Clinical sample	Urine	Ertapenem, Imipenem, Meropenem	CLSI		4	32	17	19	18	R	I	R	147	6709	0_0_197_0_4_0_20_0_0_0	v2.3.0	Klebsiella pneumoniae	strong	38	709500	2332198	5819053	yes (959)	ambiguous_bases	ST147	1	2	7	12	ybt 10; ICEKp4	384	-	0	-	0	-
GR03_R05	37775_1#353	ERR8771980	Carbapenem-R/I	Greece	GR03	101	EL30	38.0455744	23.8052702	19	5	2019	Clinical sample	Urine	Ertapenem, Imipenem, Meropenem	CLSI		>8	128	6	12	6	R	R	R	39	6645	0_0_107_0_0_0_0_0_10_0	v2.3.0	Klebsiella pneumoniae	strong	52	236413	745086	5569952	yes (743)	ambiguous_bases	ST39	1	3	8	11	ybt 14; ICEKp5	151	-	0	-	0	-
GR03_R06	37775_2#330	ERR8772378	Carbapenem-R/I	Greece	GR03	101	EL30	38.0455744	23.8052702	23	5	2019	Clinical sample	Urine	Ertapenem, Imipenem, Meropenem	CLSI		4	32	13	18	13	R	I	R	11	1771	0_0_105_11_0_0_0_5_0_0	v2.3.0	Klebsiella pneumoniae	strong	53	344322	804504	5644443	yes (1304)	ambiguous_bases	ST11	1	2	8	13	ybt 15; ICEKp11	230	-	0	-	0	-
GR03_R07	37775_1#83	ERR8771710	Carbapenem-R/I	Greece	GR03	101	EL30	38.0455744	23.8052702	22	5	2019	Clinical sample	Aspirates	Ertapenem, Imipenem, Meropenem	CLSI		4	8	16	20	18	R	I	I	443	6696	0_0_20_0_1_0_0_0_0_0	v2.3.0	Klebsiella pneumoniae	strong	32	467771	984225	5513940	yes (3)	ambiguous_bases	ST443	1	2	1	1	ybt 4; plasmid	31-1LV	-	0	-	0	-
GR03_R08	37775_1#42	ERR8771669	Carbapenem-R/I	Greece	GR03	101	EL30	38.0455744	23.8052702	21	5	2019	Clinical sample	Lower respiratory tract specimens	Ertapenem, Imipenem, Meropenem	CLSI		8	32	10	19	11	R	R	R	101	6667	0_0_84_0_8_0_15_0_5_0	v2.3.0	Klebsiella pneumoniae	strong	74	314628	475641	5741364	yes (577)	ambiguous_bases	ST101	1	3	9	8	ybt 9; ICEKp3 (truncated)	183-1LV	-	0	-	0	-
GR03_R09	37775_2#98	ERR8772109	Carbapenem-R/I	Greece	GR03	101	EL30	38.0455744	23.8052702	21	5	2019	Clinical sample	Urine	Ertapenem, Imipenem, Meropenem	CLSI				8	6	8	R	R	R	39	6963	0_0_107_0_0_0_0_2_2_0	v2.3.0	Klebsiella pneumoniae	strong	54	241983	588886	5629970	yes (839)	ambiguous_bases	ST39	1	3	9	12	ybt 14; ICEKp5	151	-	0	-	0	-
GR03_R10	37775_2#27	ERR8772038	Carbapenem-R/I	Greece	GR03	101	EL30	38.0455744	23.8052702	28	5	2019	Clinical sample	Blood	Ertapenem, Imipenem, Meropenem	CLSI		>8	128	8	15	6	R	R	R	258	6835	0_0_105_6_0_0_0_117_0_0	v2.3.0	Klebsiella pneumoniae	strong	70	203934	803408	5694897	yes (707)	ambiguous_bases	ST258	1	3	10	10	ybt 13; ICEKp2	299	-	0	-	0	-
GR03_S01	37775_2#127	ERR8772138	Carbapenem-S	Greece	GR03	101	EL30	38.0455744	23.8052702	19	7	2019	Clinical sample	Urine	Ertapenem, Imipenem, Meropenem	CLSI		</=1	</=0.125	33	29	29	S	S	S	37	6729	0_0_109_14_2_0_0_0_0_0	v2.3.0	Klebsiella pneumoniae	strong	42	367733	1354508	5501010	yes (400)	ambiguous_bases	ST37	0	0	0	0	-	0	-	0	-	0	-
GR03_S02	37775_2#80	ERR8772091	Carbapenem-S	Greece	GR03	101	EL30	38.0455744	23.8052702	21	7	2019	Clinical sample	Urine	Ertapenem, Imipenem, Meropenem	CLSI		</=1	</=0.125	30	28	29	S	S	S	307	6952	0_0_369_0_0_0_30_0_0_0	v2.3.0	Klebsiella pneumoniae	strong	42	301363	854591	5406119	yes (1)	ambiguous_bases	ST307	1	1	7	10	ybt 9; ICEKp3	187-1LV	-	0	-	0	-
GR03_S03	37775_1#40	ERR8771667	Carbapenem-S	Greece	GR03	101	EL30	38.0455744	23.8052702	23	7	2019	Clinical sample	Urine	Ertapenem, Imipenem, Meropenem	CLSI		</=1	</=0.125	33	29	30	S	S	S	966	6665	0_0_249_10_0_0_0_0_0_0	v2.3.0	Klebsiella pneumoniae	strong	25	706680	1471274	5168840	yes (225)	ambiguous_bases	ST966	0	0	2	2	-	0	-	0	-	0	-
GR03_S04	40660_1#256	ERR8774694	Carbapenem-S	Greece	GR03	101	EL30	38.0455744	23.8052702	20	5	2019	Screening sample	Urine	Ertapenem, Imipenem, Meropenem	CLSI		</=1	</=0.125	25	29	28	S	S	S	14	7887	0_0_1_1_13_3_0_0_0_0	v2.3.0	Klebsiella pneumoniae	strong	320	398713	1052314	6063200	yes (2266)	ambiguous_bases	ST14	0	1	4	4	-	0	-	0	-	0	-
GR03_S05	37775_2#372	ERR8772420	Carbapenem-S	Greece	GR03	101	EL30	38.0455744	23.8052702	20	5	2019	Clinical sample	Urine	Ertapenem, Imipenem, Meropenem	CLSI		</=1	</=0.125	32	29	30	S	S	S	54	6915	0_0_166_0_0_3_0_0_0_0	v2.3.0	Klebsiella pneumoniae	strong	83	207617	459424	5512360	yes (1)	ambiguous_bases	ST54	0	0	2	2	-	0	-	0	-	0	-
GR03_S06	37775_2#270	ERR8772318	Carbapenem-S	Greece	GR03	101	EL30	38.0455744	23.8052702	23	7	2019	Clinical sample	Urine	Ertapenem, Imipenem, Meropenem	CLSI		</=1	</=0.125	32	28	30	S	S	S	39	6836	0_0_107_0_1_8_0_0_0_0	v2.3.0	Klebsiella pneumoniae	strong	38	371817	534000	5355186	yes (339)	ambiguous_bases	ST39	0	0	5	6	-	0	-	0	-	0	-
GR03_S08	37775_2#370	ERR8772418	Carbapenem-S	Greece	GR03	101	EL30	38.0455744	23.8052702	20	5	2019	Clinical sample	Urine	Ertapenem, Imipenem, Meropenem	CLSI		</=1	</=0.125	30	30	30	S	S	S	307	6913	0_0_369_0_0_0_40_0_0_0	v2.3.0	Klebsiella pneumoniae	strong	43	318104	926262	5664162	yes (284)	ambiguous_bases	ST307	1	1	8	14	ybt 9; ICEKp3	172-1LV	-	0	-	0	-
GR04_R01	38089_1#119	ERR8772618	Carbapenem-R/I	Greece	GR04	238	EL30	37.847965	23.7716084	1	5	2019	Clinical sample	Urine	Ertapenem, Imipenem, Meropenem	CLSI		>8	128	6	14	6	R	R	R	258	6781;8214	0_0_105_6_0_0_0_105_0_0	v2.3.0	Klebsiella pneumoniae	strong	56	220326	1106428	5628762	yes (906)	ambiguous_bases	ST258	1	2	9	10	ybt 13; ICEKp2	299	-	0	-	0	-
GR04_R02	38089_1#117	ERR8772616	Carbapenem-R/I	Greece	GR04	238	EL30	37.847965	23.7716084	3	5	2019	Clinical sample	Urine	Ertapenem, Imipenem, Meropenem	CLSI		>8	128	6	14	6	R	R	R	258	6486	0_0_105_6_0_0_0_122_0_0	v2.3.0	Klebsiella pneumoniae	strong	75	208866	800620	5598670	yes (844)	ambiguous_bases	ST258	1	3	9	9	ybt 13; ICEKp2	299	-	0	-	0	-
GR04_R03	37775_2#78	ERR8772089	Carbapenem-R/I	Greece	GR04	238	EL30	37.847965	23.7716084	2	5	2019	Clinical sample	Urine	Ertapenem, Imipenem, Meropenem	CLSI		8	32	14	18	14	R	R	R	11	6949	0_0_105_11_0_0_0_5_10_0	v2.3.0	Klebsiella pneumoniae	strong	65	262549	360825	5431586	yes (1023)	ambiguous_bases	ST11	1	3	9	9	ybt 15; ICEKp11 (truncated)	230-1LV	-	0	-	0	-
GR04_R04	37775_1#164	ERR8771791	Carbapenem-R/I	Greece	GR04	238	EL30	37.847965	23.7716084	12	5	2019	Clinical sample	Urine	Ertapenem, Imipenem, Meropenem	CLSI		>8	32	9	15	9	R	R	R	39	6502	0_0_107_0_0_0_0_0_9_0	v2.3.0	Klebsiella pneumoniae	strong	56	247964	588886	5634962	yes (1152)	ambiguous_bases	ST39	1	3	8	9	ybt 14; ICEKp5	151	-	0	-	0	-
GR04_R05	37775_2#26	ERR8772037	Carbapenem-R/I	Greece	GR04	238	EL30	37.847965	23.7716084	13	5	2019	Clinical sample	Urine	Ertapenem, Imipenem, Meropenem	CLSI		4	32	17	23	19	R	I	R	147	6828	0_0_197_0_4_0_21_0_0_0	v2.3.0	Klebsiella pneumoniae	strong	52	1046992	2084093	5883787	yes (410)	ambiguous_bases	ST147	1	2	5	8	ybt 10; ICEKp4	384	-	0	-	0	-
GR04_R07	37775_2#258	ERR8772306	Carbapenem-R/I	Greece	GR04	238	EL30	37.847965	23.7716084	27	5	2019	Clinical sample	Catheter exit site	Ertapenem, Imipenem, Meropenem	CLSI		>8	32	9	16	9	R	R	R	39	6173	0_0_107_0_0_0_0_0_5_0	v2.3.0	Klebsiella pneumoniae	strong	49	259723	649379	5605093	yes (1073)	ambiguous_bases	ST39	1	3	9	13	ybt 14; ICEKp5	151	-	0	-	0	-
GR04_R08	37775_2#240	ERR8772288	Carbapenem-R/I	Greece	GR04	238	EL30	37.847965	23.7716084	26	5	2019	Clinical sample	Urine	Ertapenem, Imipenem, Meropenem	CLSI		>8	64	6	14	6	R	R	R	147	6817	0_0_197_0_4_10_3_0_0_0	v2.3.0	Klebsiella pneumoniae	strong	61	350278	555325	5773219	yes (952)	ambiguous_bases	ST147	1	3	11	18	ybt 13; ICEKp2	299	-	0	-	0	-
GR04_R09	37775_2#63	ERR8772074	Carbapenem-R/I	Greece	GR04	238	EL30	37.847965	23.7716084	21	5	2019	Clinical sample	Blood	Ertapenem, Imipenem, Meropenem	CLSI		>8	64	6	14	6	R	R	R	147	6817	0_0_197_0_4_10_3_0_0_0	v2.3.0	Klebsiella pneumoniae	strong	56	301084	493156	5683907	yes (736)	ambiguous_bases	ST147	0	3	11	18	-	0	-	0	-	0	-
GR04_R10	37775_2#20	ERR8772031	Carbapenem-R/I	Greece	GR04	238	EL30	37.847965	23.7716084	24	5	2019	Clinical sample	Urine	Ertapenem, Imipenem, Meropenem	CLSI		>8	>128	6	14	6	R	R	R	258	6781;8214	0_0_105_6_0_0_0_105_0_0	v2.3.0	Klebsiella pneumoniae	strong	55	225313	804459	5628242	yes (1064)	ambiguous_bases	ST258	1	2	9	10	ybt 13; ICEKp2	299	-	0	-	0	-
GR04_S01	37775_2#61	ERR8772072	Carbapenem-S	Greece	GR04	238	EL30	37.847965	23.7716084	6	5	2019	Clinical sample	Urine	Ertapenem, Imipenem, Meropenem	CLSI				32	27	28	S	S	S	412	6937	0_0_57_1_1_0_0_0_0_0	v2.3.0	Klebsiella pneumoniae	strong	22	375648	1788726	5309355	yes (696)	ambiguous_bases	ST412	1	0	0	0	ybt 10; ICEKp4	92	-	0	-	0	-
GR04_S02	37775_1#162	ERR8771789	Carbapenem-S	Greece	GR04	238	EL30	37.847965	23.7716084	4	7	2019	Clinical sample	Lower respiratory tract specimens	Ertapenem, Imipenem, Meropenem	CLSI				34	30	30	S	S	S	3600	6500	0_0_151_1_0_0_0_0_0_0	v2.3.0	Klebsiella pneumoniae	strong	42	398505	816402	5504173	yes (937)	ambiguous_bases	ST3600	1	0	0	0	ybt 9; ICEKp3	179	-	0	-	0	-
GR04_S03	37775_2#81	ERR8772092	Carbapenem-S	Greece	GR04	238	EL30	37.847965	23.7716084	8	7	2019	Clinical sample	Lower respiratory tract specimens	Ertapenem, Imipenem, Meropenem	CLSI		</=1	</=0.125	30	28	28	S	S	S	36	6953	0_0_29_0_12_0_0_0_0_0	v2.3.0	Klebsiella pneumoniae	strong	22	460827	1170752	5211729	yes (136)	ambiguous_bases	ST36	0	0	0	0	-	0	-	0	-	0	-
GR04_S04	37775_2#260	ERR8772308	Carbapenem-S	Greece	GR04	238	EL30	37.847965	23.7716084	19	8	2019	Clinical sample	Urine	Ertapenem, Imipenem, Meropenem	CLSI		2	</=0.125	32	27	28	S	S	S	234	6829	0_0_367_0_0_1_0_0_0_0	v2.3.0	Klebsiella pneumoniae	strong	23	515716	997139	5372055	yes (489)	ambiguous_bases	ST234	0	0	0	0	-	0	-	0	-	0	-
GR04_S05	37775_2#21	ERR8772032	Carbapenem-S	Greece	GR04	238	EL30	37.847965	23.7716084	21	8	2019	Clinical sample	Urine	Ertapenem, Imipenem, Meropenem	CLSI		</=1	</=0.125	32	28	28	S	S	S	36	6790	0_0_29_6_6_0_0_0_0_0	v2.3.0	Klebsiella pneumoniae	strong	62	295099	446535	5725986	yes (746)	ambiguous_bases	ST36	0	0	0	0	-	0	-	0	-	0	-
GR04_S06	37775_2#76	ERR8772087	Carbapenem-S	Greece	GR04	238	EL30	37.847965	23.7716084	25	8	2019	Clinical sample	Blood	Ertapenem, Imipenem, Meropenem	CLSI		</=1	</=0.125	33	29	29	S	S	S	1757	6948	1_0_180_0_0_0_0_0_0_0	v2.3.0	Klebsiella variicola subsp. variicola	strong	20	1312962	1593231	5454440	yes (467)	ambiguous_bases	ST1757	0	0	0	0	-	0	-	0	-	0	-
GR04_S07	37775_2#22	ERR8772033	Carbapenem-S	Greece	GR04	238	EL30	37.847965	23.7716084	25	8	2019	Clinical sample	Lower respiratory tract specimens	Ertapenem, Imipenem, Meropenem	CLSI		</=1	</=0.125	32	29	29	S	S	S	268	6799	0_0_29_9_16_0_0_0_0_0	v2.3.0	Klebsiella pneumoniae	strong	31	368100	1243056	5335458	yes (342)	ambiguous_bases	ST268	0	0	0	0	-	0	-	0	-	0	-
GR04_S08	37775_1#142	ERR8771769	Carbapenem-S	Greece	GR04	238	EL30	37.847965	23.7716084	2	9	2019	Clinical sample	Urine	Ertapenem, Imipenem, Meropenem	CLSI		</=1	</=0.125	35	30	32	S	S	S	321	6482	0_0_434_0_3_0_0_0_0_0	v2.3.0	Klebsiella pneumoniae	strong	30	361375	941137	5667931	yes (1749)	ambiguous_bases	ST321	0	0	0	0	-	0	-	0	-	0	-
GR04_S09	37775_1#166	ERR8771793	Carbapenem-S	Greece	GR04	238	EL30	37.847965	23.7716084	2	9	2019	Clinical sample	Urine	Ertapenem, Imipenem, Meropenem	CLSI		</=1	</=0.125	34	29	30	S	S	S	Unassigned (2266-2LV)	6503	2_0_63_0_0_0_0_0_0_0	v2.3.0	Klebsiella quasipneumoniae subsp. quasipneumoniae	strong	22	752528	1112978	5209520	yes (897)	ambiguous_bases	ST2266-2LV	0	0	0	0	-	0	-	0	-	0	-
GR04_S10	37775_2#24	ERR8772035	Carbapenem-S	Greece	GR04	238	EL30	37.847965	23.7716084	10	9	2019	Clinical sample	Lower respiratory tract specimens	Ertapenem, Imipenem, Meropenem	CLSI		</=1	</=0.125	32	29	29	S	S	S	1887	6816	2_1_18_1_1_0_0_0_0_0	v2.3.0	Klebsiella quasipneumoniae subsp. similipneumoniae	strong	13	2892346	2892346	5109193	yes (12)	ambiguous_bases	ST1887	0	0	0	0	-	0	-	0	-	0	-
GR05_R01	37775_2#377	ERR8772425	Carbapenem-R/I	Greece	GR05	320	EL30	37.9440078	23.6483599	2	5	2019	Clinical sample	Blood	Ertapenem, Imipenem, Meropenem	CLSI		>8	64	6	10	6	R	R	R	147	6897	0_0_197_0_4_0_21_1_0_0	v2.3.0	Klebsiella pneumoniae	strong	59	1046975	2345448	5901122	yes (946)	ambiguous_bases	ST147	1	2	9	17	ybt 10; ICEKp4	384	-	0	-	0	-
GR05_R02	37775_2#374	ERR8772422	Carbapenem-R/I	Greece	GR05	320	EL30	37.9440078	23.6483599	3	5	2019	Clinical sample	Urine	Ertapenem, Imipenem, Meropenem	CLSI		>8	64	9	12	10	R	R	R	39	6916	0_0_107_0_0_0_0_0_6_0	v2.3.0	Klebsiella pneumoniae	strong	48	287283	588897	5586646	yes (559)	ambiguous_bases	ST39	1	3	9	12	ybt 14; ICEKp5	151	-	0	-	0	-
GR05_R03	37775_2#379	ERR8772427	Carbapenem-R/I	Greece	GR05	320	EL30	37.9440078	23.6483599	6	5	2019	Clinical sample	Urine	Ertapenem, Imipenem, Meropenem	CLSI		4	16	12	18	11	R	I	R	11	6919	0_0_105_11_0_0_13_0_0_0	v2.3.0	Klebsiella pneumoniae	strong	57	207292	920883	5474479	yes (868)	ambiguous_bases	ST11	1	3	8	9	ybt 15; ICEKp11	230-1LV	-	0	-	0	-
GR05_R04	38089_1#169	ERR8772668	Carbapenem-R/I	Greece	GR05	320	EL30	37.9440078	23.6483599	7	5	2019	Clinical sample	Urine	Ertapenem, Imipenem, Meropenem	CLSI		>8	32	12	18	12	R	R	R	11	6454	0_0_105_11_0_0_0_5_9_0	v2.3.0	Klebsiella pneumoniae	strong	62	234476	617729	5377136	yes (484)	ambiguous_bases	ST11	0	3	9	11	-	0	-	0	-	0	-
GR05_R05	37775_2#304	ERR8772352	Carbapenem-R/I	Greece	GR05	320	EL30	37.9440078	23.6483599	8	6	2019	Clinical sample	Lower respiratory tract specimens	Ertapenem, Imipenem, Meropenem	CLSI		8	16	13	15	15	R	R	R	258	134;139	0_0_105_6_0_0_0_5_1_0	v2.3.0	Klebsiella pneumoniae	strong	61	325104	806479	5693879	yes (925)	ambiguous_bases	ST258	1	2	8	9	ybt 13; ICEKp2	299	-	0	-	0	-
GR05_R06	37775_2#375	ERR8772423	Carbapenem-R/I	Greece	GR05	320	EL30	37.9440078	23.6483599	2	5	2019	Clinical sample	Lower respiratory tract specimens	Ertapenem, Imipenem, Meropenem	CLSI		>8	128	6	13	6	R	R	R	258	191;2647	0_0_105_6_0_0_0_50_0_0	v2.3.0	Klebsiella pneumoniae	strong	69	215667	807766	5780565	yes (927)	ambiguous_bases	ST258	1	3	10	17	ybt 13; ICEKp2	299-1LV	-	0	-	0	-
GR05_R08	37775_2#381	ERR8772429	Carbapenem-R/I	Greece	GR05	320	EL30	37.9440078	23.6483599	15	5	2019	Clinical sample	Urine	Ertapenem, Imipenem, Meropenem	CLSI		>8	64	9	15	8	R	R	R	39	6920	0_0_107_0_0_0_0_0_4_0	v2.3.0	Klebsiella pneumoniae	strong	56	261404	588886	5624084	yes (563)	ambiguous_bases	ST39	1	3	9	12	ybt 14; ICEKp5	151	-	0	-	0	-
GR05_R09	37775_2#350	ERR8772398	Carbapenem-R/I	Greece	GR05	320	EL30	37.9440078	23.6483599	17	5	2019	Clinical sample	Lower respiratory tract specimens	Ertapenem, Imipenem, Meropenem	CLSI		>8	128	18	20	18	R	R	R	147	6897	0_0_197_0_4_0_21_1_0_0	v2.3.0	Klebsiella pneumoniae	strong	46	915801	2189167	5824864	yes (1140)	ambiguous_bases	ST147	1	2	9	15	ybt 10; ICEKp4	384	-	0	-	0	-
GR05_R10	37775_2#383	ERR8772431	Carbapenem-R/I	Greece	GR05	320	EL30	37.9440078	23.6483599	14	5	2019	Clinical sample	Blood	Ertapenem, Imipenem, Meropenem	CLSI		8	32	14	20	15	R	R	R	258	134;139	0_0_105_6_0_0_0_5_1_0	v2.3.0	Klebsiella pneumoniae	strong	61	299727	806509	5692320	yes (600)	ambiguous_bases	ST258	1	2	8	9	ybt 13; ICEKp2	299	-	0	-	0	-
GR05_S01	38089_1#43	ERR8772542	Carbapenem-S	Greece	GR05	320	EL30	37.9440078	23.6483599	12	5	2019	Screening sample	Lower respiratory tract specimens	Ertapenem, Imipenem, Meropenem	CLSI		</=1	</=0.125	31	28	29	S	S	S	420	7210	0_0_182_0_8_0_0_0_0_0	v2.3.0	Klebsiella pneumoniae	strong	30	367811	1411249	5462673	yes (69)	ambiguous_bases	ST420	4	0	0	0	ybt 9; ICEKp3 (truncated)	69-1LV	-	0	iuc 1	5-1LV	iro 1 (truncated)
GR05_S02	37775_1#287	ERR8771914	Carbapenem-S	Greece	GR05	320	EL30	37.9440078	23.6483599	17	5	2019	Clinical sample	Urine	Ertapenem, Imipenem, Meropenem	CLSI		</=1	</=0.125	31	28	28	S	S	S	1604	6594	0_0_554_0_0_0_0_0_0_0	v2.3.0	Klebsiella pneumoniae	strong	22	774381	1287424	5587792	yes (1314)	ambiguous_bases	ST1604	0	0	0	0	-	0	-	0	-	0	-
GR05_S04	37775_2#53	ERR8772064	Carbapenem-S	Greece	GR05	320	EL30	37.9440078	23.6483599	27	5	2019	Clinical sample	Urine	Ertapenem, Imipenem, Meropenem	CLSI		</=1	</=0.125	31	25	28	S	S	S	2900	6930	0_0_584_0_0_0_0_0_0_0	v2.3.0	Klebsiella pneumoniae	strong	46	386133	802188	5322278	yes (1310)	ambiguous_bases	ST2900	0	1	8	12	-	0	-	0	-	0	-
GR05_S05	37775_2#104	ERR8772115	Carbapenem-S	Greece	GR05	320	EL30	37.9440078	23.6483599	30	5	2019	Clinical sample	Urine	Ertapenem, Imipenem, Meropenem	CLSI		</=1	</=0.125	34	32	31	S	S	S	54	6713	0_0_166_0_8_0_0_0_0_0	v2.3.0	Klebsiella pneumoniae	strong	73	215178	505691	5597567	yes (368)	ambiguous_bases	ST54	0	0	0	0	-	0	-	0	-	0	-
GR05_S08	38089_1#95	ERR8772594	Carbapenem-S	Greece	GR05	320	EL30	37.9440078	23.6483599	3	6	2019	Clinical sample	Urine	Ertapenem, Imipenem, Meropenem	CLSI		</=1	1	30	27	27	S	S	S	3430	7243	0_0_562_0_0_0_0_0_0_0	v2.3.0	Klebsiella pneumoniae	strong	39	379414	897000	5546155	yes (480)	ambiguous_bases	ST3430	1	0	2	2	ybt 10; ICEKp4	325-1LV	-	0	-	0	-
GR05_S09	38089_1#263	ERR8772762	Carbapenem-S	Greece	GR05	320	EL30	37.9440078	23.6483599	6	6	2019	Clinical sample	Urine	Ertapenem, Imipenem, Meropenem	CLSI		</=1		30	27	28	S	S	S	151	7119	0_0_334_0_2_0_0_0_0_0	v2.3.0	Klebsiella pneumoniae	strong	22	402717	1281526	5269477	yes (675)	ambiguous_bases	ST151	0	0	0	0	-	0	-	0	-	0	-
GR05_S10	38089_1#45	ERR8772544	Carbapenem-S	Greece	GR05	320	EL30	37.9440078	23.6483599	10	6	2019	Clinical sample	Urine	Ertapenem, Imipenem, Meropenem	CLSI		</=1	1	32	29	28	S	S	S	225	7212	0_0_141_0_0_3_0_0_0_0	v2.3.0	Klebsiella pneumoniae	strong	46	280865	524258	5683183	yes (414)	ambiguous_bases	ST225	0	0	0	0	-	0	-	0	-	0	-
GR07_R01	38089_1#360	ERR8772859	Carbapenem-R/I	Greece	GR07	102	EL43	35.4826437	24.0119151	3	5	2019	Clinical sample	Other	Ertapenem, Imipenem, Meropenem	CLSI		>8	128	6	14	6	R	R	R	258	6850	0_0_105_6_0_0_0_116_0_0	v2.3.0	Klebsiella pneumoniae	strong	76	209196	500213	5581379	yes (983)	ambiguous_bases	ST258	1	3	9	8	ybt 13; ICEKp2	299	-	0	-	0	-
GR07_R02	37775_1#148	ERR8771775	Carbapenem-R/I	Greece	GR07	102	EL43	35.4826437	24.0119151	7	5	2019	Clinical sample	Blood	Ertapenem, Imipenem, Meropenem	CLSI		>8	128	6	12	6	R	R	R	258	6486	0_0_105_6_0_0_0_122_0_0	v2.3.0	Klebsiella pneumoniae	strong	64	216634	800500	5567913	yes (414)	ambiguous_bases	ST258	1	3	9	9	ybt 13; ICEKp2	299	-	0	-	0	-
GR07_R03	37775_1#302	ERR8771929	Carbapenem-R/I	Greece	GR07	102	EL43	35.4826437	24.0119151	14	5	2019	Clinical sample	Lower respiratory tract specimens	Ertapenem, Imipenem, Meropenem	CLSI		>8	128	6	10	6	R	R	R	258	6486	0_0_105_6_0_0_0_122_0_0	v2.3.0	Klebsiella pneumoniae	strong	68	211361	629612	5566110	yes (748)	ambiguous_bases	ST258	1	3	9	9	ybt 13; ICEKp2	299	-	0	-	0	-
GR07_R04	37775_2#294	ERR8772342	Carbapenem-R/I	Greece	GR07	102	EL43	35.4826437	24.0119151	13	5	2019	Clinical sample	Urine	Ertapenem, Imipenem, Meropenem	CLSI		8	64	21	16	10	R	R	R	258	6852	0_0_105_6_0_0_98_0_0_0	v2.3.0	Klebsiella pneumoniae	strong	114	116775	323340	5642658	yes (942)	ambiguous_bases	ST258	1	3	10	10	ybt 13; ICEKp2 (truncated)	299-1LV	-	0	-	0	-
GR07_R05	37775_2#290	ERR8772338	Carbapenem-R/I	Greece	GR07	102	EL43	35.4826437	24.0119151	17	5	2019	Clinical sample	Lower respiratory tract specimens	Ertapenem, Imipenem, Meropenem	CLSI		>8	>128	6	10	6	R	R	R	258	6850	0_0_105_6_0_0_0_116_0_0	v2.3.0	Klebsiella pneumoniae	strong	71	209193	541123	5577376	yes (338)	ambiguous_bases	ST258	1	3	9	8	ybt 13; ICEKp2	299	-	0	-	0	-
GR07_R06	38089_1#383	ERR8772882	Carbapenem-R/I	Greece	GR07	102	EL43	35.4826437	24.0119151	16	5	2019	Clinical sample	Lower respiratory tract specimens	Ertapenem, Imipenem, Meropenem	CLSI		>8	64	6	12	6	R	R	R	258	6486	0_0_105_6_0_0_0_122_0_0	v2.3.0	Klebsiella pneumoniae	strong	64	209182	800554	5568335	yes (679)	ambiguous_bases	ST258	1	3	9	9	ybt 13; ICEKp2	299	-	0	-	0	-
GR07_R07	37775_1#149	ERR8771776	Carbapenem-R/I	Greece	GR07	102	EL43	35.4826437	24.0119151	20	5	2019	Clinical sample	Lower respiratory tract specimens	Ertapenem, Imipenem, Meropenem	CLSI		>8	64	6	10	6	R	R	R	258	6486	0_0_105_6_0_0_0_122_0_0	v2.3.0	Klebsiella pneumoniae	strong	66	182092	798730	5449039	yes (777)	ambiguous_bases	ST258	1	3	5	4	ybt 13; ICEKp2	299-1LV	-	0	-	0	-
GR07_R08	37775_2#305	ERR8772353	Carbapenem-R/I	Greece	GR07	102	EL43	35.4826437	24.0119151	21	5	2019	Clinical sample	Urine	Ertapenem, Imipenem, Meropenem	CLSI		>8	128	6	15	6	R	R	R	258	6859;8221	0_0_105_6_0_0_0_122_1_0	v2.3.0	Klebsiella pneumoniae	strong	80	182092	456481	5640652	yes (832)	ambiguous_bases	ST258	1	3	10	10	ybt 13; ICEKp2	299	-	0	-	0	-
GR07_R09	37775_2#307	ERR8772355	Carbapenem-R/I	Greece	GR07	102	EL43	35.4826437	24.0119151	22	5	2019	Clinical sample	Urine	Ertapenem, Imipenem, Meropenem	CLSI		8	8	13	15	14	R	R	I	Unassigned (258-1LV)	6861	0_0_105_6_0_0_0_106_0_0	v2.3.0	Klebsiella pneumoniae	strong	59	300322	801521	5650716	yes (558)	ambiguous_bases	ST258-1LV	1	2	9	10	ybt 13; ICEKp2	299	-	0	-	0	-
GR07_R10	37775_1#199	ERR8771826	Carbapenem-R/I	Greece	GR07	102	EL43	35.4826437	24.0119151	21	5	2019	Clinical sample	Urine	Ertapenem, Imipenem, Meropenem	CLSI		8	32	14	24	17	R	R	R	11	6530	0_0_105_11_0_0_0_12_0_0	v2.3.0	Klebsiella pneumoniae	strong	64	279126	544898	5621675	yes (474)	ambiguous_bases	ST11	1	3	11	17	ybt 15; ICEKp11	230	-	0	-	0	-
GR07_S01	37775_1#261	ERR8771888	Carbapenem-S	Greece	GR07	102	EL43	35.4826437	24.0119151	3	5	2019	Clinical sample	Urine	Ertapenem, Imipenem, Meropenem	CLSI		</=1	</=0.125	27	29	28	S	S	S	15	6575	0_0_0_0_2_16_0_0_0_0	v2.3.0	Klebsiella pneumoniae	strong	50	333484	709059	5770429	yes (1159)	ambiguous_bases	ST15	0	1	9	16	-	0	-	0	-	0	-
GR07_S02	37775_2#70	ERR8772081	Carbapenem-S	Greece	GR07	102	EL43	35.4826437	24.0119151	5	5	2019	Clinical sample	Urine	Ertapenem, Imipenem, Meropenem	CLSI		</=1	</=0.125	31	30	30	S	S	S	2382	6943	0_0_613_0_0_0_0_0_0_0	v2.3.0	Klebsiella pneumoniae	strong	33	434354	1122390	5343329	yes (704)	ambiguous_bases	ST2382	0	0	1	1	-	0	-	0	-	0	-
GR07_S03	38089_1#230	ERR8772729	Carbapenem-S	Greece	GR07	102	EL43	35.4826437	24.0119151	5	5	2019	Clinical sample	Lower respiratory tract specimens	Ertapenem, Imipenem, Meropenem	CLSI		</=1	</=0.125	32	32	31	S	S	S	231	7098	0_0_88_0_0_0_14_0_0_0	v2.3.0	Klebsiella pneumoniae	strong	43	355629	929874	5296712	yes (676)	ambiguous_bases	ST231	0	0	8	12	-	0	-	0	-	0	-
GR07_S04	38089_1#228	ERR8772727	Carbapenem-S	Greece	GR07	102	EL43	35.4826437	24.0119151	8	5	2019	Clinical sample	Urine	Ertapenem, Imipenem, Meropenem	CLSI		</=1	</=0.125	34	31	31	S	S	S	111	7096	0_0_221_1_21_0_0_0_0_0	v2.3.0	Klebsiella pneumoniae	strong	20	491387	848461	5438845	yes (1290)	ambiguous_bases	ST111	0	0	0	0	-	0	-	0	-	0	-
GR07_S05	38089_1#238	ERR8772737	Carbapenem-S	Greece	GR07	102	EL43	35.4826437	24.0119151	11	5	2019	Clinical sample	Urine	Ertapenem, Imipenem, Meropenem	CLSI		</=1	</=0.125	33	30	30	S	S	S	54	7104	0_0_166_0_7_0_0_0_0_0	v2.3.0	Klebsiella pneumoniae	strong	106	198556	430701	5594759	yes (74)	ambiguous_bases	ST54	0	0	3	3	-	0	-	0	-	0	-
GR07_S06	38089_1#208	ERR8772707	Carbapenem-S	Greece	GR07	102	EL43	35.4826437	24.0119151	11	5	2019	Clinical sample	Urine	Ertapenem, Imipenem, Meropenem	CLSI				33	30	30	S	S	S	258	7083	0_0_105_6_0_0_0_124_0_0	v2.3.0	Klebsiella pneumoniae	strong	63	209208	798760	5555037	yes (745)	ambiguous_bases	ST258	1	1	8	8	ybt 13; ICEKp2 (truncated)	299-1LV	-	0	-	0	-
GR07_S07	37775_1#150	ERR8771777	Carbapenem-S	Greece	GR07	102	EL43	35.4826437	24.0119151	14	5	2019	Clinical sample	Urine	Ertapenem, Imipenem, Meropenem	CLSI		</=1	</=0.125	35	30	29	S	S	S	39	6488	0_0_107_0_9_0_0_0_0_0	v2.3.0	Klebsiella pneumoniae	strong	55	281275	532239	5531677	yes (756)	ambiguous_bases	ST39	1	0	0	0	ybt 13; ICEKp2	431-2LV	-	0	-	0	-
GR07_S08	38089_1#232	ERR8772731	Carbapenem-S	Greece	GR07	102	EL43	35.4826437	24.0119151	14	5	2019	Clinical sample	Urine	Ertapenem, Imipenem, Meropenem	CLSI		</=1	</=0.125	30	27	27	S	S	S	45	7099	0_0_158_8_0_0_11_0_2_0	v2.3.0	Klebsiella pneumoniae	strong	40	317452	643637	5521754	yes (591)	ambiguous_bases	ST45	1	0	1	1	ybt 10; ICEKp4	78	-	0	-	0	-
GR07_S10	38089_1#226	ERR8772725	Carbapenem-S	Greece	GR07	102	EL43	35.4826437	24.0119151	14	5	2019	Clinical sample	Urine	Ertapenem, Imipenem, Meropenem	CLSI		</=1	</=0.125	33	29	28	S	S	S	258	8221	0_0_105_6_0_0_0_122_1_0	v2.3.0	Klebsiella pneumoniae	strong	75	176734	456487	5533961	yes (1325)	ambiguous_bases	ST258	1	1	4	2	ybt 13; ICEKp2	299	-	0	-	0	-
GR08_R01	37775_1#263	ERR8771890	Carbapenem-R/I	Greece	GR08	325	EL51	40.8557061	25.9533637	1	5	2019	Clinical sample	Urine	Ertapenem, Imipenem, Meropenem	CLSI		8	32	15	18	15	R	R	R	11	6577	0_0_105_11_0_0_16_0_0_0	v2.3.0	Klebsiella pneumoniae	strong	66	168006	497019	5515416	yes (1409)	ambiguous_bases	ST11	1	3	7	6	ybt 15; ICEKp11	230	-	0	-	0	-
GR08_R02	37775_1#195	ERR8771822	Carbapenem-R/I	Greece	GR08	325	EL51	40.8557061	25.9533637	15	5	2019	Clinical sample	Wound swab	Ertapenem, Imipenem, Meropenem	CLSI		2	8	20	22	20	R	S	I	17	6526	0_0_22_12_18_0_0_0_0_0	v2.3.0	Klebsiella pneumoniae	strong	39	625270	1348210	5474930	yes (401)	ambiguous_bases	ST17	0	2	7	15	-	0	-	0	-	0	-
GR08_R03	37775_2#208	ERR8772219	Carbapenem-R/I	Greece	GR08	325	EL51	40.8557061	25.9533637	30	5	2019	Clinical sample	Wound swab	Ertapenem, Imipenem, Meropenem	CLSI		8	32	12	18	13	R	R	R	11	6788	0_0_105_11_0_0_24_0_0_0	v2.3.0	Klebsiella pneumoniae	strong	80	220148	498331	5635453	yes (1117)	ambiguous_bases	ST11	1	3	11	16	ybt 15; ICEKp11	230	-	0	-	0	-
GR08_R04	37775_1#173	ERR8771800	Carbapenem-R/I	Greece	GR08	325	EL51	40.8557061	25.9533637	14	6	2019	Clinical sample	Wound swab	Imipenem	CLSI		2	2	24	22	22	R	S	S	17	6509	0_0_22_24_7_1_0_0_0_0	v2.3.0	Klebsiella pneumoniae	strong	86	316422	1242625	6237055	yes (642)	ambiguous_bases	ST17	0	2	9	17	-	0	-	0	-	0	-
GR08_R05	37775_2#311	ERR8772359	Carbapenem-R/I	Greece	GR08	325	EL51	40.8557061	25.9533637	26	6	2019	Clinical sample	Urine	Ertapenem, Imipenem	Other		2	8	12	16	14	R	S	I	11	6788	0_0_105_11_0_0_24_0_0_0	v2.3.0	Klebsiella pneumoniae	strong	79	213097	499124	5633706	yes (1105)	ambiguous_bases	ST11	1	3	11	16	ybt 15; ICEKp11	230	-	0	-	0	-
GR08_R06	37775_1#219	ERR8771846	Carbapenem-R/I	Greece	GR08	325	EL51	40.8557061	25.9533637	6	7	2019	Clinical sample	Wound swab	Ertapenem, Imipenem, Meropenem	CLSI		>8	16	14	16	14	R	R	R	17	6509	0_0_22_24_7_1_0_0_0_0	v2.3.0	Klebsiella pneumoniae	strong	75	378175	1242617	5914069	yes (1111)	ambiguous_bases	ST17	0	2	7	9	-	0	-	0	-	0	-
GR08_R07	37775_1#299	ERR8771926	Carbapenem-R/I	Greece	GR08	325	EL51	40.8557061	25.9533637	11	7	2019	Clinical sample	Wound swab	Ertapenem, Imipenem	CLSI		>8	64	6	14	6	R	R	R	258	6602	0_0_105_6_0_0_0_115_0_0	v2.3.0	Klebsiella pneumoniae	strong	76	208054	540976	5624425	yes (402)	ambiguous_bases	ST258	1	3	9	8	ybt 13; ICEKp2	299	-	0	-	0	-
GR08_R08	37775_2#226	ERR8772237	Carbapenem-R/I	Greece	GR08	325	EL51	40.8557061	25.9533637	24	7	2019	Clinical sample	Urine	Ertapenem, Imipenem	CLSI		>8	128	10	8	6	R	R	R	307	6805	0_0_369_0_0_0_0_46_1_0	v2.3.0	Klebsiella pneumoniae	strong	51	303834	576321	5641053	yes (387)	ambiguous_bases	ST307	1	2	9	20	ybt 10; ICEKp4	384	-	0	-	0	-
GR08_R10	37775_1#253	ERR8771880	Carbapenem-R/I	Greece	GR08	325	EL51	40.8557061	25.9533637	13	8	2019	Clinical sample	Blood	Ertapenem, Imipenem, Meropenem	CLSI		2	16	20	20	18	R	S	R	17	6526	0_0_22_12_18_0_0_0_0_0	v2.3.0	Klebsiella pneumoniae	strong	47	427602	795420	5485113	yes (49)	ambiguous_bases	ST17	0	2	7	15	-	0	-	0	-	0	-
GR08_S01	37775_2#211	ERR8772222	Carbapenem-S	Greece	GR08	325	EL51	40.8557061	25.9533637	7	5	2019	Clinical sample	Wound swab	Ertapenem, Imipenem	CLSI				32	27	28	S	S	S	6201	6791	2_0_59_0_0_0_0_0_0_0	v2.3.0	Klebsiella quasipneumoniae subsp. quasipneumoniae	strong	24	610198	1510124	5133528	yes (1)	ambiguous_bases	ST2345-1LV	0	0	0	0	-	0	-	0	-	0	-
GR08_S02	37775_2#206	ERR8772217	Carbapenem-S	Greece	GR08	325	EL51	40.8557061	25.9533637	2	6	2019	Clinical sample	Blood	Ertapenem, Imipenem	Other		</=1		30	28	30	S	S	S	17	6509	0_0_22_24_7_1_0_0_0_0	v2.3.0	Klebsiella pneumoniae	strong	57	427609	1242621	5680347	yes (632)	ambiguous_bases	ST17	0	0	3	3	-	0	-	0	-	0	-
GR08_S03	37775_2#151	ERR8772162	Carbapenem-S	Greece	GR08	325	EL51	40.8557061	25.9533637	19	6	2019	Clinical sample	Urine	Ertapenem, Imipenem	CLSI		</=1	<=0.125	33	28	30	S	S	S	596	6748	1_0_41_0_1_0_0_0_0_0	v2.3.0	Klebsiella variicola subsp. variicola	strong	20	728266	1316329	5473256	yes (595)	ambiguous_bases	ST596	0	0	0	0	-	0	-	0	-	0	-
GR08_S05	37775_2#202	ERR8772213	Carbapenem-S	Greece	GR08	325	EL51	40.8557061	25.9533637	5	7	2019	Clinical sample	Wound swab	Ertapenem, Imipenem	CLSI		</=1	<=0.125	27	29	28	S	S	S	11	6784	0_0_105_11_0_0_23_0_0_0	v2.3.0	Klebsiella pneumoniae	strong	69	262759	542991	5621905	yes (1083)	ambiguous_bases	ST11	1	1	9	12	ybt 15; ICEKp11	230	-	0	-	0	-
GR08_S06	37775_1#255	ERR8771882	Carbapenem-S	Greece	GR08	325	EL51	40.8557061	25.9533637	13	7	2019	Clinical sample	Blood	Ertapenem, Imipenem	CLSI		</=1	<=0.125	33	29	29	S	S	S	321	6569	0_0_434_0_5_0_0_0_0_0	v2.3.0	Klebsiella pneumoniae	strong	22	439595	1515167	5457947	yes (1740)	ambiguous_bases	ST321	0	0	0	0	-	0	-	0	-	0	-
GR08_S07	37775_2#200	ERR8772211	Carbapenem-S	Greece	GR08	325	EL51	40.8557061	25.9533637	27	7	2019	Clinical sample	Wound swab	Ertapenem, Imipenem	CLSI		</=1	<=0.125	32	28	29	S	S	S	35	6782	0_0_131_1_30_1_0_0_0_0	v2.3.0	Klebsiella pneumoniae	strong	22	705666	1633398	5448510	yes (1248)	ambiguous_bases	ST35	1	0	0	0	ybt 16; ICEKp12 (truncated)	391-2LV	-	0	-	0	-
GR08_S08	37775_2#204	ERR8772215	Carbapenem-S	Greece	GR08	325	EL51	40.8557061	25.9533637	7	8	2019	Clinical sample	Wound swab	Ertapenem, Imipenem	CLSI		</=1	<=0.125	33	30	30	S	S	S	39	6786	0_0_107_1_0_0_1_0_0_0	v2.3.0	Klebsiella pneumoniae	strong	31	394281	1185933	5546059	yes (317)	ambiguous_bases	ST39	1	0	3	3	ybt 16; ICEKp12	287	-	0	-	0	-
GR08_S09	37775_2#209	ERR8772220	Carbapenem-S	Greece	GR08	325	EL51	40.8557061	25.9533637	14	8	2019	Clinical sample	Wound swab	Ertapenem, Imipenem	CLSI		</=1	<=0.125	32	29	29	S	S	S	Unassigned (536-2LV)	6789	1_0_170_0_0_0_0_0_0_0	v2.3.0	Klebsiella variicola subsp. variicola	strong	14	3030728	3030728	5499769	yes (511)	ambiguous_bases	ST536-2LV	0	0	0	0	-	0	-	0	-	0	-
GR08_S10	37775_1#273	ERR8771900	Carbapenem-S	Greece	GR08	325	EL51	40.8557061	25.9533637	18	8	2019	Screening sample	Reproductive tract samples	Ertapenem, Imipenem	CLSI		</=1	<=0.125	32	28	29	S	S	S	2623	6583	0_0_432_0_0_1_0_0_0_0	v2.3.0	Klebsiella pneumoniae	strong	43	382563	985878	5448963	yes (668)	ambiguous_bases	ST2623	0	0	3	3	-	0	-	0	-	0	-
GR09_R01	37775_2#149	ERR8772160	Carbapenem-R/I	Greece	GR09	88	EL52	40.64361	22.93086	24	5	2019	Clinical sample	Other	Imipenem, Meropenem	CLSI		>8	16	10	15	8	R	R	R	39	6746	0_0_107_0_0_0_0_6_0_0	v2.3.0	Klebsiella pneumoniae	strong	65	319302	672232	5593307	yes (1008)	ambiguous_bases	ST39	1	2	3	2	ybt 14; ICEKp5	151	-	0	-	0	-
GR09_R02	37775_2#360	ERR8772408	Carbapenem-R/I	Greece	GR09	88	EL52	40.64361	22.93086	21	5	2019	Clinical sample	Urine	Imipenem, Meropenem	CLSI		>8	32	8	16	8	R	R	R	39	6746	0_0_107_0_0_0_0_6_0_0	v2.3.0	Klebsiella pneumoniae	strong	66	277422	649396	5593951	yes (542)	ambiguous_bases	ST39	1	2	3	2	ybt 14; ICEKp5	151	-	0	-	0	-
GR09_R03	37775_2#228	ERR8772239	Carbapenem-R/I	Greece	GR09	88	EL52	40.64361	22.93086	14	5	2019	Clinical sample	Soft tissue samples	Imipenem, Meropenem	CLSI		8	8	15	21	17	R	R	I	258	6807	0_0_105_6_0_0_0_50_28_0	v2.3.0	Klebsiella pneumoniae	strong	79	209173	434997	5648198	yes (1177)	ambiguous_bases	ST258	1	3	10	9	ybt 13; ICEKp2	299-1LV	-	0	-	0	-
GR09_R05	37775_2#174	ERR8772185	Carbapenem-R/I	Greece	GR09	88	EL52	40.64361	22.93086	13	5	2019	Clinical sample	Urine	Imipenem, Meropenem	CLSI		4	16	10	18	10	R	I	R	11	6764	0_0_105_11_0_0_22_0_0_0	v2.3.0	Klebsiella pneumoniae	strong	63	202161	542939	5572513	yes (1423)	ambiguous_bases	ST11	0	3	9	7	-	0	-	0	-	0	-
GR09_R06	37775_1#8	ERR8771635	Carbapenem-R/I	Greece	GR09	88	EL52	40.64361	22.93086	13	5	2019	Clinical sample	Urine	Imipenem, Meropenem	CLSI		8	8	13	19	13	R	R	I	512	6695	0_0_105_6_0_0_17_65_99_0	v2.3.0	Klebsiella pneumoniae	strong	48	265040	805155	5524170	yes (994)	ambiguous_bases	ST512	0	2	7	8	-	0	-	0	-	0	-
GR09_R07	38089_1#19	ERR8772518	Carbapenem-R/I	Greece	GR09	88	EL52	40.64361	22.93086	2	5	2019	Clinical sample	Urine	Imipenem, Meropenem	CLSI		8	16	10	18	12	R	R	R	11	6764	0_0_105_11_0_0_22_0_0_0	v2.3.0	Klebsiella pneumoniae	strong	61	270463	542939	5570884	yes (839)	ambiguous_bases	ST11	0	3	9	8	-	0	-	0	-	0	-
GR09_R08	37775_2#358	ERR8772406	Carbapenem-R/I	Greece	GR09	88	EL52	40.64361	22.93086	9	5	2019	Clinical sample	Urine	Imipenem, Meropenem	CLSI			16	10	19	14	R	I	R	11	6905	0_0_105_11_0_0_22_1_0_0	v2.3.0	Klebsiella pneumoniae	strong	71	197405	699602	5563896	yes (1204)	ambiguous_bases	ST11	0	3	10	10	-	0	-	0	-	0	-
GR09_R09	37775_2#362	ERR8772410	Carbapenem-R/I	Greece	GR09	88	EL52	40.64361	22.93086	7	5	2019	Clinical sample	Blood	Imipenem, Meropenem	CLSI		4	32	12	18	14	R	I	R	11	6906	0_0_105_11_0_0_10_0_0_0	v2.3.0	Klebsiella pneumoniae	strong	52	241559	803403	5612933	yes (757)	ambiguous_bases	ST11	1	2	5	4	ybt 15; ICEKp11	230-1LV	-	0	-	0	-
GR09_R10	37775_2#364	ERR8772412	Carbapenem-R/I	Greece	GR09	88	EL52	40.64361	22.93086	7	5	2019	Screening sample	Other	Imipenem, Meropenem	CLSI		>8	128	6	15	8	R	R	R	258	6908	0_0_105_6_0_0_0_50_29_0	v2.3.0	Klebsiella pneumoniae	strong	73	212791	444335	5611067	yes (887)	ambiguous_bases	ST258	1	3	6	4	ybt 13; ICEKp2	299	-	0	-	0	-
GR09_S01	37775_2#170	ERR8772181	Carbapenem-S	Greece	GR09	88	EL52	40.64361	22.93086	22	7	2019	Clinical sample	Urine	Imipenem, Meropenem	CLSI		</=1	<=0.125	32	28	29	S	S	S	133	6761	0_0_181_0_1_1_0_0_0_0	v2.3.0	Klebsiella pneumoniae	strong	30	375155	859601	5644572	yes (945)	ambiguous_bases	ST133	2	0	0	0	ybt 17; ICEKp10	267	clb 3	19	-	0	-
GR09_S02	37775_1#153	ERR8771780	Carbapenem-S	Greece	GR09	88	EL52	40.64361	22.93086	22	7	2019	Clinical sample	Urine	Imipenem, Meropenem	CLSI		</=1	<=0.125	32	28	29	S	S	S	37	6491	0_0_109_8_20_0_0_0_0_0	v2.3.0	Klebsiella pneumoniae	strong	21	408567	1147930	5195309	yes (706)	ambiguous_bases	ST37	1	0	0	0	ybt 10; ICEKp4	91	-	0	-	0	-
GR09_S05	38089_1#131	ERR8772630	Carbapenem-S	Greece	GR09	88	EL52	40.64361	22.93086	25	6	2019	Clinical sample	Urine	Imipenem, Meropenem	CLSI		2	2	30	27	27	S	S	S	20	7030	0_0_22_2_27_0_0_0_0_0	v2.3.0	Klebsiella pneumoniae	strong	55	334840	807877	5569970	no	-	ST20	1	0	0	0	ybt 14; ICEKp5	535	-	0	-	0	-
GR09_S06	38089_1#103	ERR8772602	Carbapenem-S	Greece	GR09	88	EL52	40.64361	22.93086	16	5	2019	Clinical sample	Urine	Imipenem, Meropenem	CLSI		</=1	<=0.125	31	29	27	S	S	S	423	7011	0_0_109_18_5_0_0_0_0_0	v2.3.0	Klebsiella pneumoniae	strong	40	394341	778634	5437639	yes (706)	ambiguous_bases	ST423	0	0	0	0	-	0	-	0	-	0	-
GR09_S07	37775_1#157	ERR8771784	Carbapenem-S	Greece	GR09	88	EL52	40.64361	22.93086	9	5	2019	Clinical sample	Other	Imipenem, Meropenem	CLSI		</=1	<=0.125	30	28	27	S	S	S	35	6495	0_0_131_1_22_0_1_0_0_0	v2.3.0	Klebsiella pneumoniae	strong	37	291019	1234160	5517429	yes (625)	ambiguous_bases	ST35	0	0	0	0	-	0	-	0	-	0	-
GR09_S08	37775_1#155	ERR8771782	Carbapenem-S	Greece	GR09	88	EL52	40.64361	22.93086	11	5	2019	Clinical sample	Blood	Imipenem, Meropenem	CLSI		</=1	<=0.125	30	28	28	S	S	S	6197	6493	2_0_61_0_0_0_0_0_0_0	v2.3.0	Klebsiella quasipneumoniae subsp. quasipneumoniae	strong	76	216608	585398	5811517	yes (116)	ambiguous_bases	ST486-1LV	0	0	0	0	-	0	-	0	-	0	-
GR09_S09	37775_2#356	ERR8772404	Carbapenem-S	Greece	GR09	88	EL52	40.64361	22.93086	8	5	2019	Clinical sample	Urine	Imipenem, Meropenem	CLSI		</=1	<=0.125	26	28	28	S	S	S	6204	6903	0_0_0_0_2_0_59_0_0_0	v2.3.0	Klebsiella pneumoniae	strong	37	396812	1174350	5577600	yes (1114)	ambiguous_bases	ST15-1LV	1	1	8	10	ybt 10; ICEKp4	384	-	0	-	0	-
GR09_S10	37775_2#354	ERR8772402	Carbapenem-S	Greece	GR09	88	EL52	40.64361	22.93086	6	5	2019	Clinical sample	Blood	Imipenem, Meropenem	CLSI		2	<=0.125	30	30	29	S	S	S	1625	6901	0_0_344_0_1_0_0_0_0_0	v2.3.0	Klebsiella pneumoniae	strong	32	364091	816863	5427949	yes (115)	ambiguous_bases	ST1625	0	0	0	0	-	0	-	0	-	0	-
GR11_R01	38089_1#311	ERR8772810	Carbapenem-R/I	Greece	GR11	318	EL53	40.5171556	21.2688435	21	7	2019	Clinical sample	Wound swab	Imipenem, Meropenem	CLSI		>8	32	11	16	10	R	R	R	39	7156	0_0_107_0_0_0_1_0_0_0	v2.3.0	Klebsiella pneumoniae	strong	65	241911	590687	5601132	yes (842)	ambiguous_bases	ST39	1	3	9	12	ybt 14; ICEKp5	151	-	0	-	0	-
GR11_R02	38089_1#313	ERR8772812	Carbapenem-R/I	Greece	GR11	318	EL53	40.5171556	21.2688435	3	9	2019	Clinical sample	Urine	Imipenem, Meropenem	CLSI		8	16	12	18	12	R	R	R	11	7157	0_0_105_11_0_0_0_21_0_0	v2.3.0	Klebsiella pneumoniae	strong	50	324627	803391	5531264	yes (1515)	ambiguous_bases	ST11	1	2	5	4	ybt 15; ICEKp11	230	-	0	-	0	-
GR11_R03	38089_2#101	ERR8772936	Carbapenem-R/I	Greece	GR11	318	EL53	40.5171556	21.2688435	17	9	2019	Clinical sample	Urine	Imipenem, Meropenem	CLSI		8	16	13	16	12	R	R	R	39	7247	0_0_107_0_0_0_0_0_3_0	v2.3.0	Klebsiella pneumoniae	strong	47	260125	612296	5322493	yes (476)	ambiguous_bases	ST39	0	2	2	1	-	0	-	0	-	0	-
GR11_S01	38089_1#22	ERR8772521	Carbapenem-S	Greece	GR11	318	EL53	40.5171556	21.2688435	15	5	2019	Clinical sample	Urine	Imipenem, Meropenem	CLSI				30	28	28	S	S	S	11	7091	0_0_105_0_3_0_1_31_0_0	v2.3.0	Klebsiella pneumoniae	strong	44	351098	822690	5411996	yes (484)	ambiguous_bases	ST11	0	0	7	12	-	0	-	0	-	0	-
GR11_S02	37775_2#302	ERR8772350	Carbapenem-S	Greece	GR11	318	EL53	40.5171556	21.2688435	30	5	2019	Clinical sample	Urine	Ertapenem, Imipenem	CLSI		2	2	31	28	29	S	S	S	4074	6857	0_0_411_1_0_0_0_0_0_0	v2.3.0	Klebsiella pneumoniae	strong	22	475104	1194405	5317833	yes (401)	ambiguous_bases	ST4074	0	0	0	0	-	0	-	0	-	0	-
GR11_S03	37775_1#274	ERR8771901	Carbapenem-S	Greece	GR11	318	EL53	40.5171556	21.2688435	14	6	2019	Clinical sample	Urine	Imipenem, Meropenem	CLSI		</=1	<=0.125	33	30	29	S	S	S	792	6584	0_0_401_0_0_0_0_4_0_0	v2.3.0	Klebsiella pneumoniae	strong	52	273450	513716	5616560	yes (1930)	ambiguous_bases	ST792	2	0	0	0	ybt 17; ICEKp10	281	clb 3	15	-	0	-
GR12_R01	38089_1#234	ERR8772733	Carbapenem-R/I	Greece	GR12	326	EL54	39.6639818	20.8522784	25	5	2019	Clinical sample	Urine	Ertapenem, Imipenem, Meropenem	CLSI		8	8	12	19	13	R	R	I	258	7101	0_0_105_6_0_0_0_5_44_0	v2.3.0	Klebsiella pneumoniae	strong	83	221541	463333	5681616	yes (644)	ambiguous_bases	ST258	1	3	9	8	ybt 13; ICEKp2	299	-	0	-	0	-
GR12_R02	38089_1#237	ERR8772736	Carbapenem-R/I	Greece	GR12	326	EL54	39.6639818	20.8522784	30	5	2019	Clinical sample	Lower respiratory tract specimens	Ertapenem, Imipenem, Meropenem	CLSI		>8	32	11	17	9	R	R	R	39	7103	0_0_107_0_0_0_0_1_0_0	v2.3.0	Klebsiella pneumoniae	strong	45	293618	612046	5599994	yes (817)	ambiguous_bases	ST39	1	3	9	11	ybt 14; ICEKp5	151	-	0	-	0	-
GR12_R03	38089_1#236	ERR8772735	Carbapenem-R/I	Greece	GR12	326	EL54	39.6639818	20.8522784	2	6	2019	Clinical sample	Urine	Ertapenem, Imipenem, Meropenem	CLSI		8	32	14	18	14	R	R	R	258	7102	0_0_105_6_0_0_17_62_1_0	v2.3.0	Klebsiella pneumoniae	strong	65	209421	786601	5730705	yes (889)	ambiguous_bases	ST258	1	2	7	8	ybt 13; ICEKp2	299	-	0	-	0	-
GR12_R05	38089_1#326	ERR8772825	Carbapenem-R/I	Greece	GR12	326	EL54	39.6639818	20.8522784	4	6	2019	Clinical sample	Urine	Ertapenem, Imipenem, Meropenem	CLSI		>8	128	6	8	6	R	R	R	11	7166	0_0_105_0_3_0_1_25_0_0	v2.3.0	Klebsiella pneumoniae	strong	54	329030	1228455	5620959	yes (1244)	ambiguous_bases	ST11	1	2	4	3	ybt 10; ICEKp4	26	-	0	-	0	-
GR12_R06	38089_1#300	ERR8772799	Carbapenem-R/I	Greece	GR12	326	EL54	39.6639818	20.8522784	7	6	2019	Clinical sample	Lower respiratory tract specimens	Ertapenem, Imipenem, Meropenem	CLSI		8	16	14	19	15	R	R	R	258	7102	0_0_105_6_0_0_17_62_1_0	v2.3.0	Klebsiella pneumoniae	strong	61	209801	740422	5731207	yes (689)	ambiguous_bases	ST258	1	2	7	8	ybt 13; ICEKp2	299	-	0	-	0	-
GR12_R07	38089_1#336	ERR8772835	Carbapenem-R/I	Greece	GR12	326	EL54	39.6639818	20.8522784	7	6	2019	Clinical sample	Urine	Ertapenem, Imipenem, Meropenem	CLSI		8	32	14	17	14	R	R	R	258	7172	0_0_105_6_0_0_17_62_3_0	v2.3.0	Klebsiella pneumoniae	strong	82	225177	649404	5807272	yes (521)	ambiguous_bases	ST258	1	2	7	8	ybt 13; ICEKp2	299	-	0	-	0	-
GR12_R08	37775_1#180	ERR8771807	Carbapenem-R/I	Greece	GR12	326	EL54	39.6639818	20.8522784	12	6	2019	Clinical sample	Blood	Ertapenem, Imipenem, Meropenem	CLSI		>8	16	12	20	13	R	R	R	11	5952;8218	0_0_105_11_0_0_0_5_6_0	v2.3.0	Klebsiella pneumoniae	strong	52	315784	1035545	5472439	yes (1146)	ambiguous_bases	ST11	1	3	8	7	ybt 15; ICEKp11	230	-	0	-	0	-
GR12_R09	38089_1#296	ERR8772795	Carbapenem-R/I	Greece	GR12	326	EL54	39.6639818	20.8522784	16	6	2019	Clinical sample	Urine	Ertapenem, Imipenem, Meropenem	CLSI		8	32	13	20	14	R	R	R	11	7144	0_0_105_11_0_0_0_31_0_0	v2.3.0	Klebsiella pneumoniae	strong	50	304059	714813	5642052	yes (591)	ambiguous_bases	ST11	1	2	7	10	ybt 15; ICEKp11	230	-	0	-	0	-
GR12_S01	38089_1#368	ERR8772867	Carbapenem-S	Greece	GR12	326	EL54	39.6639818	20.8522784	25	5	2019	Clinical sample	Aspirates	Ertapenem, Imipenem, Meropenem	CLSI				31	28	30	S	S	S	2653	7193	2_1_81_0_0_0_0_0_0_0	v2.3.0	Klebsiella quasipneumoniae subsp. similipneumoniae	strong	15	1016539	1918005	5156325	yes (424)	ambiguous_bases	ST2653	0	0	0	0	-	0	-	0	-	0	-
GR12_S02	38089_1#302	ERR8772801	Carbapenem-S	Greece	GR12	326	EL54	39.6639818	20.8522784	2	6	2019	Screening sample	Aspirates	Ertapenem, Imipenem, Meropenem	CLSI				30	28	28	S	S	S	661	7149	0_0_122_0_11_0_0_1_0_0	v2.3.0	Klebsiella pneumoniae	strong	40	406738	1203317	5422540	yes (714)	ambiguous_bases	ST661	0	1	7	11	-	0	-	0	-	0	-
GR12_S03	37775_1#178	ERR8771805	Carbapenem-S	Greece	GR12	326	EL54	39.6639818	20.8522784	2	6	2019	Clinical sample	Urine	Ertapenem, Imipenem, Meropenem	CLSI				32	28	28	S	S	S	36	6512	0_0_29_0_9_0_0_0_0_0	v2.3.0	Klebsiella pneumoniae	strong	13	1030864	1973639	5210143	yes (892)	ambiguous_bases	ST36	0	0	0	0	-	0	-	0	-	0	-
GR12_S04	38089_1#294	ERR8772793	Carbapenem-S	Greece	GR12	326	EL54	39.6639818	20.8522784	13	6	2019	Clinical sample	Urine	Ertapenem, Imipenem, Meropenem	CLSI				37	32	30	S	S	S	4007	7142	0_0_598_0_0_0_0_0_0_0	v2.3.0	Klebsiella pneumoniae	strong	20	1001704	2269667	5323705	yes (1654)	ambiguous_bases	ST4007	0	0	0	0	-	0	-	0	-	0	-
GR12_S05	40328_1#207	ERR8773224	Carbapenem-S	Greece	GR12	326	EL54	39.6639818	20.8522784	15	6	2019	Clinical sample	Urine	Ertapenem, Imipenem, Meropenem	CLSI				35	30	30	S	S	S	20	7386	0_0_22_2_37_0_0_0_0_0	v2.3.0	Klebsiella pneumoniae	strong	86	141797	376837	5041592	yes (1)	ambiguous_bases	ST20	0	0	0	0	-	0	-	0	-	0	-
GR12_S06	38089_1#29	ERR8772528	Carbapenem-S	Greece	GR12	326	EL54	39.6639818	20.8522784	16	6	2019	Clinical sample	Urine	Ertapenem, Imipenem, Meropenem	CLSI				33	28	28	S	S	S	792	7140	0_0_401_0_0_0_0_3_0_0	v2.3.0	Klebsiella pneumoniae	strong	42	344090	513692	5632407	yes (1608)	ambiguous_bases	ST792	2	0	0	0	ybt 17; ICEKp10	281	clb 3	15	-	0	-
GR12_S07	38089_1#239	ERR8772738	Carbapenem-S	Greece	GR12	326	EL54	39.6639818	20.8522784	21	6	2019	Clinical sample	Urine	Ertapenem, Imipenem, Meropenem	CLSI				33	31	29	S	S	S	3520	7105	2_0_26_1_0_0_0_0_0_0	v2.3.0	Klebsiella quasipneumoniae subsp. quasipneumoniae	strong	32	707440	1220481	5494374	yes (257)	ambiguous_bases	ST3520	0	0	5	6	-	0	-	0	-	0	-
GR12_S08	38089_1#358	ERR8772857	Carbapenem-S	Greece	GR12	326	EL54	39.6639818	20.8522784	22	6	2019	Clinical sample	Urine	Ertapenem, Imipenem, Meropenem	CLSI				31	30	29	S	S	S	2197	7186	0_0_226_2_0_0_0_0_0_0	v2.3.0	Klebsiella pneumoniae	strong	28	578744	922231	5429083	yes (152)	ambiguous_bases	ST2197	0	0	1	1	-	0	-	0	-	0	-
GR12_S09	38089_1#298	ERR8772797	Carbapenem-S	Greece	GR12	326	EL54	39.6639818	20.8522784	26	6	2019	Clinical sample	Urine	Ertapenem, Imipenem, Meropenem	CLSI				32	29	28	S	S	S	Unassigned (268-1LV)	7146	0_0_29_9_15_0_0_0_0_0	v2.3.0	Klebsiella pneumoniae	strong	32	417116	878821	5534724	yes (406)	ambiguous_bases	ST268-1LV	1	0	0	0	ybt 9; ICEKp3	208-2LV	-	0	-	0	-
GR12_S10	38089_1#31	ERR8772530	Carbapenem-S	Greece	GR12	326	EL54	39.6639818	20.8522784	30	6	2019	Clinical sample	Aspirates	Ertapenem, Imipenem, Meropenem	CLSI				33	29	28	S	S	S	35	7154	0_0_131_1_36_1_0_0_0_0	v2.3.0	Klebsiella pneumoniae	strong	29	351057	1398935	5553441	yes (1201)	ambiguous_bases	ST35	2	0	0	0	ybt 9; ICEKp3	173-2LV	clb 3 (truncated)	17-2LV	-	0	-
GR13_R01	37775_1#147	ERR8771774	Carbapenem-R/I	Greece	GR13	328	EL61	39.6383092	22.4160706	2	5	2019	Clinical sample	Blood	Ertapenem, Imipenem, Meropenem	EUCAST		>8	32	13	18	12	R	R	R	11	6485	0_0_105_11_0_0_0_25_0_0	v2.3.0	Klebsiella pneumoniae	strong	63	234213	644725	5612722	yes (1156)	ambiguous_bases	ST11	1	2	7	8	ybt 15; ICEKp11	230-1LV	-	0	-	0	-
GR13_R02	37775_1#151	ERR8771778	Carbapenem-R/I	Greece	GR13	328	EL61	39.6383092	22.4160706	2	5	2019	Clinical sample	Lower respiratory tract specimens	Ertapenem, Imipenem, Meropenem	EUCAST		4	32	12	19	14	R	I	R	11	6489	0_0_105_11_0_0_0_23_0_0	v2.3.0	Klebsiella pneumoniae	strong	61	270447	580624	5460775	yes (1198)	ambiguous_bases	ST11	1	3	8	6	ybt 15; ICEKp11 (truncated)	230-1LV	-	0	-	0	-
GR13_R03	37775_2#262	ERR8772310	Carbapenem-R/I	Greece	GR13	328	EL61	39.6383092	22.4160706	2	5	2019	Clinical sample	Blood	Ertapenem, Imipenem, Meropenem	EUCAST		>8	128	6	14	6	R	R	R	258	134;139	0_0_105_6_0_0_0_5_1_0	v2.3.0	Klebsiella pneumoniae	strong	74	213387	806359	5671764	yes (635)	ambiguous_bases	ST258	1	3	7	7	ybt 13; ICEKp2	299	-	0	-	0	-
GR13_R04	37775_2#300	ERR8772348	Carbapenem-R/I	Greece	GR13	328	EL61	39.6383092	22.4160706	3	5	2019	Clinical sample	Blood	Ertapenem, Imipenem, Meropenem	EUCAST		>8	32	12	15	10	R	R	R	39	1793	0_0_107_0_0_0_0_0_0_0	v2.3.0	Klebsiella pneumoniae	strong	48	250692	590677	5514849	yes (676)	ambiguous_bases	ST39	1	2	5	7	ybt 14; ICEKp5	151	-	0	-	0	-
GR13_R05	37775_2#292	ERR8772340	Carbapenem-R/I	Greece	GR13	328	EL61	39.6383092	22.4160706	7	5	2019	Clinical sample	Urine	Ertapenem, Imipenem, Meropenem	EUCAST		8	16	13	18	15	R	R	R	11	6475	0_0_105_0_3_0_1_15_1_0	v2.3.0	Klebsiella pneumoniae	strong	53	202324	1005800	5544376	yes (1327)	ambiguous_bases	ST11	1	2	10	13	ybt 13; ICEKp2	299-1LV	-	0	-	0	-
GR13_R06	37775_1#159	ERR8771786	Carbapenem-R/I	Greece	GR13	328	EL61	39.6383092	22.4160706	9	5	2019	Clinical sample	Blood	Ertapenem, Imipenem, Meropenem	EUCAST		>8	128	6	12	6	R	R	R	11	6497	0_0_105_11_0_0_9_0_0_0	v2.3.0	Klebsiella pneumoniae	strong	66	322435	367778	5970904	yes (1104)	ambiguous_bases	ST11	1	2	7	8	ybt 15; ICEKp11	230-1LV	-	0	-	0	-
GR13_R07	37775_2#298	ERR8772346	Carbapenem-R/I	Greece	GR13	328	EL61	39.6383092	22.4160706	16	5	2019	Clinical sample	Blood	Ertapenem, Imipenem, Meropenem	EUCAST		>8	>128	6	11	6	R	R	R	258	6781;8214	0_0_105_6_0_0_0_105_0_0	v2.3.0	Klebsiella pneumoniae	strong	62	270645	804475	5629169	yes (977)	ambiguous_bases	ST258	1	3	10	10	ybt 13; ICEKp2	299	-	0	-	0	-
GR13_R08	37775_2#296	ERR8772344	Carbapenem-R/I	Greece	GR13	328	EL61	39.6383092	22.4160706	10	5	2019	Clinical sample	Urine	Ertapenem, Imipenem, Meropenem	EUCAST		>8	32	13	16	11	R	R	R	39	6854	0_0_107_0_0_0_0_0_2_0	v2.3.0	Klebsiella pneumoniae	strong	77	220803	691025	5777711	yes (1193)	ambiguous_bases	ST39	1	2	5	7	ybt 14; ICEKp5	151	-	0	-	0	-
GR13_R09	37775_1#300	ERR8771927	Carbapenem-R/I	Greece	GR13	328	EL61	39.6383092	22.4160706	14	5	2019	Clinical sample	Catheter exit site	Ertapenem, Imipenem, Meropenem	EUCAST		>8	64	12	17	12	R	R	R	11	6485	0_0_105_11_0_0_0_25_0_0	v2.3.0	Klebsiella pneumoniae	strong	60	276728	736380	5612742	yes (767)	ambiguous_bases	ST11	1	2	7	8	ybt 15; ICEKp11	230-1LV	-	0	-	0	-
GR13_R10	37775_1#119	ERR8771746	Carbapenem-R/I	Greece	GR13	328	EL61	39.6383092	22.4160706	14	5	2019	Clinical sample	Blood	Ertapenem, Imipenem, Meropenem	EUCAST		4	32	12	18	12	R	I	R	11	6462	0_0_105_11_0_0_0_16_0_0	v2.3.0	Klebsiella pneumoniae	strong	76	263429	457783	5728600	yes (1611)	ambiguous_bases	ST11	1	3	11	12	ybt 15; ICEKp11	230	-	0	-	0	-
GR13_S01	37775_1#117	ERR8771744	Carbapenem-S	Greece	GR13	328	EL61	39.6383092	22.4160706	2	5	2019	Clinical sample	Urine	Ertapenem, Imipenem, Meropenem	EUCAST				32	29	28	S	S	S	15	6460	0_0_0_0_2_0_0_31_10_0	v2.3.0	Klebsiella pneumoniae	strong	51	310186	584958	5532332	yes (1059)	ambiguous_bases	ST15	1	0	8	8	ybt 10; ICEKp4 (incomplete)	28-1LV	-	0	-	0	-
GR13_S02	37775_1#121	ERR8771748	Carbapenem-S	Greece	GR13	328	EL61	39.6383092	22.4160706	6	5	2019	Clinical sample	Lower respiratory tract specimens	Ertapenem, Imipenem, Meropenem	EUCAST				32	29	28	S	S	S	252	6464	0_0_94_1_7_0_0_0_0_0	v2.3.0	Klebsiella pneumoniae	strong	85	185884	503660	5697504	yes (1185)	ambiguous_bases	ST252	0	0	0	0	-	0	-	0	-	0	-
GR13_S03	37775_1#134	ERR8771761	Carbapenem-S	Greece	GR13	328	EL61	39.6383092	22.4160706	6	5	2019	Clinical sample	Catheter exit site	Ertapenem, Imipenem, Meropenem	EUCAST				32	29	29	S	S	S	252	6464	0_0_94_1_7_0_0_0_0_0	v2.3.0	Klebsiella pneumoniae	strong	79	201974	503662	5703602	yes (770)	ambiguous_bases	ST252	0	0	0	0	-	0	-	0	-	0	-
GR13_S04	38089_1#77	ERR8772576	Carbapenem-S	Greece	GR13	328	EL61	39.6383092	22.4160706	9	5	2019	Clinical sample	Lower respiratory tract specimens	Ertapenem, Imipenem, Meropenem	EUCAST				32	28	28	S	S	S	Unassigned (1090-1LV)	7232	0_0_538_0_0_0_0_0_0_0	v2.3.0	Klebsiella pneumoniae	strong	22	532832	923008	5269563	yes (406)	ambiguous_bases	ST1090-1LV	0	0	0	0	-	0	-	0	-	0	-
GR13_S05	37775_1#193	ERR8771820	Carbapenem-S	Greece	GR13	328	EL61	39.6383092	22.4160706	10	5	2019	Clinical sample	Urine	Ertapenem, Imipenem, Meropenem	EUCAST				33	28	28	S	S	S	24	6524	0_0_310_0_2_0_0_0_0_0	v2.3.0	Klebsiella pneumoniae	strong	26	440545	1272062	5495130	yes (480)	ambiguous_bases	ST24	0	0	0	0	-	0	-	0	-	0	-
GR13_S06	38089_1#97	ERR8772596	Carbapenem-S	Greece	GR13	328	EL61	39.6383092	22.4160706	11	5	2019	Clinical sample	Urine	Ertapenem, Imipenem, Meropenem	EUCAST				32	27	27	S	S	S	105	7245	0_0_220_7_9_0_0_0_0_0	v2.3.0	Klebsiella pneumoniae	strong	24	837388	1575842	5409071	yes (297)	ambiguous_bases	ST105	1	0	0	0	ybt 16; ICEKp12	448-2LV	-	0	-	0	-
GR13_S07	37775_2#348	ERR8772396	Carbapenem-S	Greece	GR13	328	EL61	39.6383092	22.4160706	12	5	2019	Clinical sample	Urine	Ertapenem, Imipenem, Meropenem	EUCAST				32	28	28	S	S	S	485	6894	0_0_227_4_1_0_0_0_0_0	v2.3.0	Klebsiella pneumoniae	strong	26	497306	1241300	5327522	yes (340)	ambiguous_bases	ST485	1	0	1	1	ybt 4; plasmid	65-2LV	-	0	-	0	-
GR13_S08	37775_1#136	ERR8771763	Carbapenem-S	Greece	GR13	328	EL61	39.6383092	22.4160706	15	5	2019	Clinical sample	Urine	Ertapenem, Imipenem, Meropenem	EUCAST				29	29	28	S	S	S	11	6475	0_0_105_0_3_0_1_15_1_0	v2.3.0	Klebsiella pneumoniae	strong	45	227039	1299515	5539829	yes (1016)	ambiguous_bases	ST11	1	1	4	4	ybt 13; ICEKp2	299-1LV	-	0	-	0	-
GR13_S09	38089_1#199	ERR8772698	Carbapenem-S	Greece	GR13	328	EL61	39.6383092	22.4160706	13	5	2019	Clinical sample	Urine	Ertapenem, Imipenem, Meropenem	EUCAST				34	29	29	S	S	S	133	7076	0_0_181_0_1_1_1_0_0_0	v2.3.0	Klebsiella pneumoniae	strong	30	378724	856330	5559983	yes (883)	ambiguous_bases	ST133	2	0	0	0	ybt 17; ICEKp10	267-1LV	clb 3	19	-	0	-
GR13_S10	38089_1#101	ERR8772600	Carbapenem-S	Greece	GR13	328	EL61	39.6383092	22.4160706	9	5	2019	Clinical sample	Urine	Ertapenem, Imipenem, Meropenem	EUCAST				33	28	29	S	S	S	37	7010	0_0_109_1_9_2_0_0_0_0	v2.3.0	Klebsiella pneumoniae	strong	32	407047	1197116	5411839	yes (405)	ambiguous_bases	ST37	1	0	0	0	ybt 15; ICEKp11	378	-	0	-	0	-
GR14_R01	38089_1#165	ERR8772664	Carbapenem-R/I	Greece	GR14	103	EL62	39.591337	19.8596189	6	5	2019	Clinical sample	Blood	Imipenem, Meropenem	CLSI		>8	64	16	8	6	R	R	R	11	7055	0_0_105_11_0_0_0_5_14_0	v2.3.0	Klebsiella pneumoniae	strong	59	324648	1032139	5425454	yes (546)	ambiguous_bases	ST11	1	3	8	7	ybt 15; ICEKp11	230	-	0	-	0	-
GR14_R02	38089_1#127	ERR8772626	Carbapenem-R/I	Greece	GR14	103	EL62	39.591337	19.8596189	7	5	2019	Clinical sample	Urine	Imipenem, Meropenem	CLSI		4	32	14	20	10	R	I	R	11	7028	0_0_105_11_0_0_18_0_0_0	v2.3.0	Klebsiella pneumoniae	strong	44	333995	662816	5500201	yes (821)	ambiguous_bases	ST11	1	2	7	9	ybt 15; ICEKp11	230	-	0	-	0	-
GR14_R03	38089_1#123	ERR8772622	Carbapenem-R/I	Greece	GR14	103	EL62	39.591337	19.8596189	20	5	2019	Clinical sample	Urine	Imipenem, Meropenem	CLSI		4	32	12	19	10	R	I	R	11	7025	0_0_105_11_0_0_0_5_24_0	v2.3.0	Klebsiella pneumoniae	strong	50	285584	763021	5450290	yes (1299)	ambiguous_bases	ST11	1	2	5	5	ybt 15; ICEKp11	230-1LV	-	0	-	0	-
GR14_R04	38089_1#121	ERR8772620	Carbapenem-R/I	Greece	GR14	103	EL62	39.591337	19.8596189	30	5	2019	Clinical sample	Urine	Imipenem, Meropenem	CLSI		2	16	12	18	14	R	S	R	11	8218	0_0_105_11_0_0_0_5_6_0	v2.3.0	Klebsiella pneumoniae	strong	62	315784	503493	5468801	yes (1018)	ambiguous_bases	ST11	1	3	8	7	ybt 15; ICEKp11	230	-	0	-	0	-
GR14_R05	38089_1#79	ERR8772578	Carbapenem-R/I	Greece	GR14	103	EL62	39.591337	19.8596189	8	7	2019	Clinical sample	Urine	Imipenem, Meropenem	CLSI		>8	64	6	15	8	R	R	R	11	7234	0_0_105_11_0_0_0_5_5_0	v2.3.0	Klebsiella pneumoniae	strong	57	322326	1060346	5664867	yes (494)	ambiguous_bases	ST11	1	2	6	5	ybt 15; ICEKp11	230-1LV	-	0	-	0	-
GR14_R08	38089_1#99	ERR8772598	Carbapenem-R/I	Greece	GR14	103	EL62	39.591337	19.8596189	14	6	2019	Screening sample	Urine	Imipenem, Meropenem	CLSI		4	16	14	19	16	R	I	R	11	5952;8218	0_0_105_11_0_0_0_5_6_0	v2.3.0	Klebsiella pneumoniae	strong	54	279307	817199	5476130	yes (998)	ambiguous_bases	ST11	1	3	8	7	ybt 15; ICEKp11	230	-	0	-	0	-
GR14_R09	38089_2#79	ERR8772930	Carbapenem-R/I	Greece	GR14	103	EL62	39.591337	19.8596189	17	6	2019	Clinical sample	Urine	Imipenem, Meropenem	CLSI		8	8	16	19	17	R	R	I	258	7299	0_0_105_6_0_0_0_5_46_0	v2.3.0	Klebsiella pneumoniae	strong	63	220619	500387	5456245	yes (734)	ambiguous_bases	ST258	0	2	7	6	-	0	-	0	-	0	-
GR14_S01	38089_1#17	ERR8772516	Carbapenem-S	Greece	GR14	103	EL62	39.591337	19.8596189	7	5	2019	Clinical sample	Urine	Imipenem, Meropenem	CLSI				29	27		S	S	Missing	29	7056	0_0_137_1_1_0_0_0_1_0	v2.3.0	Klebsiella pneumoniae	strong	64	407394	893207	5449942	yes (180)	ambiguous_bases	ST29	0	0	0	0	-	0	-	0	-	0	-
GR14_S02	40660_1#63	ERR8774309	Carbapenem-S	Greece	GR14	103	EL62	39.591337	19.8596189	25	7	2019	Clinical sample	Urine	Imipenem, Meropenem	CLSI				30	27		S	S	Missing	6226	7979	1_0_1_5_0_0_0_0_0_0	v2.3.0	Klebsiella variicola subsp. variicola	strong	20	676619	1334556	5506167	yes (693)	ambiguous_bases	ST919-1LV	0	0	0	0	-	0	-	0	-	0	-
GR14_S03	38089_1#334	ERR8772833	Carbapenem-S	Greece	GR14	103	EL62	39.591337	19.8596189	5	6	2019	Screening sample	Other	Imipenem, Meropenem	CLSI				30	28		S	S	Missing	5187	7171	0_0_193_3_1_0_0_0_0_0	v2.3.0	Klebsiella pneumoniae	strong	73	387525	684010	5615479	yes (817)	ambiguous_bases	ST5187	0	0	0	0	-	0	-	0	-	0	-
GR14_S04	37775_2#172	ERR8772183	Carbapenem-S	Greece	GR14	103	EL62	39.591337	19.8596189	7	6	2019	Clinical sample	Urine	Imipenem, Meropenem	CLSI				30	27		S	S	Missing	14	6762	0_0_1_1_0_2_0_0_0_1	v2.3.0	Klebsiella pneumoniae	strong	31	353512	1432827	5457193	yes (1229)	ambiguous_bases	ST14	0	0	2	3	-	0	-	0	-	0	-
GR14_S06	38089_1#21	ERR8772520	Carbapenem-S	Greece	GR14	103	EL62	39.591337	19.8596189	9	7	2019	Clinical sample	Urine	Imipenem, Meropenem	CLSI				29	26		S	S	Missing	469	7085	0_0_250_5_0_0_0_0_0_0	v2.3.0	Klebsiella pneumoniae	strong	25	446575	1379488	5094947	yes (374)	ambiguous_bases	ST469	0	0	0	0	-	0	-	0	-	0	-
GR14_S07	37775_2#313	ERR8772361	Carbapenem-S	Greece	GR14	103	EL62	39.591337	19.8596189	14	7	2019	Clinical sample	Blood	Imipenem, Meropenem	CLSI				30	27		S	S	Missing	23	6866	0_0_429_0_7_3_0_0_0_0	v2.3.0	Klebsiella pneumoniae	strong	33	327515	636653	5553971	yes (1505)	ambiguous_bases	ST23	5	0	0	0	ybt 1; ICEKp10	47	clb 2	29-2LV	iuc 1	1	iro 1
GR14_S08	37775_1#4	ERR8771631	Carbapenem-S	Greece	GR14	103	EL62	39.591337	19.8596189	14	7	2019	Clinical sample	Urine	Imipenem, Meropenem	CLSI				30	27		S	S	Missing	189	6664	0_0_347_0_1_0_1_0_0_0	v2.3.0	Klebsiella pneumoniae	strong	39	362568	817750	5514847	yes (220)	ambiguous_bases	ST189	0	0	1	1	-	0	-	0	-	0	-
GR14_S09	38089_1#23	ERR8772522	Carbapenem-S	Greece	GR14	103	EL62	39.591337	19.8596189	20	7	2019	Clinical sample	Blood	Imipenem, Meropenem	CLSI				28	26		S	S	Missing	252	7097	0_0_94_6_1_0_0_0_0_0	v2.3.0	Klebsiella pneumoniae	strong	37	453756	995741	5527789	yes (1255)	ambiguous_bases	ST252	0	0	0	0	-	0	-	0	-	0	-
GR14_S10	40328_1#4	ERR8773021	Carbapenem-S	Greece	GR14	103	EL62	39.591337	19.8596189	2	8	2019	Clinical sample	Urine	Imipenem, Meropenem	CLSI				30	30		S	S	Missing	3157	7509	0_0_8_0_1_0_0_0_0_0	v2.3.0	Klebsiella pneumoniae	strong	36	424060	682814	5364937	yes (414)	ambiguous_bases	ST3157	0	0	0	0	-	0	-	0	-	0	-
GR15_R01	38089_2#97	ERR8772932	Carbapenem-R/I	Greece	GR15	327	EL63	38.3018989	21.782579	22	5	2019	Clinical sample	Blood	Imipenem	EUCAST		4	8	18	22	15	R	I	I	147	7301	0_0_197_0_4_0_2_14_0_0	v2.3.0	Klebsiella pneumoniae	strong	56	262065	607285	5653045	yes (142)	ambiguous_bases	ST147	0	2	9	10	-	0	-	0	-	0	-
GR15_R02	38089_1#24	ERR8772523	Carbapenem-R/I	Greece	GR15	327	EL63	38.3018989	21.782579	27	5	2019	Clinical sample	Urine	Imipenem	EUCAST		>8	128	6	11	6	R	R	R	258	7106	0_0_105_6_0_0_17_62_2_0	v2.3.0	Klebsiella pneumoniae	strong	79	203934	604984	5780657	yes (649)	ambiguous_bases	ST258	1	2	7	8	ybt 13; ICEKp2	299	-	0	-	0	-
GR15_R03	38089_1#275	ERR8772774	Carbapenem-R/I	Greece	GR15	327	EL63	38.3018989	21.782579	12	6	2019	Clinical sample	Urine	Imipenem	EUCAST		>8	32	9	17	6	R	R	R	39	7129	0_0_107_0_0_0_0_0_8_0	v2.3.0	Klebsiella pneumoniae	strong	45	260163	612269	5576522	yes (787)	ambiguous_bases	ST39	1	3	6	5	ybt 14; ICEKp5	151	-	0	-	0	-
GR15_R04	38089_1#20	ERR8772519	Carbapenem-R/I	Greece	GR15	327	EL63	38.3018989	21.782579	26	6	2019	Clinical sample	Urine	Imipenem	EUCAST		>8	128	6	15	6	R	R	R	39	6586	0_0_107_0_0_0_0_2_1_0	v2.3.0	Klebsiella pneumoniae	strong	62	270641	819849	5852782	yes (543)	ambiguous_bases	ST39	1	3	10	19	ybt 14; ICEKp5	151	-	0	-	0	-
GR15_R05	37775_1#276	ERR8771903	Carbapenem-R/I	Greece	GR15	327	EL63	38.3018989	21.782579	27	6	2019	Clinical sample	Blood	Imipenem	EUCAST		>8	32	9	16	6	R	R	R	39	6586	0_0_107_0_0_0_0_2_1_0	v2.3.0	Klebsiella pneumoniae	strong	61	259723	588886	5834306	yes (758)	ambiguous_bases	ST39	1	3	9	12	ybt 14; ICEKp5	151	-	0	-	0	-
GR15_R06	40660_1#58	ERR8774297	Carbapenem-R/I	Greece	GR15	327	EL63	38.3018989	21.782579	3	7	2019	Clinical sample	Wound swab	Imipenem	EUCAST		>8	64	6	15	6	R	R	R	258	7975	0_0_105_6_0_0_0_50_23_0	v2.3.0	Klebsiella pneumoniae	strong	62	166171	416378	5523641	yes (712)	ambiguous_bases	ST258	1	3	5	3	ybt 13; ICEKp2	299	-	0	-	0	-
GR15_R07	38089_1#92	ERR8772591	Carbapenem-R/I	Greece	GR15	327	EL63	38.3018989	21.782579	8	7	2019	Clinical sample	Blood	Imipenem	EUCAST		>8	64	10	15	6	R	R	R	39	6586	0_0_107_0_0_0_0_2_1_0	v2.3.0	Klebsiella pneumoniae	strong	65	220813	612265	5852152	yes (1064)	ambiguous_bases	ST39	1	3	10	19	ybt 14; ICEKp5	151	-	0	-	0	-
GR15_R08	38089_1#96	ERR8772595	Carbapenem-R/I	Greece	GR15	327	EL63	38.3018989	21.782579	10	7	2019	Clinical sample	Blood	Imipenem	EUCAST		4	4	14	22	13	R	I	I	147	7244	0_0_197_0_4_0_2_14_1_0	v2.3.0	Klebsiella pneumoniae	strong	56	263774	576920	5649350	yes (397)	ambiguous_bases	ST147	0	2	9	10	-	0	-	0	-	0	-
GR15_R09	37775_1#190	ERR8771817	Carbapenem-R/I	Greece	GR15	327	EL63	38.3018989	21.782579	25	7	2019	Clinical sample	Urine	Imipenem	EUCAST		>8	64	9	12	8	R	R	R	39	6522;8220	0_0_107_0_0_0_0_2_0_0	v2.3.0	Klebsiella pneumoniae	strong	51	260118	588896	5630094	yes (824)	ambiguous_bases	ST39	1	3	9	12	ybt 14; ICEKp5	151	-	0	-	0	-
GR15_R10	38089_2#99	ERR8772934	Carbapenem-R/I	Greece	GR15	327	EL63	38.3018989	21.782579	26	7	2019	Clinical sample	Blood	Imipenem	EUCAST		8	32	14	20	9	R	R	R	39	6586	0_0_107_0_0_0_0_2_1_0	v2.3.0	Klebsiella pneumoniae	strong	61	248219	992229	5754875	yes (140)	ambiguous_bases	ST39	1	3	10	18	ybt 14; ICEKp5	151	-	0	-	0	-
GR15_S01	37775_1#231	ERR8771858	Carbapenem-S	Greece	GR15	327	EL63	38.3018989	21.782579	3	5	2019	Clinical sample	Urine	Imipenem	EUCAST				31	27	27	S	S	S	54	6554	0_0_166_0_0_0_2_0_0_0	v2.3.0	Klebsiella pneumoniae	strong	91	192877	355115	5546697	yes (409)	ambiguous_bases	ST54	0	0	0	0	-	0	-	0	-	0	-
GR15_S02	37775_1#6	ERR8771633	Carbapenem-S	Greece	GR15	327	EL63	38.3018989	21.782579	5	5	2019	Clinical sample	Urine	Imipenem	EUCAST				31	29	28	S	S	S	35	6679	0_0_131_1_51_0_0_0_0_0	v2.3.0	Klebsiella pneumoniae	strong	34	351250	1365037	5595826	yes (1180)	ambiguous_bases	ST35	1	0	6	10	ybt 16; ICEKp12	287	-	0	-	0	-
GR15_S03	37775_1#175	ERR8771802	Carbapenem-S	Greece	GR15	327	EL63	38.3018989	21.782579	8	5	2019	Clinical sample	Urine	Imipenem	EUCAST				30	29	27	S	S	S	36	6510	0_0_29_0_4_0_2_0_0_0	v2.3.0	Klebsiella pneumoniae	strong	34	537271	1351463	5375738	yes (967)	ambiguous_bases	ST36	1	0	0	0	ybt 10; ICEKp4	71	-	0	-	0	-
GR15_S05	37775_2#322	ERR8772370	Carbapenem-S	Greece	GR15	327	EL63	38.3018989	21.782579	26	5	2019	Clinical sample	Lower respiratory tract specimens	Imipenem	EUCAST				32	28	28	S	S	S	1552	6871	0_0_311_0_0_1_0_0_0_0	v2.3.0	Klebsiella pneumoniae	strong	36	356289	1151126	5492615	yes (918)	ambiguous_bases	ST1552	0	0	4	4	-	0	-	0	-	0	-
GR15_S06	37775_1#46	ERR8771673	Carbapenem-S	Greece	GR15	327	EL63	38.3018989	21.782579	6	6	2019	Clinical sample	Urine	Imipenem	EUCAST				32	28	28	S	S	S	1235	6669	0_0_537_0_0_0_0_0_0_0	v2.3.0	Klebsiella pneumoniae	strong	37	430968	777317	5489998	yes (747)	ambiguous_bases	ST1235	0	0	0	0	-	0	-	0	-	0	-
GR15_S07	37775_2#74	ERR8772085	Carbapenem-S	Greece	GR15	327	EL63	38.3018989	21.782579	20	6	2019	Clinical sample	Blood	Imipenem	EUCAST				30	28	28	S	S	S	636	6947	0_0_22_43_0_0_0_0_0_0	v2.3.0	Klebsiella pneumoniae	strong	15	1044912	1867699	5099953	yes (413)	ambiguous_bases	ST636	0	0	0	0	-	0	-	0	-	0	-
GR15_S08	37775_2#328	ERR8772376	Carbapenem-S	Greece	GR15	327	EL63	38.3018989	21.782579	12	7	2019	Clinical sample	Urine	Imipenem	EUCAST				32	28	29	S	S	S	36	6876	0_0_29_0_4_0_2_0_1_0	v2.3.0	Klebsiella pneumoniae	strong	36	373905	1351582	5372359	yes (437)	ambiguous_bases	ST36	1	0	0	0	ybt 10; ICEKp4	71	-	0	-	0	-
GR15_S09	37775_2#326	ERR8772374	Carbapenem-S	Greece	GR15	327	EL63	38.3018989	21.782579	16	7	2019	Clinical sample	Blood	Imipenem	EUCAST				31	28	28	S	S	S	1235	6875	0_0_537_0_0_0_0_0_1_0	v2.3.0	Klebsiella pneumoniae	strong	33	421693	780418	5488436	yes (1506)	ambiguous_bases	ST1235	0	0	0	0	-	0	-	0	-	0	-
GR15_S10	37775_1#201	ERR8771828	Carbapenem-S	Greece	GR15	327	EL63	38.3018989	21.782579	25	7	2019	Clinical sample	Wound swab	Imipenem	EUCAST				29	29	28	S	S	S	1583	6534	0_0_146_0_2_0_0_0_0_0	v2.3.0	Klebsiella pneumoniae	strong	40	306765	656614	5353768	yes (113)	ambiguous_bases	ST1583	0	0	5	5	-	0	-	0	-	0	-
GR17_R01	37775_2#194	ERR8772205	Carbapenem-R/I	Greece	GR17	321	EL65	37.5264659	22.3487443	21	5	2019	Clinical sample	Blood	Ertapenem, Imipenem, Meropenem	CLSI		>8	128	6	14	6	R	R	R	258	6776	0_0_105_6_0_0_0_50_18_0	v2.3.0	Klebsiella pneumoniae	strong	71	211442	576668	5577547	yes (679)	ambiguous_bases	ST258	0	3	6	4	-	0	-	0	-	0	-
GR17_R02	37775_2#176	ERR8772187	Carbapenem-R/I	Greece	GR17	321	EL65	37.5264659	22.3487443	21	5	2019	Clinical sample	Urine	Ertapenem, Imipenem, Meropenem	CLSI		>8	128	6	14	6	R	R	R	258	6765	0_0_105_6_0_0_0_58_4_0	v2.3.0	Klebsiella pneumoniae	strong	81	209207	798754	5656443	yes (475)	ambiguous_bases	ST258	1	3	9	9	ybt 13; ICEKp2	299	-	0	-	0	-
GR17_R03	37775_2#155	ERR8772166	Carbapenem-R/I	Greece	GR17	321	EL65	37.5264659	22.3487443	24	5	2019	Clinical sample	Urine	Ertapenem, Imipenem, Meropenem	CLSI		>8	>128	6	6	6	R	R	R	11	6751	0_0_105_11_0_0_0_17_0_0	v2.3.0	Klebsiella pneumoniae	strong	58	208913	355752	5470795	yes (894)	ambiguous_bases	ST11	1	3	8	7	ybt 15; ICEKp11	230	-	0	-	0	-
GR17_R04	38089_1#93	ERR8772592	Carbapenem-R/I	Greece	GR17	321	EL65	37.5264659	22.3487443	30	5	2019	Clinical sample	Wound swab	Ertapenem, Imipenem, Meropenem	CLSI		8	8	14	17	13	R	R	I	Unassigned (258-1LV)	7242	0_0_105_6_0_0_0_113_0_0	v2.3.0	Klebsiella pneumoniae	strong	83	203934	424281	5671445	yes (392)	ambiguous_bases	ST258-1LV	1	3	9	9	ybt 13; ICEKp2	299	-	0	-	0	-
GR17_R05	37775_2#153	ERR8772164	Carbapenem-R/I	Greece	GR17	321	EL65	37.5264659	22.3487443	31	5	2019	Clinical sample	Wound swab	Ertapenem, Imipenem, Meropenem	CLSI		>8	64	11	15	8	R	R	R	147	6750	0_0_197_0_4_0_23_0_0_0	v2.3.0	Klebsiella pneumoniae	strong	44	431547	1548465	5781542	yes (835)	ambiguous_bases	ST147	1	2	6	9	ybt 10; ICEKp4	384	-	0	-	0	-
GR17_R06	38089_1#356	ERR8772855	Carbapenem-R/I	Greece	GR17	321	EL65	37.5264659	22.3487443	1	6	2019	Clinical sample	Soft tissue samples	Ertapenem, Imipenem, Meropenem	CLSI		4	32	11	18	11	R	I	R	11	5952;8218	0_0_105_11_0_0_0_5_6_0	v2.3.0	Klebsiella pneumoniae	strong	71	270469	685446	5657007	yes (873)	ambiguous_bases	ST11	1	3	8	7	ybt 15; ICEKp11	230	-	0	-	0	-
GR17_R07	38089_1#91	ERR8772590	Carbapenem-R/I	Greece	GR17	321	EL65	37.5264659	22.3487443	31	5	2019	Clinical sample	Blood	Ertapenem, Imipenem, Meropenem	CLSI		>8	128	6	6	16	R	R	R	39	6173	0_0_107_0_0_0_0_0_5_0	v2.3.0	Klebsiella pneumoniae	strong	48	259717	611757	5636637	yes (1150)	ambiguous_bases	ST39	1	3	9	10	ybt 14; ICEKp5	151	-	0	-	0	-
GR17_R08	38089_1#105	ERR8772604	Carbapenem-R/I	Greece	GR17	321	EL65	37.5264659	22.3487443	19	6	2019	Clinical sample	Urine	Ertapenem, Imipenem, Meropenem	CLSI		4	32	12	20	10	R	I	R	11	6751	0_0_105_11_0_0_0_17_0_0	v2.3.0	Klebsiella pneumoniae	strong	57	213101	707498	5491057	yes (776)	ambiguous_bases	ST11	1	3	9	10	ybt 15; ICEKp11	230	-	0	-	0	-
GR17_R09	38089_1#354	ERR8772853	Carbapenem-R/I	Greece	GR17	321	EL65	37.5264659	22.3487443	24	6	2019	Clinical sample	Aspirates	Ertapenem, Imipenem, Meropenem	CLSI		4	16	19	20	16	R	I	R	147	7183	0_0_197_0_4_0_22_0_0_0	v2.3.0	Klebsiella pneumoniae	strong	40	994573	2079876	5598452	yes (1072)	ambiguous_bases	ST147	1	2	7	12	ybt 10; ICEKp4	384	-	0	-	0	-
GR17_R10	38089_1#89	ERR8772588	Carbapenem-R/I	Greece	GR17	321	EL65	37.5264659	22.3487443	8	8	2019	Clinical sample	Urine	Ertapenem, Imipenem, Meropenem	CLSI		>8	32	8	14	6	R	R	R	258	7240	0_0_105_6_0_0_0_5_45_0	v2.3.0	Klebsiella pneumoniae	strong	54	256713	737332	5526397	yes (746)	ambiguous_bases	ST258	1	3	7	7	ybt 13; ICEKp2	299	-	0	-	0	-
GR17_S01	37775_1#154	ERR8771781	Carbapenem-S	Greece	GR17	321	EL65	37.5264659	22.3487443	20	5	2019	Clinical sample	Urine	Ertapenem, Imipenem, Meropenem	CLSI				33	30	30	S	S	S	3895	6492	2_0_23_1_0_0_0_0_0_0	v2.3.0	Klebsiella quasipneumoniae subsp. quasipneumoniae	strong	44	379705	755797	5523375	yes (525)	ambiguous_bases	ST3895	0	0	0	0	-	0	-	0	-	0	-
GR17_S02	37775_1#171	ERR8771798	Carbapenem-S	Greece	GR17	321	EL65	37.5264659	22.3487443	30	5	2019	Clinical sample	Urine	Ertapenem, Imipenem, Meropenem	CLSI				30	28	26	S	S	S	1229	6507	0_0_413_1_1_1_0_0_0_0	v2.3.0	Klebsiella pneumoniae	strong	44	305301	1270045	5566627	yes (8)	ambiguous_bases	ST1229	0	0	0	0	-	0	-	0	-	0	-
GR17_S03	37775_2#198	ERR8772209	Carbapenem-S	Greece	GR17	321	EL65	37.5264659	22.3487443	17	6	2019	Screening sample	Lower respiratory tract specimens	Ertapenem, Imipenem, Meropenem	CLSI				26	28	26	S	S	S	147	6778	0_0_197_0_4_0_24_0_0_0	v2.3.0	Klebsiella pneumoniae	strong	49	915790	2020102	5530646	yes (484)	ambiguous_bases	ST147	1	1	7	8	ybt 10; ICEKp4	384	-	0	-	0	-
GR17_S04	37775_2#332	ERR8772380	Carbapenem-S	Greece	GR17	321	EL65	37.5264659	22.3487443	21	6	2019	Clinical sample	Urine	Ertapenem, Imipenem, Meropenem	CLSI				31	27	26	S	S	S	4415	6880	0_0_536_0_0_0_0_0_0_0	v2.3.0	Klebsiella pneumoniae	strong	22	385832	1079425	5200040	yes (1228)	ambiguous_bases	ST4415	0	0	0	0	-	0	-	0	-	0	-
GR17_S05	37775_1#235	ERR8771862	Carbapenem-S	Greece	GR17	321	EL65	37.5264659	22.3487443	18	6	2019	Clinical sample	Urine	Ertapenem, Imipenem, Meropenem	CLSI				29	27	27	S	S	S	502	6557	0_0_219_0_0_2_0_0_0_0	v2.3.0	Klebsiella pneumoniae	strong	62	181362	398201	5390375	yes (250)	ambiguous_bases	ST502	0	0	0	0	-	0	-	0	-	0	-
GR17_S06	37775_1#239	ERR8771866	Carbapenem-S	Greece	GR17	321	EL65	37.5264659	22.3487443	18	6	2019	Clinical sample	Urine	Ertapenem, Imipenem, Meropenem	CLSI				30	28	27	S	S	S	256	6559	0_0_109_8_22_0_0_0_0_0	v2.3.0	Klebsiella pneumoniae	strong	26	543094	1204098	5494374	yes (221)	ambiguous_bases	ST256	1	0	0	0	ybt 4; plasmid	515	-	0	-	0	-
GR17_S07	37775_1#257	ERR8771884	Carbapenem-S	Greece	GR17	321	EL65	37.5264659	22.3487443	20	6	2019	Clinical sample	Urine	Ertapenem, Imipenem, Meropenem	CLSI				30	29	28	S	S	S	322	6570	0_0_3_0_8_0_0_0_0_0	v2.3.0	Klebsiella pneumoniae	strong	30	400214	1545253	5351111	yes (905)	ambiguous_bases	ST322	0	0	0	0	-	0	-	0	-	0	-
GR17_S09	37775_1#233	ERR8771860	Carbapenem-S	Greece	GR17	321	EL65	37.5264659	22.3487443	21	6	2019	Clinical sample	Blood	Ertapenem, Imipenem, Meropenem	CLSI				30	27	27	S	S	S	35	6556	0_0_131_1_68_0_0_0_0_0	v2.3.0	Klebsiella pneumoniae	strong	44	366264	663492	5761275	yes (889)	ambiguous_bases	ST35	0	0	0	0	-	0	-	0	-	0	-
GR17_S10	37775_2#196	ERR8772207	Carbapenem-S	Greece	GR17	321	EL65	37.5264659	22.3487443	30	5	2019	Clinical sample	Urine	Ertapenem, Imipenem, Meropenem	CLSI				31	28	28	S	S	S	1229	6507	0_0_413_1_1_1_0_0_0_0	v2.3.0	Klebsiella pneumoniae	strong	47	360823	1270220	5566215	no	-	ST1229	0	0	0	0	-	0	-	0	-	0	-
GR18_R01	37775_1#144	ERR8771771	Carbapenem-R/I	Greece	GR18	2	EL30	39.6543	20.8635	29	9	2019	Clinical sample	Lower respiratory tract specimens	Ertapenem, Imipenem, Meropenem	CLSI		>8		10	17		R	R	Missing	39	6173	0_0_107_0_0_0_0_0_5_0	v2.3.0	Klebsiella pneumoniae	strong	57	242160	711455	5639899	yes (488)	ambiguous_bases	ST39	1	3	9	12	ybt 14; ICEKp5	151	-	0	-	0	-
GR18_R02	37775_1#127	ERR8771754	Carbapenem-R/I	Greece	GR18	2	EL30	39.6543	20.8635	20	6	2019	Clinical sample	Catheter exit site	Ertapenem, Imipenem, Meropenem	CLSI		8	128	12	18		R	R	R	383	1803	0_0_87_5_0_2_0_0_0_0	v2.3.0	Klebsiella pneumoniae	strong	74	201787	667415	5818765	yes (1067)	ambiguous_bases	ST383	0	2	10	19	-	0	-	0	-	0	-
GR18_R04	37775_1#125	ERR8771752	Carbapenem-R/I	Greece	GR18	2	EL30	39.6543	20.8635	5	11	2019	Screening sample	Other	Ertapenem, Imipenem, Meropenem	CLSI		>8	>128	6	12		R	R	R	258	6467	0_0_105_6_0_0_0_50_14_0	v2.3.0	Klebsiella pneumoniae	strong	70	314985	489910	5650794	yes (815)	ambiguous_bases	ST258	1	3	9	9	ybt 13; ICEKp2	299	-	0	-	0	-
GR18_R06	37775_1#145	ERR8771772	Carbapenem-R/I	Greece	GR18	2	EL30	39.6543	20.8635	6	7	2019	Clinical sample	Lower respiratory tract specimens	Ertapenem, Imipenem, Meropenem	CLSI		4	32	12	18		R	I	R	11	6484	0_0_105_11_0_0_11_0_0_0	v2.3.0	Klebsiella pneumoniae	strong	67	279257	503436	5603462	yes (1019)	ambiguous_bases	ST11	1	3	10	18	ybt 15; ICEKp11	230	-	0	-	0	-
GR18_R08	37775_1#123	ERR8771750	Carbapenem-R/I	Greece	GR18	2	EL30	39.6543	20.8635	9	7	2019	Clinical sample	Blood	Ertapenem, Imipenem, Meropenem	CLSI		2	8	14	22		R	S	I	383	6466	0_0_87_5_0_2_0_0_1_0	v2.3.0	Klebsiella pneumoniae	strong	68	209107	667397	5717851	yes (1338)	ambiguous_bases	ST383	0	2	10	17	-	0	-	0	-	0	-
GR18_R10	37775_2#147	ERR8772158	Carbapenem-R/I	Greece	GR18	2	EL30	39.6543	20.8635	10	7	2019	Clinical sample	Blood	Ertapenem, Imipenem, Meropenem	CLSI		>8	16	14	18		R	R	R	39	6744	0_0_107_0_0_0_0_4_0_0	v2.3.0	Klebsiella pneumoniae	strong	60	246124	588897	5641288	yes (1218)	ambiguous_bases	ST39	1	3	9	11	ybt 14; ICEKp5	151	-	0	-	0	-
GR18_S01	37775_1#333	ERR8771960	Carbapenem-S	Greece	GR18	2	EL30	39.6543	20.8635	18	6	2019	Clinical sample	Aspirates	Imipenem, Meropenem	CLSI				33	30		S	S	Missing	2393	6627	0_0_388_1_6_3_0_0_0_0	v2.3.0	Klebsiella pneumoniae	strong	39	321979	1045993	5343528	yes (596)	ambiguous_bases	ST2393	1	0	0	0	ybt 9; ICEKp12	210-1LV	-	0	-	0	-
GR18_S02	37775_2#57	ERR8772068	Carbapenem-S	Greece	GR18	2	EL30	39.6543	20.8635	4	7	2019	Clinical sample	Blood	Ertapenem, Imipenem, Meropenem	CLSI				35	31		S	S	Missing	5118	6934	0_0_136_1_0_0_0_0_0_0	v2.3.0	Klebsiella pneumoniae	strong	30	373939	593814	5315743	yes (1214)	ambiguous_bases	ST5118	1	0	0	0	ybt 14; ICEKp5	382	-	0	-	0	-
GR18_S03	37775_1#140	ERR8771767	Carbapenem-S	Greece	GR18	2	EL30	39.6543	20.8635	9	7	2019	Clinical sample	Aspirates	Ertapenem, Imipenem, Meropenem	CLSI				35	30		S	S	Missing	14	6480	0_0_1_1_32_0_0_0_0_0	v2.3.0	Klebsiella pneumoniae	strong	27	486174	1444898	5743011	yes (854)	ambiguous_bases	ST14	0	0	1	2	-	0	-	0	-	0	-
GR18_S04	37775_1#331	ERR8771958	Carbapenem-S	Greece	GR18	2	EL30	39.6543	20.8635	13	7	2019	Clinical sample	Urine	Ertapenem, Imipenem, Meropenem	CLSI				31	31		S	S	Missing	307	6626	0_0_369_0_0_0_43_0_0_0	v2.3.0	Klebsiella pneumoniae	strong	37	378138	928031	5477542	yes (22)	ambiguous_bases	ST307	0	1	8	10	-	0	-	0	-	0	-
GR18_S05	37775_2#368	ERR8772416	Carbapenem-S	Greece	GR18	2	EL30	39.6543	20.8635	11	7	2019	Clinical sample	Blood	Ertapenem, Imipenem, Meropenem	CLSI				37	30		S	S	Missing	34	6911	0_0_13_19_0_0_0_0_0_0	v2.3.0	Klebsiella pneumoniae	strong	75	221098	581942	5442268	yes (85)	ambiguous_bases	ST34	0	0	0	0	-	0	-	0	-	0	-
GR18_S06	37775_2#324	ERR8772372	Carbapenem-S	Greece	GR18	2	EL30	39.6543	20.8635	11	7	2019	Clinical sample	Urine	Ertapenem, Imipenem, Meropenem	CLSI				34	31		S	S	Missing	397	6873	0_0_206_0_4_0_0_0_0_0	v2.3.0	Klebsiella pneumoniae	strong	16	1053873	2022096	5564136	yes (404)	ambiguous_bases	ST397	1	0	0	0	ybt 14; ICEKp5	151-1LV	-	0	-	0	-
GR18_S07	37775_2#72	ERR8772083	Carbapenem-S	Greece	GR18	2	EL30	39.6543	20.8635	12	7	2019	Clinical sample	Aspirates	Ertapenem, Imipenem, Meropenem	CLSI				33	30		S	S	Missing	4599	6945	1_0_183_0_0_0_0_0_0_0	v2.3.0	Klebsiella variicola subsp. variicola	strong	15	3199573	3199573	5542643	yes (171)	ambiguous_bases	ST4599	0	0	0	0	-	0	-	0	-	0	-
GR18_S08	37775_2#55	ERR8772066	Carbapenem-S	Greece	GR18	2	EL30	39.6543	20.8635	15	7	2019	Clinical sample	Urine	Ertapenem, Imipenem, Meropenem	CLSI				33	30		S	S	Missing	20	6932	0_0_22_0_5_0_0_0_0_0	v2.3.0	Klebsiella pneumoniae	strong	33	409480	765047	5495936	yes (312)	ambiguous_bases	ST20	0	0	0	0	-	0	-	0	-	0	-
GR18_S09	37775_1#265	ERR8771892	Carbapenem-S	Greece	GR18	2	EL30	39.6543	20.8635	15	7	2019	Clinical sample	Urine	Ertapenem, Imipenem, Meropenem	CLSI				33	30		S	S	Missing	2676	6578	2_0_11_1_0_0_0_0_0_0	v2.3.0	Klebsiella quasipneumoniae subsp. quasipneumoniae	strong	17	3021276	3021276	5385419	yes (47)	ambiguous_bases	ST2676	0	0	0	0	-	0	-	0	-	0	-
GR18_S10	37775_1#205	ERR8771832	Carbapenem-S	Greece	GR18	2	EL30	39.6543	20.8635	5	8	2019	Clinical sample	Blood	Ertapenem, Imipenem, Meropenem	CLSI		</=1	<=0.125		30		Missing	S	S	2603	6536	0_0_108_6_0_0_0_0_0_0	v2.3.0	Klebsiella pneumoniae	strong	26	373573	1030982	5414469	yes (557)	ambiguous_bases	ST2603	0	0	0	0	-	0	-	0	-	0	-
HU01_R01	35876_2#31	ERR7735008	Carbapenem-R/I	Hungary	HU01	308	HU10	47.4633	19.10570000000007	25	5	2019	Clinical sample	Urine	Ertapenem, Imipenem, Meropenem	EUCAST	4	4	4				R	I	I	15	5972	0_0_0_0_2_0_0_60_8_0	v2.3.0	Klebsiella pneumoniae	strong	63	284594	466955	5544796	yes (828)	ambiguous_bases	ST15	0	2	9	13	-	0	-	0	-	0	-
HU01_R02	35876_1#365	ERR7734965	Carbapenem-R/I	Hungary	HU01	308	HU10	47.4633	19.10570000000007	7	8	2019	Clinical sample	Urine	Ertapenem, Imipenem, Meropenem	EUCAST		8	2	20			R	R	S	20	5901	0_0_22_2_54_0_0_0_0_0	v2.3.0	Klebsiella pneumoniae	strong	28	507405	1426271	5564317	yes (68)	ambiguous_bases	ST20	0	2	5	5	-	0	-	0	-	0	-
HU01_R04	35876_1#6	ERR7734606	Carbapenem-R/I	Hungary	HU01	308	HU10	47.4633	19.10570000000007	30	8	2019	Screening sample	Other	Ertapenem	EUCAST	16	8	16				R	R	R	896	5930	0_0_109_36_0_0_1_0_0_0	v2.3.0	Klebsiella pneumoniae	strong	35	491407	1255971	5544932	yes (125)	ambiguous_bases	ST896	0	1	7	11	-	0	-	0	-	0	-
HU01_R05	35876_2#125	ERR7735102	Carbapenem-R/I	Hungary	HU01	308	HU10	47.4633	19.10570000000007	16	9	2019	Clinical sample	Lower respiratory tract specimens	Imipenem, Meropenem	EUCAST		8	4	19			R	R	I	6181	5979	0_0_542_0_0_0_0_0_0_0	v2.3.0	Klebsiella pneumoniae	strong	27	434405	1484316	5323771	yes (233)	ambiguous_bases	ST3991-1LV	0	2	5	7	-	0	-	0	-	0	-
HU01_R06	35876_1#4	ERR7734604	Carbapenem-R/I	Hungary	HU01	308	HU10	47.4633	19.10570000000007	6	8	2019	Clinical sample	Blood	Ertapenem, Imipenem, Meropenem	EUCAST	>32	>16	>16				R	R	R	981	5912	1_0_97_0_0_0_0_0_1_0	v2.3.0	Klebsiella variicola subsp. variicola	strong	48	330150	1228137	5854434	yes (677)	ambiguous_bases	ST981	1	2	3	3	ybt 18; ICEKp15	400-4LV	-	0	-	0	-
HU01_S01	35876_1#2	ERR7734602	Carbapenem-S	Hungary	HU01	308	HU10	47.4633	19.10570000000007	31	5	2019	Clinical sample	Urine	Ertapenem	EUCAST		0.25	0.064				Missing	S	S	846	5782	0_0_69_0_0_0_1_0_0_0	v2.3.0	Klebsiella pneumoniae	strong	40	407750	853950	5562501	yes (1683)	ambiguous_bases	ST846	0	0	0	0	-	0	-	0	-	0	-
HU02_R01	35876_1#333	ERR7734933	Carbapenem-R/I	Hungary	HU02	199	HU10	47.4602	19.137899999999945	10	4	2019	Clinical sample	Other	Ertapenem, Meropenem	EUCAST	>32	8	>16				R	R	R	101	5876	0_0_84_0_8_0_0_26_0_0	v2.3.0	Klebsiella pneumoniae	strong	72	200849	770903	5739207	yes (290)	ambiguous_bases	ST101	1	3	9	10	ybt 9; ICEKp3	183-1LV	-	0	-	0	-
HU02_R02	35876_1#295	ERR7734895	Carbapenem-R/I	Hungary	HU02	199	HU10	47.4602	19.137899999999945	2	7	2019	Clinical sample	Urine	Ertapenem	EUCAST		4	2	19			R	I	S	15	5840	0_0_0_0_2_23_0_0_0_0	v2.3.0	Klebsiella pneumoniae	strong	55	240427	718723	5511306	yes (1016)	ambiguous_bases	ST15	0	2	5	6	-	0	-	0	-	0	-
HU02_R03	35876_2#55	ERR7735032	Carbapenem-R/I	Hungary	HU02	199	HU10	47.4602	19.137899999999945	20	7	2019	Clinical sample	Blood	Meropenem	EUCAST	>32	4	8				R	I	I	395	5839	0_0_106_0_3_0_6_0_0_0	v2.3.0	Klebsiella pneumoniae	strong	52	247416	498581	5407668	yes (415)	ambiguous_bases	ST395	1	1	8	10	ybt 16; ICEKp12	530-3LV	-	0	-	0	-
HU02_R04	35876_1#299	ERR7734899	Carbapenem-R/I	Hungary	HU02	199	HU10	47.4602	19.137899999999945	1	8	2019	Clinical sample	Wound swab	Ertapenem, Meropenem	EUCAST	>32	8	>16				R	R	R	15	5844	0_0_0_0_2_0_50_0_0_0	v2.3.0	Klebsiella pneumoniae	strong	73	225011	806971	5834089	yes (1163)	ambiguous_bases	ST15	1	2	10	18	ybt 10; ICEKp4	28	-	0	-	0	-
HU02_R05	35876_1#293	ERR7734893	Carbapenem-R/I	Hungary	HU02	199	HU10	47.4602	19.137899999999945	5	8	2019	Clinical sample	Wound swab	Ertapenem, Meropenem	EUCAST	>32	4	8				R	I	I	395	5839	0_0_106_0_3_0_6_0_0_0	v2.3.0	Klebsiella pneumoniae	strong	55	177015	395944	5401220	yes (678)	ambiguous_bases	ST395	1	1	8	10	ybt 16; ICEKp12	530-3LV	-	0	-	0	-
HU02_R06	35876_2#119	ERR7735096	Carbapenem-R/I	Hungary	HU02	199	HU10	47.4602	19.137899999999945	8	8	2019	Clinical sample	Lower respiratory tract specimens	Ertapenem, Meropenem	EUCAST	8	2	8				R	S	I	395	5839	0_0_106_0_3_0_6_0_0_0	v2.3.0	Klebsiella pneumoniae	strong	57	257672	619010	5408500	yes (439)	ambiguous_bases	ST395	1	1	8	10	ybt 16; ICEKp12	530-3LV	-	0	-	0	-
HU02_R07	35876_2#121	ERR7735098	Carbapenem-R/I	Hungary	HU02	199	HU10	47.4602	19.137899999999945	2	8	2019	Clinical sample	Lower respiratory tract specimens	Ertapenem	EUCAST	1	8	2				R	R	S	16	721;8219	0_0_22_27_0_0_0_1_0_0	v2.3.0	Klebsiella pneumoniae	strong	41	382423	840948	5598286	yes (366)	ambiguous_bases	ST16	1	2	10	10	ybt 10; ICEKp4	91-2LV	-	0	-	0	-
HU02_R08	35876_2#53	ERR7735030	Carbapenem-R/I	Hungary	HU02	199	HU10	47.4602	19.137899999999945	8	8	2019	Clinical sample	Catheter exit site	Ertapenem	EUCAST	>32	2	8		0		R	S	I	Unassigned (395-1LV)	5839	0_0_106_0_3_0_6_0_0_0	v2.3.0	Klebsiella pneumoniae	strong	44	257672	618843	5407114	yes (416)	ambiguous_bases	ST395-1LV	1	1	8	10	ybt 16; ICEKp12	530-3LV	-	0	-	0	-
HU02_S01	35876_1#331	ERR7734931	Carbapenem-S	Hungary	HU02	199	HU10	47.4602	19.137899999999945	13	4	2019	Clinical sample	Blood	Ertapenem, Meropenem	EUCAST		0.25	0.064				Missing	S	S	198	5874	0_0_407_0_2_1_0_0_0_0	v2.3.0	Klebsiella pneumoniae	strong	24	430533	636372	5364237	yes (1019)	ambiguous_bases	ST198	1	0	0	0	ybt 2; ICEKp1	323-1LV	-	0	-	0	iro 3 (truncated)
HU02_S02	35876_2#49	ERR7735026	Carbapenem-S	Hungary	HU02	199	HU10	47.4602	19.137899999999945	1	7	2019	Clinical sample	Lower respiratory tract specimens	Ertapenem, Meropenem	EUCAST		0.125	0.032				Missing	S	S	449	6169	0_0_131_1_16_0_2_0_0_0	v2.3.0	Klebsiella pneumoniae	strong	52	286791	687866	5496945	yes (1325)	ambiguous_bases	ST449	1	0	1	1	ybt 10; ICEKp4	351	-	0	-	0	-
HU02_S03	35876_2#51	ERR7735028	Carbapenem-S	Hungary	HU02	199	HU10	47.4602	19.137899999999945	19	7	2019	Clinical sample	Urine	Ertapenem	EUCAST		0.25	0.064				Missing	S	S	3660	6172	0_0_178_4_12_0_0_0_0_0	v2.3.0	Klebsiella pneumoniae	strong	61	364822	564043	5552078	yes (1125)	ambiguous_bases	ST3660	0	0	0	0	-	0	-	0	-	0	-
HU02_S04	35876_2#29	ERR7735006	Carbapenem-S	Hungary	HU02	199	HU10	47.4602	19.137899999999945	2	8	2019	Clinical sample	Blood	Ertapenem, Meropenem	EUCAST		0.125	0.064				Missing	S	S	1412	6096	0_0_22_33_0_1_0_0_0_0	v2.3.0	Klebsiella pneumoniae	strong	44	428164	798300	5329060	yes (591)	ambiguous_bases	ST1412	0	1	6	10	-	0	-	0	-	0	-
HU02_S05	35876_1#297	ERR7734897	Carbapenem-S	Hungary	HU02	199	HU10	47.4602	19.137899999999945	8	8	2019	Clinical sample	Urine	Ertapenem	EUCAST		0.125	0.064				Missing	S	S	107	5842	0_0_80_4_1_0_1_0_0_0	v2.3.0	Klebsiella pneumoniae	strong	38	426092	1001754	5258761	yes (1126)	ambiguous_bases	ST107	0	1	8	8	-	0	-	0	-	0	-
HU02_S06	35876_1#325	ERR7734925	Carbapenem-S	Hungary	HU02	199	HU10	47.4602	19.137899999999945	8	8	2019	Clinical sample	Urine	Ertapenem			0.125	0.064				Missing	S	S	277	5869	0_0_193_1_4_0_0_0_0_0	v2.3.0	Klebsiella pneumoniae	strong	53	374854	885520	5533016	yes (800)	ambiguous_bases	ST277	0	0	0	0	-	0	-	0	-	0	-
HU04_R01	35876_1#329	ERR7734929	Carbapenem-R/I	Hungary	HU04	329	HU22	47.6876	17.634700000000066	20	6	2019	Screening sample	Other	Ertapenem, Meropenem	EUCAST	4	0.5	4				R	S	I	16	5873	0_0_22_27_0_0_0_18_0_0	v2.3.0	Klebsiella pneumoniae	strong	39	377280	789994	5578671	yes (608)	ambiguous_bases	ST16	1	1	8	9	ybt 10; ICEKp4	91-2LV	-	0	-	0	-
HU04_S01	35876_1#327	ERR7734927	Carbapenem-S	Hungary	HU04	329	HU22	47.6876	17.634700000000066	25	6	2019	Clinical sample	Blood	Ertapenem, Meropenem	EUCAST		0.25	0.064				Missing	S	S	1994	5871	1_0_32_1_0_0_0_0_0_0	v2.3.0	Klebsiella variicola subsp. variicola	strong	67	280942	746612	5671784	yes (1173)	ambiguous_bases	ST1994	0	0	0	0	-	0	-	0	-	0	-
HU06_R01	35876_1#289	ERR7734889	Carbapenem-R/I	Hungary	HU06	27	HU31	46.7069354	17.3685233	1	4	2019	Clinical sample	Urine	Ertapenem	EUCAST		4	2	16			R	I	S	15	5822	0_0_0_0_2_0_0_60_7_0	v2.3.0	Klebsiella pneumoniae	strong	52	294935	650743	5587582	yes (1481)	ambiguous_bases	ST15	0	2	9	13	-	0	-	0	-	0	-
HU06_R02	35876_1#265	ERR7734865	Carbapenem-R/I	Hungary	HU06	27	HU31	46.7069354	17.3685233	8	5	2019	Clinical sample	Urine	Ertapenem, Meropenem	EUCAST		4	2	17			R	I	S	15	5822	0_0_0_0_2_0_0_60_7_0	v2.3.0	Klebsiella pneumoniae	strong	61	260517	650743	5588167	yes (1488)	ambiguous_bases	ST15	0	2	9	12	-	0	-	0	-	0	-
HU06_R03	35876_1#261	ERR7734861	Carbapenem-R/I	Hungary	HU06	27	HU31	46.7069354	17.3685233	25	6	2019	Clinical sample	Urine	Ertapenem	EUCAST		4	0.5	17			R	I	S	15	5822	0_0_0_0_2_0_0_60_7_0	v2.3.0	Klebsiella pneumoniae	strong	41	260685	650743	5358440	yes (755)	ambiguous_bases	ST15	0	2	6	7	-	0	-	0	-	0	-
HU06_S01	35876_1#271	ERR7734871	Carbapenem-S	Hungary	HU06	27	HU31	46.7069354	17.3685233	1	4	2019	Clinical sample	Lower respiratory tract specimens	Ertapenem, Imipenem, Meropenem	EUCAST		0.125	0.032				Missing	S	S	628	5830	0_0_54_2_5_0_0_0_0_0	v2.3.0	Klebsiella pneumoniae	strong	27	361259	717494	5498567	yes (959)	ambiguous_bases	ST628	0	0	0	0	-	0	-	0	-	0	-
HU06_S02	35876_1#267	ERR7734867	Carbapenem-S	Hungary	HU06	27	HU31	46.7069354	17.3685233	12	5	2019	Clinical sample	Urine	Ertapenem	EUCAST		0.25	0.064				Missing	S	S	252	5826	0_0_94_10_1_0_0_0_0_0	v2.3.0	Klebsiella pneumoniae	strong	43	356658	1032806	5351326	yes (884)	ambiguous_bases	ST252	0	0	0	0	-	0	-	0	-	0	-
HU06_S03	35876_1#263	ERR7734863	Carbapenem-S	Hungary	HU06	27	HU31	46.7069354	17.3685233	27	6	2019	Clinical sample	Wound swab	Ertapenem, Imipenem, Meropenem	EUCAST		0.25	0.032				Missing	S	S	20	5824	0_0_22_2_32_0_0_0_0_0	v2.3.0	Klebsiella pneumoniae	strong	53	379346	945356	5438906	yes (338)	ambiguous_bases	ST20	0	0	0	0	-	0	-	0	-	0	-
HU07_R01	35876_2#25	ERR7735002	Carbapenem-R/I	Hungary	HU07	367	HU32	47.9558	21.716800000000035	15	6	2019	Clinical sample	Blood	Ertapenem		4	1	2				R	S	S	525	6067	0_0_125_0_0_0_2_0_0_0	v2.3.0	Klebsiella pneumoniae	strong	28	361886	609451	5262419	yes (337)	ambiguous_bases	ST525	0	1	2	2	-	0	-	0	-	0	-
HU07_R02	35876_2#27	ERR7735004	Carbapenem-R/I	Hungary	HU07	367	HU32	47.9558	21.716800000000035	8	7	2019	Screening sample	Other	Ertapenem	EUCAST		8	4	15			R	R	I	15	1913	0_0_0_0_2_0_0_60_5_0	v2.3.0	Klebsiella pneumoniae	strong	57	260335	946082	5585461	yes (1589)	ambiguous_bases	ST15	0	2	9	12	-	0	-	0	-	0	-
HU07_S01	35876_2#21	ERR7734998	Carbapenem-S	Hungary	HU07	367	HU32	47.9558	21.716800000000035	15	6	2019	Clinical sample	Blood	Ertapenem, Imipenem, Meropenem	EUCAST		0.25	0.064				Missing	S	S	525	6035	0_0_125_0_0_0_2_0_1_0	v2.3.0	Klebsiella pneumoniae	strong	38	320528	635114	5375782	yes (681)	ambiguous_bases	ST525	0	1	7	10	-	0	-	0	-	0	-
HU08_R01	35876_2#23	ERR7735000	Carbapenem-R/I	Hungary	HU08	68	HU32	47.5314	21.625999999999976	11	6	2019	Clinical sample	Wound swab	Ertapenem	EUCAST		4	2	20			R	I	S	15	5972	0_0_0_0_2_0_0_60_8_0	v2.3.0	Klebsiella pneumoniae	strong	57	260861	437989	5554519	yes (575)	ambiguous_bases	ST15	0	2	9	13	-	0	-	0	-	0	-
HU08_R02	35876_2#17	ERR7734994	Carbapenem-R/I	Hungary	HU08	68	HU32	47.5314	21.625999999999976	5	6	2019	Screening sample	Other	Ertapenem, Imipenem, Meropenem	EUCAST	>32	4	>16				R	I	R	101	6008	0_0_84_0_8_0_42_0_0_0	v2.3.0	Klebsiella pneumoniae	strong	80	205033	399533	5908833	yes (561)	ambiguous_bases	ST101	1	2	5	7	ybt 9; ICEKp3	183	-	0	-	0	-
HU08_R03	35876_2#85	ERR7735062	Carbapenem-R/I	Hungary	HU08	68	HU32	47.5314	21.625999999999976	4	7	2019	Clinical sample	Urine	Ertapenem	EUCAST		16	16	17			R	R	R	15	5972	0_0_0_0_2_0_0_60_8_0	v2.3.0	Klebsiella pneumoniae	strong	58	275518	466955	5496817	yes (1251)	ambiguous_bases	ST15	0	2	9	10	-	0	-	0	-	0	-
HU08_R04	35876_2#93	ERR7735070	Carbapenem-R/I	Hungary	HU08	68	HU32	47.5314	21.625999999999976	19	8	2019	Clinical sample	Lower respiratory tract specimens	Ertapenem	EUCAST		8	4	18			R	R	I	15	5972	0_0_0_0_2_0_0_60_8_0	v2.3.0	Klebsiella pneumoniae	strong	58	362874	670769	5553396	yes (981)	ambiguous_bases	ST15	0	2	9	13	-	0	-	0	-	0	-
HU08_R05	35876_2#115	ERR7735092	Carbapenem-R/I	Hungary	HU08	68	HU32	47.5314	21.625999999999976	30	8	2019	Clinical sample	Blood	Ertapenem	EUCAST		16	2	14			R	R	S	15	5972	0_0_0_0_2_0_0_60_8_0	v2.3.0	Klebsiella pneumoniae	strong	63	225011	1056646	5515215	yes (564)	ambiguous_bases	ST15	0	2	9	13	-	0	-	0	-	0	-
HU08_R06	35876_2#89	ERR7735066	Carbapenem-R/I	Hungary	HU08	68	HU32	47.5314	21.625999999999976	24	4	2019	Clinical sample	Other	Ertapenem	EUCAST	>32	16	8				R	R	I	11	6194	0_0_105_0_9_0_0_26_0_0	v2.3.0	Klebsiella pneumoniae	strong	46	390958	1299291	5475253	yes (1114)	ambiguous_bases	ST11	0	0	7	9	-	0	-	0	-	0	-
HU08_R07	35876_2#91	ERR7735068	Carbapenem-R/I	Hungary	HU08	68	HU32	47.5314	21.625999999999976	14	6	2019	Screening sample	Other	Ertapenem	EUCAST		8	4	17			R	R	I	15	5972	0_0_0_0_2_0_0_60_8_0	v2.3.0	Klebsiella pneumoniae	strong	56	284596	621541	5511332	yes (817)	ambiguous_bases	ST15	0	2	8	8	-	0	-	0	-	0	-
HU08_R08	35876_2#19	ERR7734996	Carbapenem-R/I	Hungary	HU08	68	HU32	47.5314	21.625999999999976	7	8	2019	Clinical sample	Wound swab	Ertapenem	EUCAST		8	4	20			R	R	I	15	5972	0_0_0_0_2_0_0_60_8_0	v2.3.0	Klebsiella pneumoniae	strong	60	261042	500060	5428603	yes (693)	ambiguous_bases	ST15	0	2	8	10	-	0	-	0	-	0	-
HU08_R09	35876_2#87	ERR7735064	Carbapenem-R/I	Hungary	HU08	68	HU32	47.5314	21.625999999999976	10	8	2019	Clinical sample	Lower respiratory tract specimens	Ertapenem	EUCAST		8	1	17			R	R	S	15	5972	0_0_0_0_2_0_0_60_8_0	v2.3.0	Klebsiella pneumoniae	strong	58	249016	515243	5557579	yes (1028)	ambiguous_bases	ST15	0	2	9	12	-	0	-	0	-	0	-
HU08_S01	35876_2#113	ERR7735090	Carbapenem-S	Hungary	HU08	68	HU32	47.5314	21.625999999999976	23	8	2019	Clinical sample	Blood	Ertapenem, Imipenem, Meropenem	EUCAST		0.25	0.064				Missing	S	S	189	5970	0_0_347_0_1_0_0_0_0_0	v2.3.0	Klebsiella pneumoniae	strong	119	208099	481414	5755220	no	-	ST189	0	0	4	7	-	0	-	0	-	0	-
HU08_S02	35876_1#269	ERR7734869	Carbapenem-S	Hungary	HU08	68	HU32	47.5314	21.625999999999976	7	9	2019	Clinical sample	Wound swab	Ertapenem, Imipenem, Meropenem	EUCAST		0.5	0.064				Missing	S	S	20	5828	0_0_22_38_0_0_0_0_0_0	v2.3.0	Klebsiella pneumoniae	strong	37	422495	1145019	5410819	yes (67)	ambiguous_bases	ST20	0	0	0	0	-	0	-	0	-	0	-
HU09_R01	35876_2#59	ERR7735036	Carbapenem-R/I	Hungary	HU09	208	HU33	46.2546	20.148599999999988	17	4	2019	Clinical sample	Urine	Ertapenem, Imipenem, Meropenem	EUCAST	16	16	16				R	R	R	258	6177	0_0_105_6_0_0_96_0_0_0	v2.3.0	Klebsiella pneumoniae	strong	60	270620	804494	5656916	yes (1080)	ambiguous_bases	ST258	1	2	9	10	ybt 13; ICEKp2	299-3LV	-	0	-	0	-
HU09_R02	35876_1#301	ERR7734901	Carbapenem-R/I	Hungary	HU09	208	HU33	46.2546	20.148599999999988	17	4	2019	Screening sample	Other	Ertapenem, Imipenem, Meropenem	EUCAST	>32	8	16				R	R	R	437	5847	0_0_105_1_1_1_0_25_0_0	v2.3.0	Klebsiella pneumoniae	strong	56	214403	825970	5411561	yes (681)	ambiguous_bases	ST437	0	2	7	8	-	0	-	0	-	0	-
HU09_S01	35876_1#303	ERR7734903	Carbapenem-S	Hungary	HU09	208	HU33	46.2546	20.148599999999988	21	4	2019	Clinical sample	Urine	Ertapenem	EUCAST		0.125	0.032				Missing	S	S	525	5849	0_0_125_0_0_0_0_5_0_0	v2.3.0	Klebsiella pneumoniae	strong	20	442994	1600853	5218003	yes (640)	ambiguous_bases	ST525	0	1	5	7	-	0	-	0	-	0	-
HU09_S02	35876_1#323	ERR7734923	Carbapenem-S	Hungary	HU09	208	HU33	46.2546	20.148599999999988	22	4	2019	Clinical sample	Urine	Ertapenem	EUCAST		0.5	0.064				Missing	S	S	412	5868	0_0_57_1_2_0_0_0_0_0	v2.3.0	Klebsiella pneumoniae	strong	48	368330	857958	5757976	yes (1905)	ambiguous_bases	ST412	3	0	3	3	-	0	-	0	iuc unknown	0	-
HU10_R01	35876_1#363	ERR7734963	Carbapenem-R/I	Hungary	HU10	169	HU10	47.5448	19.07179999999994	18	5	2019	Clinical sample	Other	Ertapenem, Meropenem	EUCAST	32	>16	>16				R	R	R	147	5878	0_0_197_0_4_0_2_13_0_0	v2.3.0	Klebsiella pneumoniae	strong	48	273239	974157	5683651	yes (234)	ambiguous_bases	ST147	1	2	9	12	ybt 16; ICEKp12	280	-	0	-	0	-
HU10_R02	35876_2#57	ERR7735034	Carbapenem-R/I	Hungary	HU10	169	HU10	47.5448	19.07179999999994	19	6	2019	Clinical sample	Wound swab	Ertapenem, Meropenem	EUCAST	32	>16	>16				R	R	R	147	5878	0_0_197_0_4_0_2_13_0_0	v2.3.0	Klebsiella pneumoniae	strong	56	350030	1014783	5643000	yes (340)	ambiguous_bases	ST147	1	2	9	12	ybt 16; ICEKp12	280	-	0	-	0	-
HU10_R03	35876_2#61	ERR7735038	Carbapenem-R/I	Hungary	HU10	169	HU10	47.5448	19.07179999999994	13	6	2019	Clinical sample	Wound swab	Ertapenem, Meropenem	EUCAST	>32	>16	>16				R	R	R	147	5878	0_0_197_0_4_0_2_13_0_0	v2.3.0	Klebsiella pneumoniae	strong	53	350055	608261	5643073	yes (340)	ambiguous_bases	ST147	1	2	9	12	ybt 16; ICEKp12	280	-	0	-	0	-
HU10_R04	35876_1#361	ERR7734961	Carbapenem-R/I	Hungary	HU10	169	HU10	47.5448	19.07179999999994	5	7	2019	Clinical sample	Urine	Ertapenem, Meropenem	EUCAST	>32	>16	>16				R	R	R	147	5878	0_0_197_0_4_0_2_13_0_0	v2.3.0	Klebsiella pneumoniae	strong	52	245824	850087	5641402	yes (413)	ambiguous_bases	ST147	1	2	9	12	ybt 16; ICEKp12	280	-	0	-	0	-
HU10_R05	35876_1#291	ERR7734891	Carbapenem-R/I	Hungary	HU10	169	HU10	47.5448	19.07179999999994	10	7	2019	Clinical sample	Urine	Ertapenem, Meropenem	EUCAST	>32	>16	>16				R	R	R	147	5837	0_0_197_0_4_0_2_13_1_0	v2.3.0	Klebsiella pneumoniae	strong	50	245824	850087	5642396	yes (272)	ambiguous_bases	ST147	1	2	9	12	ybt 16; ICEKp12	280	-	0	-	0	-
HU10_R06	35876_2#123	ERR7735100	Carbapenem-R/I	Hungary	HU10	169	HU10	47.5448	19.07179999999994	12	7	2019	Clinical sample	Wound swab	Ertapenem, Meropenem	EUCAST	16	16	>16				R	R	R	147	5878	0_0_197_0_4_0_2_13_0_0	v2.3.0	Klebsiella pneumoniae	strong	52	373828	974157	5642902	yes (340)	ambiguous_bases	ST147	1	2	9	12	ybt 16; ICEKp12	280-1LV	-	0	-	0	-
HU10_R07	35876_1#335	ERR7734935	Carbapenem-R/I	Hungary	HU10	169	HU10	47.5448	19.07179999999994	28	7	2019	Clinical sample	Lower respiratory tract specimens	Ertapenem, Meropenem	EUCAST	8	16	>16				R	R	R	147	5878	0_0_197_0_4_0_2_13_0_0	v2.3.0	Klebsiella pneumoniae	strong	49	350297	974157	5644257	yes (419)	ambiguous_bases	ST147	1	2	9	12	ybt 16; ICEKp12	280	-	0	-	0	-
HU10_R08	35876_2#63	ERR7735040	Carbapenem-R/I	Hungary	HU10	169	HU10	47.5448	19.07179999999994	2	8	2019	Clinical sample	Wound swab	Ertapenem, Meropenem	EUCAST	8	16	>16				R	R	R	147	5878	0_0_197_0_4_0_2_13_0_0	v2.3.0	Klebsiella pneumoniae	strong	47	350040	1160361	5636702	yes (76)	ambiguous_bases	ST147	1	2	9	12	ybt 16; ICEKp12	280	-	0	-	0	-
HU10_R09	35876_1#357	ERR7734957	Carbapenem-R/I	Hungary	HU10	169	HU10	47.5448	19.07179999999994	5	8	2019	Clinical sample	Other	Ertapenem, Meropenem	EUCAST	32	>16	>16				R	R	R	147	5895	0_0_197_0_4_0_18_0_0_0	v2.3.0	Klebsiella pneumoniae	strong	102	245823	974181	5615186	yes (840)	ambiguous_bases	ST147	1	2	9	12	ybt 16; ICEKp12 (truncated)	280-1LV	-	0	-	0	-
HU10_R10	35876_1#359	ERR7734959	Carbapenem-R/I	Hungary	HU10	169	HU10	47.5448	19.07179999999994	6	8	2019	Clinical sample	Other	Ertapenem, Meropenem	EUCAST	>32	>16	>16				R	R	R	147	5878	0_0_197_0_4_0_2_13_0_0	v2.3.0	Klebsiella pneumoniae	strong	48	336995	967899	5740862	yes (331)	ambiguous_bases	ST147	1	2	9	12	ybt 16; ICEKp12	280	-	0	-	0	-
HU10_S01	35876_1#353	ERR7734953	Carbapenem-S	Hungary	HU10	169	HU10	47.5448	19.07179999999994	20	5	2019	Clinical sample	Wound swab	Ertapenem, Meropenem	EUCAST		0.25	0.064				Missing	S	S	186	5891	0_0_102_3_2_0_0_0_0_0	v2.3.0	Klebsiella pneumoniae	strong	81	348974	1038503	5766639	yes (912)	ambiguous_bases	ST186	0	0	0	0	-	0	-	0	-	0	-
HU10_S02	35876_1#321	ERR7734921	Carbapenem-S	Hungary	HU10	169	HU10	47.5448	19.07179999999994	17	6	2019	Clinical sample	Lower respiratory tract specimens	Ertapenem, Meropenem	EUCAST		0.5	0.064				Missing	S	S	636	5866	0_0_22_37_2_0_0_0_0_0	v2.3.0	Klebsiella pneumoniae	strong	15	734788	1514729	5156300	yes (98)	ambiguous_bases	ST636	1	0	0	0	ybt 18; ICEKp15	575-1LV	-	0	-	0	-
HU10_S03	35876_2#117	ERR7735094	Carbapenem-S	Hungary	HU10	169	HU10	47.5448	19.07179999999994	22	6	2019	Screening sample	Other	Ertapenem, Meropenem	EUCAST		0.5	0.064				Missing	S	S	2724	5974	0_0_534_0_0_0_0_0_0_0	v2.3.0	Klebsiella pneumoniae	strong	28	678971	1505173	5583989	yes (456)	ambiguous_bases	ST2724	1	0	0	0	ybt 10; ICEKp4	524-1LV	-	0	-	0	-
HU10_S04	35876_2#368	ERR7735345	Carbapenem-S	Hungary	HU10	169	HU10	47.5448	19.07179999999994	5	7	2019	Clinical sample	Urine	Ertapenem, Meropenem	EUCAST		0.25	0.064				Missing	S	S	70	6156	0_0_211_0_7_0_0_0_0_0	v2.3.0	Klebsiella pneumoniae	strong	57	344857	1069122	5685554	yes (1003)	ambiguous_bases	ST70	0	0	0	0	-	0	-	0	-	0	-
HU10_S05	35876_1#259	ERR7734859	Carbapenem-S	Hungary	HU10	169	HU10	47.5448	19.07179999999994	10	7	2019	Clinical sample	Other	Ertapenem, Meropenem	EUCAST		0.25	0.064				Missing	S	S	3369	5820	0_0_81_1_1_1_0_0_0_0	v2.3.0	Klebsiella pneumoniae	strong	37	364614	866331	5284277	yes (1321)	ambiguous_bases	ST3369	1	0	0	0	ybt 10; ICEKp4	21-1LV	-	0	-	0	-
HU10_S06	35876_1#355	ERR7734955	Carbapenem-S	Hungary	HU10	169	HU10	47.5448	19.07179999999994	12	7	2019	Clinical sample	Wound swab	Ertapenem, Meropenem	EUCAST		0.5	0.064				Missing	S	S	45	5893	0_0_158_8_0_0_11_1_0_0	v2.3.0	Klebsiella pneumoniae	strong	70	337049	672440	5644534	yes (181)	ambiguous_bases	ST45	1	0	3	5	ybt 10; ICEKp4	78-1LV	-	0	-	0	-
HU10_S07	35876_2#81	ERR7735058	Carbapenem-S	Hungary	HU10	169	HU10	47.5448	19.07179999999994	26	7	2019	Clinical sample	Wound swab	Ertapenem, Meropenem	EUCAST		0.25	0.064				Missing	S	S	163	6190	0_0_42_25_0_0_0_0_0_0	v2.3.0	Klebsiella pneumoniae	strong	35	521405	1097919	5338923	no	-	ST163	0	0	0	0	-	0	-	0	-	0	-
HU10_S08	35876_2#83	ERR7735060	Carbapenem-S	Hungary	HU10	169	HU10	47.5448	19.07179999999994	4	8	2019	Screening sample	Other	Ertapenem, Meropenem	EUCAST		0.125	0.064				Missing	S	S	477	6191	2_1_25_1_2_0_0_0_0_0	v2.3.0	Klebsiella quasipneumoniae subsp. similipneumoniae	strong	24	1406140	1540923	5350004	yes (417)	ambiguous_bases	ST477	0	0	0	0	-	0	-	0	-	0	-
HU10_S09	35876_2#95	ERR7735072	Carbapenem-S	Hungary	HU10	169	HU10	47.5448	19.07179999999994	7	8	2019	Clinical sample	Wound swab	Ertapenem, Meropenem	EUCAST		0.25	0.064				Missing	S	S	1190	6198	0_0_88_1_0_0_0_0_0_0	v2.3.0	Klebsiella pneumoniae	strong	39	1408784	1416667	5417089	yes (411)	ambiguous_bases	ST1190	0	0	2	2	-	0	-	0	-	0	-
IS01_R01	38089_1#273	ERR8772772	Carbapenem-R/I	Iceland	IS01	380	IS00	64.146	-21.942199999999957	11	5	2019	Screening sample	Other	Ertapenem, Meropenem	EUCAST	>4	16	>16	6			R	R	R	15	7128	0_0_0_0_2_0_68_0_1_0	v2.3.0	Klebsiella pneumoniae	strong	59	200680	674143	5375736	yes (1364)	ambiguous_bases	ST15	1	2	8	10	ybt 0; ICEKp4	449	-	0	-	0	-
IS01_S01	35876_2#298	ERR7735275	Carbapenem-S	Iceland	IS01	380	IS00	64.146	-21.942199999999957	15	5	2019	Clinical sample	Urine	Ertapenem	EUCAST	<=0.12	<=0.5	<=0.12	30			S	S	S	432	6102	0_0_228_4_0_0_0_0_0_0	v2.3.0	Klebsiella pneumoniae	strong	23	662935	981896	5141727	yes (722)	ambiguous_bases	ST432	0	0	0	0	-	0	-	0	-	0	-
IE01_R01	37775_1#215	ERR8771842	Carbapenem-R/I	Ireland	IE01	92	IE04	53.2798097	-9.0718319	28	6	2019	Clinical sample	Wound swab	Meropenem	EUCAST			8				Missing	Missing	I	3181	6542	0_0_18_0_0_0_1_0_0_0	v2.3.0	Klebsiella pneumoniae	strong	49	247443	780440	5674647	yes (368)	ambiguous_bases	ST3181	0	2	9	13	-	0	-	0	-	0	-
IE01_R02	37775_2#189	ERR8772200	Carbapenem-R/I	Ireland	IE01	92	IE04	53.2798097	-9.0718319	22	5	2019	Clinical sample	Lower respiratory tract specimens	Meropenem	EUCAST			4				Missing	Missing	I	147	6772	0_0_197_0_4_0_2_0_2_0	v2.3.0	Klebsiella pneumoniae	strong	48	416531	729302	5635429	yes (154)	ambiguous_bases	ST147	1	1	8	13	ybt 16; ICEKp12	280	-	0	-	0	-
IE01_R03	37775_1#217	ERR8771844	Carbapenem-R/I	Ireland	IE01	92	IE04	53.2798097	-9.0718319	21	10	2019	Clinical sample	Blood	Meropenem	EUCAST			>16				Missing	Missing	R	252	6544	0_0_94_1_4_0_0_0_0_0	v2.3.0	Klebsiella pneumoniae	strong	102	225237	486453	5910294	yes (1131)	ambiguous_bases	ST252	0	2	1	1	-	0	-	0	-	0	-
IE01_S01	37775_1#245	ERR8771872	Carbapenem-S	Ireland	IE01	92	IE04	53.2798097	-9.0718319	23	8	2019	Clinical sample	Wound swab	Meropenem	EUCAST			</=0.12				Missing	Missing	S	628	6564	0_0_54_2_0_0_0_1_0_0	v2.3.0	Klebsiella pneumoniae	strong	30	447671	867748	5572022	yes (1428)	ambiguous_bases	ST628	0	1	7	7	-	0	-	0	-	0	-
IE01_S02	37775_2#334	ERR8772382	Carbapenem-S	Ireland	IE01	92	IE04	53.2798097	-9.0718319	27	6	2019	Clinical sample	Lower respiratory tract specimens	Meropenem	EUCAST			</=0.12				Missing	Missing	S	Unassigned (1395-3LV)	6881	0_0_581_0_0_0_0_0_0_0	v2.3.0	Klebsiella pneumoniae	strong	54	277683	605360	5448112	yes (658)	ambiguous_bases	ST1395-3LV	1	0	0	0	ybt 4; plasmid	29	-	0	-	0	-
IE01_S03	37775_1#247	ERR8771874	Carbapenem-S	Ireland	IE01	92	IE04	53.2798097	-9.0718319	23	10	2019	Clinical sample	Blood	Meropenem	EUCAST			</=0.03				Missing	Missing	S	1393	6565	0_0_357_2_0_0_0_0_0_0	v2.3.0	Klebsiella pneumoniae	strong	41	413420	1133465	5585719	yes (1382)	ambiguous_bases	ST1393	1	0	0	0	ybt 0; ICEKp13 (incomplete)	118-4LV	-	0	-	0	-
IE02_R01	37775_2#221	ERR8772232	Carbapenem-R/I	Ireland	IE02	225	IE05	52.6365	-8.654549999999972	27	5	2019	Clinical sample	Lower respiratory tract specimens	Ertapenem, Meropenem	EUCAST			>16				Missing	Missing	R	512	6801	0_0_105_6_0_0_17_65_82_0	v2.3.0	Klebsiella pneumoniae	strong	57	239342	543989	5546657	yes (1140)	ambiguous_bases	ST512	0	3	9	8	-	0	-	0	-	0	-
IE02_S01	37775_2#243	ERR8772291	Carbapenem-S	Ireland	IE02	225	IE05	52.6365	-8.654549999999972	29	5	2019	Clinical sample	Lower respiratory tract specimens	Ertapenem, Meropenem	EUCAST			</=0.03				Missing	Missing	S	491	6819	0_0_6_0_2_0_0_0_0_0	v2.3.0	Klebsiella pneumoniae	strong	81	292408	531896	5370330	no	-	ST491	0	0	1	1	-	0	-	0	-	0	-
IE04_S02	37775_2#181	ERR8772192	Carbapenem-S	Ireland	IE04	425	IE06	53.33306	-6.24889	22	3	2019	Clinical sample	Urine	Ertapenem, Meropenem	EUCAST			</=0.03				Missing	Missing	S	412	6769	0_0_57_1_5_0_0_0_0_0	v2.3.0	Klebsiella pneumoniae	strong	31	375494	852146	5522578	yes (836)	ambiguous_bases	ST412	0	0	0	0	-	0	-	0	-	0	-
IE04_S03	37775_1#191	ERR8771818	Carbapenem-S	Ireland	IE04	425	IE06	53.33306	-6.24889	25	5	2019	Clinical sample	Urine	Ertapenem, Meropenem	EUCAST			</=0.03				Missing	Missing	S	3570	6523	1_0_71_2_0_0_0_0_0_0	v2.3.0	Klebsiella variicola subsp. variicola	strong	20	689405	1674601	5531658	yes (75)	ambiguous_bases	ST3570	0	0	0	0	-	0	-	0	-	0	-
IE04_S08	37775_1#243	ERR8771870	Carbapenem-S	Ireland	IE04	425	IE06	53.33306	-6.24889	23	4	2019	Clinical sample	Urine	Ertapenem, Meropenem	EUCAST			</=0.03				Missing	Missing	S	502	6563	0_0_219_0_0_0_2_0_0_0	v2.3.0	Klebsiella pneumoniae	strong	82	181212	398203	5469605	yes (917)	ambiguous_bases	ST502	0	0	0	0	-	0	-	0	-	0	-
IE05_R02	37775_2#191	ERR8772202	Carbapenem-R/I	Ireland	IE05	260	IE05	52.173	-7.0747499999999945	5	7	2019	Clinical sample	Urine	Meropenem	EUCAST			8				Missing	Missing	I	101	6774	0_0_84_0_8_0_26_0_0_0	v2.3.0	Klebsiella pneumoniae	strong	59	265049	590583	5665601	yes (507)	ambiguous_bases	ST101	1	2	5	9	ybt 9; ICEKp3	183	-	0	-	0	-
IE05_R03	37775_2#336	ERR8772384	Carbapenem-R/I	Ireland	IE05	260	IE05	52.173	-7.0747499999999945	10	7	2019	Clinical sample	Blood	Meropenem	EUCAST			>16				Missing	Missing	R	437	6883	0_0_105_1_1_1_0_24_1_0	v2.3.0	Klebsiella pneumoniae	strong	48	329029	719929	5368223	yes (405)	ambiguous_bases	ST437	0	2	7	8	-	0	-	0	-	0	-
IE05_S01	37775_1#115	ERR8771742	Carbapenem-S	Ireland	IE05	260	IE05	52.173	-7.0747499999999945	12	6	2019	Clinical sample	Urine	Meropenem	EUCAST			</=0.12				Missing	Missing	S	20	6459	0_0_22_2_22_0_0_0_0_0	v2.3.0	Klebsiella pneumoniae	strong	65	345819	850560	5433661	yes (1)	ambiguous_bases	ST20	0	0	1	0	-	0	-	0	-	0	-
IE05_S02	38089_1#47	ERR8772546	Carbapenem-S	Ireland	IE05	260	IE05	52.173	-7.0747499999999945	30	7	2019	Clinical sample	Urine	Meropenem	EUCAST			0.25				Missing	Missing	S	6192	7214	0_0_590_0_1_0_0_0_0_0	v2.3.0	Klebsiella pneumoniae	strong	33	444453	1325210	5606457	yes (385)	ambiguous_bases	ST2655-1LV	0	0	0	0	-	0	-	0	-	0	-
IE05_S03	38089_1#65	ERR8772564	Carbapenem-S	Ireland	IE05	260	IE05	52.173	-7.0747499999999945	14	7	2019	Clinical sample	Blood	Meropenem	EUCAST			</=0.12				Missing	Missing	S	485	7224	0_0_227_4_0_0_0_0_0_0	v2.3.0	Klebsiella pneumoniae	strong	41	374598	593143	5513115	yes (867)	ambiguous_bases	ST485	0	0	1	1	-	0	-	0	-	0	-
IE06_R01	37775_1#209	ERR8771836	Carbapenem-R/I	Ireland	IE06	187	IE06	53.715	-6.352419999999938	11	7	2019	Screening sample	Other	Meropenem	EUCAST			4				Missing	Missing	I	11	2236	0_0_105_0_9_0_0_1_1_0	v2.3.0	Klebsiella pneumoniae	strong	69	203525	382066	5401068	yes (1001)	ambiguous_bases	ST11	1	2	9	12	ybt 9; ICEKp3	183	-	0	-	0	-
IE07_R06	38089_1#73	ERR8772572	Carbapenem-R/I	Ireland	IE07	245	IE06	53.3852	-6.233849999999961	16	8	2019	Clinical sample	Urine	Ertapenem, Meropenem	EUCAST			4				Missing	Missing	I	11	7230	0_0_105_0_3_0_1_32_0_0	v2.3.0	Klebsiella pneumoniae	strong	56	306846	597962	5435528	yes (858)	ambiguous_bases	ST11	1	1	7	12	ybt 10; ICEKp4	26	-	0	-	0	-
IE07_S01	37775_1#88	ERR8771715	Carbapenem-S	Ireland	IE07	245	IE06	53.3852	-6.233849999999961	5	7	2019	Clinical sample	Urine	Meropenem	EUCAST			</=0.03				Missing	Missing	S	220	6700	0_0_102_2_0_1_1_0_0_0	v2.3.0	Klebsiella pneumoniae	strong	60	309867	859967	5764827	yes (1830)	ambiguous_bases	ST220	0	0	0	0	-	0	-	0	-	0	-
IE07_S04	38089_1#107	ERR8772606	Carbapenem-S	Ireland	IE07	245	IE06	53.3852	-6.233849999999961	19	8	2019	Clinical sample	Urine	Ertapenem, Meropenem	EUCAST			</=0.03				Missing	Missing	S	309	7014	0_0_109_25_6_0_0_0_0_0	v2.3.0	Klebsiella pneumoniae	strong	44	290120	680821	5581873	yes (695)	ambiguous_bases	ST309	0	0	3	3	-	0	-	0	-	0	-
IE07_S06	37775_1#213	ERR8771840	Carbapenem-S	Ireland	IE07	245	IE06	53.3852	-6.233849999999961	22	8	2019	Clinical sample	Urine	Ertapenem, Meropenem	EUCAST			</=0.03				Missing	Missing	S	111	6541	0_0_221_1_16_0_0_0_0_0	v2.3.0	Klebsiella pneumoniae	strong	42	359511	545968	5395108	yes (1206)	ambiguous_bases	ST111	0	0	0	0	-	0	-	0	-	0	-
IE07_S08	37775_2#340	ERR8772388	Carbapenem-S	Ireland	IE07	245	IE06	53.3852	-6.233849999999961	28	10	2019	Clinical sample	Urine	Ertapenem, Meropenem	EUCAST			0.5				Missing	Missing	S	307	6887	0_0_369_0_0_0_0_0_60_0	v2.3.0	Klebsiella pneumoniae	strong	38	388712	802292	5508614	no	-	ST307	1	1	7	11	ybt 10; ICEKp4	384-1LV	-	0	-	0	-
IT04_R01	40328_2#33	ERR8773439	Carbapenem-R/I	Italy	IT04	273	ITF6	39.3100000	16.250199999999950	12	12	2019	Clinical sample	Urine	Ertapenem	EUCAST	>2		4				R	Missing	I	512	176;3503;3504;3505;3515	0_0_105_6_0_0_17_65_1_0	v2.3.0	Klebsiella pneumoniae	strong	74	237990	543983	5684653	yes (999)	ambiguous_bases	ST512	0	2	8	9	-	0	-	0	-	0	-
IT04_R02	40328_2#35	ERR8773441	Carbapenem-R/I	Italy	IT04	273	ITF6	39.3100000	16.250199999999950	11	10	2019	Clinical sample	Blood	Ertapenem, Imipenem, Meropenem	EUCAST	>2		>64				R	Missing	R	101	7725	0_0_84_0_8_0_0_0_19_0	v2.3.0	Klebsiella pneumoniae	strong	42	472384	736195	5587258	yes (948)	ambiguous_bases	ST101	1	3	5	4	ybt 9; ICEKp3	183	-	0	-	0	-
IT04_R04	40328_2#70	ERR8773476	Carbapenem-R/I	Italy	IT04	273	ITF6	39.3100000	16.250199999999950	4	10	2019	Screening sample	Other	Ertapenem	EUCAST	>2		>64				R	Missing	R	101	7322;8231	0_0_84_0_8_0_0_0_16_0	v2.3.0	Klebsiella pneumoniae	strong	52	438785	782486	5688449	yes (1148)	ambiguous_bases	ST101	1	3	5	4	ybt 9; ICEKp3	183	-	0	-	0	-
IT04_R06	40328_2#68	ERR8773474	Carbapenem-R/I	Italy	IT04	273	ITF6	39.3100000	16.250199999999950	12	10	2019	Screening sample	Other	Ertapenem	EUCAST	>2		64				R	Missing	R	307	7772	0_0_369_0_0_0_0_14_0_1	v2.3.0	Klebsiella pneumoniae	strong	50	372021	858783	5624961	yes (371)	ambiguous_bases	ST307	1	2	7	8	ybt 9; ICEKp3	157-1LV	-	0	-	0	-
IT04_R07	40328_2#39	ERR8773445	Carbapenem-R/I	Italy	IT04	273	ITF6	39.3100000	16.250199999999950	18	9	2019	Clinical sample	Urine	Ertapenem	EUCAST	2		2				R	Missing	S	11	7750	0_0_105_11_0_0_28_0_0_0	v2.3.0	Klebsiella pneumoniae	strong	48	227727	816342	5537863	yes (1280)	ambiguous_bases	ST11	0	2	7	7	-	0	-	0	-	0	-
IT04_R08	40328_1#210	ERR8773227	Carbapenem-R/I	Italy	IT04	273	ITF6	39.3100000	16.250199999999950	19	9	2019	Clinical sample	Wound swab	Ertapenem	EUCAST	2		2				R	Missing	S	11	7390	0_0_105_11_0_0_28_1_0_0	v2.3.0	Klebsiella pneumoniae	strong	50	258089	816342	5537849	yes (942)	ambiguous_bases	ST11	0	2	7	7	-	0	-	0	-	0	-
IT04_S01	40328_2#54	ERR8773460	Carbapenem-S	Italy	IT04	273	ITF6	39.3100000	16.250199999999950	17	10	2019	Clinical sample	Urine	Ertapenem, Meropenem	EUCAST	<=0.5		<=0.12				S	Missing	S	14	7762	0_0_1_0_13_0_0_0_0_0	v2.3.0	Klebsiella pneumoniae	strong	45	227240	704116	5499265	yes (1015)	ambiguous_bases	ST14	0	0	0	0	-	0	-	0	-	0	-
IT04_S02	40328_2#52	ERR8773458	Carbapenem-S	Italy	IT04	273	ITF6	39.3100000	16.250199999999950	19	9	2019	Clinical sample	Wound swab	Ertapenem	EUCAST	<=0.5		<=0.12				S	Missing	S	35	7760	0_0_131_1_45_1_0_0_0_0	v2.3.0	Klebsiella pneumoniae	strong	28	368051	1277279	5430032	yes (738)	ambiguous_bases	ST35	1	0	0	0	ybt 4; plasmid	375-3LV	-	0	-	0	-
IT04_S06	40328_2#311	ERR8774019	Carbapenem-S	Italy	IT04	273	ITF6	39.3100000	16.250199999999950	14	6	2019	Clinical sample	Urine	Ertapenem, Meropenem	EUCAST	<=0.5		<=0.12				S	Missing	S	1164	7698	0_0_411_0_0_1_0_1_0_0	v2.3.0	Klebsiella pneumoniae	strong	21	458946	1479408	5169902	yes (810)	ambiguous_bases	ST1164	0	0	1	1	-	0	-	0	-	0	-
IT05_R01	40328_1#192	ERR8773209	Carbapenem-R/I	Italy	IT05	19	ITF3	40.8661000	14.221999999999980	31	5	2019	Clinical sample	Urine	Meropenem	EUCAST	>2		32				R	Missing	R	101	7370;8232	0_0_84_0_8_2_1_0_0_0	v2.3.0	Klebsiella pneumoniae	strong	67	341369	773684	5646219	yes (983)	ambiguous_bases	ST101	1	2	4	3	ybt 9; ICEKp3	183	-	0	-	0	-
IT05_R02	40328_1#190	ERR8773207	Carbapenem-R/I	Italy	IT05	19	ITF3	40.8661000	14.221999999999980	1	6	2019	Clinical sample	Urine	Meropenem	EUCAST	>2		>64				R	Missing	R	101	7373	0_0_84_0_8_0_0_0_17_0	v2.3.0	Klebsiella pneumoniae	strong	47	356214	776057	5746381	yes (705)	ambiguous_bases	ST101	1	3	8	9	ybt 9; ICEKp3	183	-	0	-	0	-
IT05_R03	40328_2#66	ERR8773472	Carbapenem-R/I	Italy	IT05	19	ITF3	40.8661000	14.221999999999980	26	6	2019	Clinical sample	Aspirates	Meropenem	EUCAST	>2		16				R	Missing	R	29	7770	0_0_137_6_0_0_0_0_2_0	v2.3.0	Klebsiella pneumoniae	strong	36	376791	603838	5293238	yes (282)	ambiguous_bases	ST29	1	1	6	10	ybt 14; ICEKp5	151	-	0	-	0	-
IT05_R04	40328_2#48	ERR8773454	Carbapenem-R/I	Italy	IT05	19	ITF3	40.8661000	14.221999999999980	2	7	2019	Clinical sample	Wound swab	Meropenem	EUCAST	>2		16				R	Missing	R	307	7756	0_0_369_0_0_0_38_0_0_0	v2.3.0	Klebsiella pneumoniae	strong	34	375738	1105801	5647009	yes (81)	ambiguous_bases	ST307	0	2	3	2	-	0	-	0	-	0	-
IT05_R08	40328_2#44	ERR8773450	Carbapenem-R/I	Italy	IT05	19	ITF3	40.8661000	14.221999999999980	26	7	2019	Clinical sample	Catheter exit site	Meropenem	EUCAST	>2		64				R	Missing	R	307	7753	0_0_369_0_0_0_37_0_0_0	v2.3.0	Klebsiella pneumoniae	strong	57	384830	1056806	5605174	yes (310)	ambiguous_bases	ST307	0	2	9	12	-	0	-	0	-	0	-
IT05_R10	40328_2#42	ERR8773448	Carbapenem-R/I	Italy	IT05	19	ITF3	40.8661000	14.221999999999980	25	9	2019	Clinical sample	Blood	Meropenem	EUCAST	>2		>64				R	Missing	R	512	7752	0_0_105_6_0_0_17_190_1_0	v2.3.0	Klebsiella pneumoniae	strong	68	279666	543976	5682293	yes (637)	ambiguous_bases	ST512	0	2	8	8	-	0	-	0	-	0	-
IT05_S01	40660_1#39	ERR8774254	Carbapenem-S	Italy	IT05	19	ITF3	40.8661000	14.221999999999980	4	6	2019	Clinical sample	Urine	Meropenem	EUCAST	<=0.25		<=0.12				S	Missing	S	2004	7964	0_0_52_1_5_0_0_0_0_0	v2.3.0	Klebsiella pneumoniae	strong	30	656034	1014038	5455658	yes (1013)	ambiguous_bases	ST2004	1	0	0	0	ybt 4; plasmid	31-1LV	-	0	-	0	-
IT05_S02	40660_1#109	ERR8774486	Carbapenem-S	Italy	IT05	19	ITF3	40.8661000	14.221999999999980	13	6	2019	Clinical sample	Urine	Meropenem	EUCAST	<=0.25		<=0.12				S	Missing	S	1583	7802	0_0_522_0_0_0_0_0_0_0	v2.3.0	Klebsiella pneumoniae	strong	33	378791	2175044	5461785	yes (665)	ambiguous_bases	ST1583	0	0	0	0	-	0	-	0	-	0	-
IT05_S03	40660_1#107	ERR8774481	Carbapenem-S	Italy	IT05	19	ITF3	40.8661000	14.221999999999980	8	7	2019	Clinical sample	Wound swab	Meropenem	EUCAST	<=0.25		<=0.12				S	Missing	S	17	7800	0_0_22_19_1_0_0_0_0_0	v2.3.0	Klebsiella pneumoniae	strong	28	844343	1020805	5318535	yes (335)	ambiguous_bases	ST17	0	0	2	2	-	0	-	0	-	0	-
IT05_S04	40328_2#151	ERR8773646	Carbapenem-S	Italy	IT05	19	ITF3	40.8661000	14.221999999999980	16	7	2019	Clinical sample	Other	Meropenem	EUCAST	<=0.12		<=0.25				S	Missing	S	1426	7584	0_0_535_1_1_0_0_0_0_0	v2.3.0	Klebsiella pneumoniae	strong	25	632522	850009	5467161	yes (640)	ambiguous_bases	ST1426	0	0	0	0	-	0	-	0	-	0	-
IT05_S08	40328_2#145	ERR8773633	Carbapenem-S	Italy	IT05	19	ITF3	40.8661000	14.221999999999980	26	8	2019	Clinical sample	Wound swab	Meropenem	EUCAST	<=0.12		<=0.25				S	Missing	S	4232	7582	0_0_517_0_0_0_0_0_0_0	v2.3.0	Klebsiella pneumoniae	strong	20	906364	2123090	5186038	yes (321)	ambiguous_bases	ST4232	0	0	0	0	-	0	-	0	-	0	-
IT05_S09	41784_2#17	ERR8775018	Carbapenem-S	Italy	IT05	19	ITF3	40.8661000	14.221999999999980	31	8	2019	Clinical sample	Blood	Meropenem	EUCAST	<=0.25		<=0.12				S	Missing	S	1878	8114	0_0_113_0_0_0_1_0_1_0	v2.3.0	Klebsiella pneumoniae	strong	32	740094	1574296	5521604	yes (1374)	ambiguous_bases	ST1878	0	0	5	7	-	0	-	0	-	0	-
IT05_S10	40660_1#267	ERR8774705	Carbapenem-S	Italy	IT05	19	ITF3	40.8661000	14.221999999999980	1	10	2019	Clinical sample	Urine	Meropenem	EUCAST	<=0.25		<=0.12				S	Missing	S	1426	7584	0_0_535_1_1_0_0_0_0_0	v2.3.0	Klebsiella pneumoniae	strong	29	632703	856038	5469185	yes (1057)	ambiguous_bases	ST1426	0	0	0	0	-	0	-	0	-	0	-
IT06_R01	40328_2#40	ERR8773446	Carbapenem-R/I	Italy	IT06	272	ITF3	40.8656000	14.226699999999937	25	5	2019	Clinical sample	Blood	Ertapenem, Imipenem, Meropenem	EUCAST	>2		32				R	Missing	R	101	7370;8232	0_0_84_0_8_2_1_0_0_0	v2.3.0	Klebsiella pneumoniae	strong	62	358609	771514	5631600	yes (429)	ambiguous_bases	ST101	1	2	4	3	ybt 9; ICEKp3	183	-	0	-	0	-
IT06_R02	40328_2#38	ERR8773444	Carbapenem-R/I	Italy	IT06	272	ITF3	40.8656000	14.226699999999937	6	6	2019	Clinical sample	Blood	Ertapenem, Imipenem, Meropenem	EUCAST	>2		16				R	Missing	R	307	8228	0_0_369_0_0_0_0_0_1_1	v2.3.0	Klebsiella pneumoniae	strong	50	541366	854782	5556396	yes (108)	ambiguous_bases	ST307	1	2	8	12	ybt 9; ICEKp3	157-2LV	-	0	-	0	-
IT06_R03	40328_2#131	ERR8773600	Carbapenem-R/I	Italy	IT06	272	ITF3	40.8656000	14.226699999999937	5	6	2019	Clinical sample	Cerebrospinal fluid	Ertapenem, Imipenem, Meropenem	EUCAST	>2		>64				R	Missing	R	512	7372	0_0_105_6_0_0_17_190_0_0	v2.3.0	Klebsiella pneumoniae	strong	69	237978	543995	5679452	yes (739)	ambiguous_bases	ST512	0	2	8	8	-	0	-	0	-	0	-
IT06_R04	40328_2#129	ERR8773595	Carbapenem-R/I	Italy	IT06	272	ITF3	40.8656000	14.226699999999937	5	8	2019	Clinical sample	Blood	Ertapenem, Imipenem, Meropenem	EUCAST	>2		32				R	Missing	R	258	7573	0_0_105_6_0_0_33_0_2_0	v2.3.0	Klebsiella pneumoniae	strong	52	316205	523739	5488742	yes (724)	ambiguous_bases	ST258	0	2	5	5	-	0	-	0	-	0	-
IT06_R05	40328_2#161	ERR8773668	Carbapenem-R/I	Italy	IT06	272	ITF3	40.8656000	14.226699999999937	11	8	2019	Clinical sample	Blood	Ertapenem, Imipenem, Meropenem	EUCAST	2		8				R	Missing	I	307	7594	0_0_369_0_0_0_0_0_35_0	v2.3.0	Klebsiella pneumoniae	strong	66	375759	854893	5661681	yes (460)	ambiguous_bases	ST307	1	2	7	11	ybt 9; ICEKp3	157-1LV	-	0	-	0	-
IT06_R06	40328_2#143	ERR8773628	Carbapenem-R/I	Italy	IT06	272	ITF3	40.8656000	14.226699999999937	28	8	2019	Clinical sample	Blood	Ertapenem, Imipenem, Meropenem	EUCAST	>2		16				R	Missing	R	101	7370;8232	0_0_84_0_8_2_1_0_0_0	v2.3.0	Klebsiella pneumoniae	strong	67	326103	771367	5647732	yes (402)	ambiguous_bases	ST101	1	2	4	3	ybt 9; ICEKp3	183	-	0	-	0	-
IT06_R07	40328_2#139	ERR8773619	Carbapenem-R/I	Italy	IT06	272	ITF3	40.8656000	14.226699999999937	30	8	2019	Clinical sample	Blood	Ertapenem, Imipenem, Meropenem	EUCAST	>2		8				R	Missing	I	37	7580	0_0_109_1_36_0_0_0_0_0	v2.3.0	Klebsiella pneumoniae	strong	59	367746	1741029	5604668	yes (1055)	ambiguous_bases	ST37	0	2	2	2	-	0	-	0	-	0	-
IT06_R08	40328_2#141	ERR8773623	Carbapenem-R/I	Italy	IT06	272	ITF3	40.8656000	14.226699999999937	31	8	2019	Clinical sample	Blood	Ertapenem, Imipenem, Meropenem	EUCAST	>2		8				R	Missing	I	307	2048;8228;8242	0_0_369_0_0_0_0_0_1_1	v2.3.0	Klebsiella pneumoniae	strong	76	225101	755137	5605577	yes (132)	ambiguous_bases	ST307	1	2	7	11	ybt 9; ICEKp3	157-1LV	-	0	-	0	-
IT06_R09	41784_2#345	ERR8775036	Carbapenem-R/I	Italy	IT06	272	ITF3	40.8656000	14.226699999999937	21	9	2019	Clinical sample	Blood	Ertapenem, Imipenem, Meropenem	EUCAST	>2		>64				R	Missing	R	512	7372	0_0_105_6_0_0_17_190_0_0	v2.3.0	Klebsiella pneumoniae	strong	61	237988	544304	5682795	yes (585)	ambiguous_bases	ST512	0	2	8	8	-	0	-	0	-	0	-
IT06_R10	40328_1#188	ERR8773205	Carbapenem-R/I	Italy	IT06	272	ITF3	40.8656000	14.226699999999937	2	10	2019	Clinical sample	Blood	Ertapenem, Imipenem, Meropenem	EUCAST	>2		>64				R	Missing	R	512	7372	0_0_105_6_0_0_17_190_0_0	v2.3.0	Klebsiella pneumoniae	strong	76	256547	543965	5729856	yes (946)	ambiguous_bases	ST512	0	2	8	8	-	0	-	0	-	0	-
IT06_S01	40660_1#265	ERR8774703	Carbapenem-S	Italy	IT06	272	ITF3	40.8656000	14.226699999999937	24	5	2019	Clinical sample	Wound swab	Ertapenem, Imipenem, Meropenem	EUCAST	<=0.5		<=2				S	Missing	S	307	8242	0_0_369_0_0_0_0_0_1_1	v2.3.0	Klebsiella pneumoniae	strong	48	315868	856981	5511785	yes (22)	ambiguous_bases	ST307	1	1	5	6	ybt 9; ICEKp3	157-1LV	-	0	-	0	-
IT06_S02	40660_1#263	ERR8774701	Carbapenem-S	Italy	IT06	272	ITF3	40.8656000	14.226699999999937	6	6	2019	Clinical sample	Blood	Ertapenem, Imipenem, Meropenem	EUCAST	<=0.5		<=2				S	Missing	S	502	7895	0_0_219_0_0_1_0_0_0_0	v2.3.0	Klebsiella pneumoniae	strong	61	178916	512188	5161218	yes (528)	ambiguous_bases	ST502	0	0	0	0	-	0	-	0	-	0	-
IT06_S03	40660_1#261	ERR8774699	Carbapenem-S	Italy	IT06	272	ITF3	40.8656000	14.226699999999937	5	6	2019	Clinical sample	Blood	Ertapenem, Imipenem, Meropenem	EUCAST	<=0.5		<=2				S	Missing	S	35	7893	0_0_131_1_9_0_3_0_0_0	v2.3.0	Klebsiella pneumoniae	strong	30	363109	756874	5540759	yes (676)	ambiguous_bases	ST35	1	1	7	10	ybt 9; ICEKp3	180	-	0	-	0	-
IT06_S04	40660_1#259	ERR8774697	Carbapenem-S	Italy	IT06	272	ITF3	40.8656000	14.226699999999937	5	8	2019	Clinical sample	Blood	Ertapenem, Imipenem, Meropenem	EUCAST	<=0.5		<=2				S	Missing	S	2176	7890	0_0_249_11_0_0_0_0_0_0	v2.3.0	Klebsiella pneumoniae	strong	19	1017603	1632797	5179021	yes (644)	ambiguous_bases	ST2176	0	0	0	0	-	0	-	0	-	0	-
IT06_S05	40660_1#257	ERR8774695	Carbapenem-S	Italy	IT06	272	ITF3	40.8656000	14.226699999999937	12	8	2019	Clinical sample	Blood	Ertapenem, Imipenem, Meropenem	EUCAST	<=0.5		<=2				S	Missing	S	3205	7888	1_0_188_0_0_0_0_0_0_0	v2.3.0	Klebsiella variicola subsp. variicola	strong	20	3228357	3228357	5763899	yes (1115)	ambiguous_bases	ST3205	0	0	0	0	-	0	-	0	-	0	-
IT06_S06	40660_1#239	ERR8774677	Carbapenem-S	Italy	IT06	272	ITF3	40.8656000	14.226699999999937	30	8	2019	Clinical sample	Blood	Ertapenem, Imipenem, Meropenem	EUCAST	<=0.5		<=2				S	Missing	S	39	7883	0_0_107_0_1_9_0_0_0_0	v2.3.0	Klebsiella pneumoniae	strong	47	279647	420910	5499298	yes (826)	ambiguous_bases	ST39	0	0	0	0	-	0	-	0	-	0	-
IT06_S07	40660_1#237	ERR8774675	Carbapenem-S	Italy	IT06	272	ITF3	40.8656000	14.226699999999937	31	8	2019	Clinical sample	Catheter exit site	Ertapenem, Imipenem, Meropenem	EUCAST	<=0.5		<=2				S	Missing	S	4345	7881	2_1_77_0_0_0_0_0_0_0	v2.3.0	Klebsiella quasipneumoniae subsp. similipneumoniae	strong	56	370496	833187	5356111	yes (73)	ambiguous_bases	ST4345	0	1	8	13	-	0	-	0	-	0	-
IT06_S08	40660_1#235	ERR8774673	Carbapenem-S	Italy	IT06	272	ITF3	40.8656000	14.226699999999937	3	9	2019	Clinical sample	Other	Ertapenem, Imipenem, Meropenem	EUCAST	<=0.5		<=2				S	Missing	S	870	7879	0_0_89_0_8_0_0_0_0_0	v2.3.0	Klebsiella pneumoniae	strong	46	478093	756193	5566981	yes (1204)	ambiguous_bases	ST870	0	0	0	0	-	0	-	0	-	0	-
IT06_S09	40328_2#90	ERR8773507	Carbapenem-S	Italy	IT06	272	ITF3	40.8656000	14.226699999999937	21	9	2019	Clinical sample	Blood	Ertapenem, Imipenem, Meropenem	EUCAST	<=0.5		<=2				S	Missing	S	2940	7786	0_0_610_0_0_0_0_0_0_0	v2.3.0	Klebsiella pneumoniae	strong	59	217204	559292	5479210	yes (647)	ambiguous_bases	ST2940	0	0	3	3	-	0	-	0	-	0	-
IT06_S10	40328_2#88	ERR8773503	Carbapenem-S	Italy	IT06	272	ITF3	40.8656000	14.226699999999937	2	10	2019	Clinical sample	Other	Ertapenem, Imipenem, Meropenem	EUCAST	<=0.5		<=2				S	Missing	S	Unassigned (1528-1LV)	7784	2_0_15_1_0_0_0_0_0_0	v2.3.0	Klebsiella quasipneumoniae subsp. quasipneumoniae	strong	30	399525	1121609	5403569	yes (175)	ambiguous_bases	ST1528-1LV	0	0	0	0	-	0	-	0	-	0	-
IT07_R01	40328_1#186	ERR8773203	Carbapenem-R/I	Italy	IT07	276	ITF3	40.8668000	14.216599999999971	2	5	2019	Clinical sample	Blood	Ertapenem, Meropenem	EUCAST	>2		64				R	Missing	R	101	7370;8232	0_0_84_0_8_2_1_0_0_0	v2.3.0	Klebsiella pneumoniae	strong	58	350406	773980	5626070	yes (529)	ambiguous_bases	ST101	1	3	5	3	ybt 9; ICEKp3	183	-	0	-	0	-
IT07_R02	40328_1#184	ERR8773201	Carbapenem-R/I	Italy	IT07	276	ITF3	40.8668000	14.216599999999971	12	5	2019	Clinical sample	Lower respiratory tract specimens	Ertapenem, Meropenem	EUCAST	>2		>64				R	Missing	R	512	7368	0_0_105_6_0_0_17_65_84_0	v2.3.0	Klebsiella pneumoniae	strong	58	239342	523998	5761475	yes (1665)	ambiguous_bases	ST512	3	3	7	6	-	0	-	0	iuc 1	1-1LV	-
IT07_R03	40328_1#182	ERR8773199	Carbapenem-R/I	Italy	IT07	276	ITF3	40.8668000	14.216599999999971	14	5	2019	Clinical sample	Blood	Ertapenem, Meropenem	EUCAST	>2		16				R	Missing	R	307	8228	0_0_369_0_0_0_0_0_1_1	v2.3.0	Klebsiella pneumoniae	strong	44	517172	854791	5555087	yes (78)	ambiguous_bases	ST307	1	2	8	12	ybt 9; ICEKp3	157-2LV	-	0	-	0	-
IT07_R04	40328_1#180	ERR8773197	Carbapenem-R/I	Italy	IT07	276	ITF3	40.8668000	14.216599999999971	16	5	2019	Clinical sample	Lower respiratory tract specimens	Ertapenem, Meropenem	EUCAST	>2		16				R	Missing	R	307	8228	0_0_369_0_0_0_0_0_1_1	v2.3.0	Klebsiella pneumoniae	strong	43	371969	994032	5501440	yes (311)	ambiguous_bases	ST307	1	2	3	2	ybt 9; ICEKp3	157-2LV	-	0	-	0	-
IT07_R05	41784_2#27	ERR8775023	Carbapenem-R/I	Italy	IT07	276	ITF3	40.8668000	14.216599999999971	27	5	2019	Clinical sample	Urine	Ertapenem, Meropenem	EUCAST	>2		16				R	Missing	R	307	8248	0_0_369_0_0_0_0_0_1_1	v2.3.0	Klebsiella pneumoniae	strong	48	371954	854884	5555818	yes (2)	ambiguous_bases	ST307	1	2	8	12	ybt 9; ICEKp3	157-2LV	-	0	-	0	-
IT07_R06	40328_1#217	ERR8773234	Carbapenem-R/I	Italy	IT07	276	ITF3	40.8668000	14.216599999999971	3	6	2019	Clinical sample	Lower respiratory tract specimens	Ertapenem, Meropenem	EUCAST	>2		8				R	Missing	I	101	8229	0_0_84_0_8_0_0_0_4_0	v2.3.0	Klebsiella pneumoniae	strong	52	377682	930528	5680334	yes (694)	ambiguous_bases	ST101	1	3	11	15	ybt 9; ICEKp3	183-1LV	-	0	-	0	-
IT07_R07	40328_1#219	ERR8773236	Carbapenem-R/I	Italy	IT07	276	ITF3	40.8668000	14.216599999999971	6	6	2019	Clinical sample	Blood	Ertapenem, Meropenem	EUCAST	>2		32				R	Missing	R	307	8228	0_0_369_0_0_0_0_0_1_1	v2.3.0	Klebsiella pneumoniae	strong	54	336292	855207	5558570	yes (505)	ambiguous_bases	ST307	1	2	8	12	ybt 9; ICEKp3	157-2LV	-	0	-	0	-
IT07_R08	40328_1#221	ERR8773238	Carbapenem-R/I	Italy	IT07	276	ITF3	40.8668000	14.216599999999971	11	6	2019	Clinical sample	Urine	Ertapenem, Meropenem	EUCAST	>2		16				R	Missing	R	307	7396	0_0_369_0_0_0_0_62_0_0	v2.3.0	Klebsiella pneumoniae	strong	54	447675	854577	5595274	yes (75)	ambiguous_bases	ST307	1	2	8	12	ybt 9; ICEKp3 (truncated)	157-2LV	-	0	-	0	-
IT07_R09	40328_1#223	ERR8773240	Carbapenem-R/I	Italy	IT07	276	ITF3	40.8668000	14.216599999999971	13	6	2019	Clinical sample	Urine	Ertapenem, Meropenem	EUCAST	>2		16				R	Missing	R	307	8228	0_0_369_0_0_0_0_0_1_1	v2.3.0	Klebsiella pneumoniae	strong	59	277759	576928	5558062	yes (80)	ambiguous_bases	ST307	1	2	8	12	ybt 9; ICEKp3	157-2LV	-	0	-	0	-
IT07_R10	40328_1#241	ERR8773258	Carbapenem-R/I	Italy	IT07	276	ITF3	40.8668000	14.216599999999971	25	6	2019	Clinical sample	Urine	Ertapenem, Imipenem, Meropenem	EUCAST	>2		16				R	Missing	R	307	8228	0_0_369_0_0_0_0_0_1_1	v2.3.0	Klebsiella pneumoniae	strong	52	346292	854893	5557432	yes (75)	ambiguous_bases	ST307	1	2	8	12	ybt 9; ICEKp3	157-2LV	-	0	-	0	-
IT07_S01	40328_2#86	ERR8773498	Carbapenem-S	Italy	IT07	276	ITF3	40.8668000	14.216599999999971	3	5	2019	Clinical sample	Blood	Ertapenem, Meropenem	EUCAST	<=0.12		<=0.25				S	Missing	S	60	7782	0_0_384_1_4_0_0_0_0_0	v2.3.0	Klebsiella pneumoniae	strong	28	364009	1159587	5545142	yes (343)	ambiguous_bases	ST60	4	0	2	2	ybt 2; ICEKp1	324	-	0	iuc 3	25	iro 3 (truncated)
IT07_S02	40328_2#84	ERR8773494	Carbapenem-S	Italy	IT07	276	ITF3	40.8668000	14.216599999999971	11	5	2019	Clinical sample	Aspirates	Ertapenem, Meropenem	EUCAST	<=0.12		<=0.25				S	Missing	S	35	7781	0_0_131_1_5_0_1_0_0_0	v2.3.0	Klebsiella pneumoniae	strong	40	282948	692614	5492768	yes (783)	ambiguous_bases	ST35	1	0	1	1	ybt 5; ICEKp6	10	-	0	-	0	-
IT07_S03	40328_2#278	ERR8773941	Carbapenem-S	Italy	IT07	276	ITF3	40.8668000	14.216599999999971	15	5	2019	Clinical sample	Lower respiratory tract specimens	Ertapenem, Meropenem	EUCAST	<=0.12		<=0.25				S	Missing	S	985	7671	0_0_137_9_0_0_1_0_0_0	v2.3.0	Klebsiella pneumoniae	strong	41	391176	780016	5494610	yes (643)	ambiguous_bases	ST985	0	0	0	0	-	0	-	0	-	0	-
IT07_S04	40328_2#276	ERR8773936	Carbapenem-S	Italy	IT07	276	ITF3	40.8668000	14.216599999999971	16	5	2019	Clinical sample	Wound swab	Ertapenem, Meropenem	EUCAST	<=0.12		<=0.25				S	Missing	S	160	7670	0_0_281_0_3_0_0_0_0_0	v2.3.0	Klebsiella pneumoniae	strong	27	460859	1279637	5648441	yes (76)	ambiguous_bases	ST160	1	1	7	10	ybt 9; ICEKp3	419	-	0	-	0	-
IT07_S05	40328_2#274	ERR8773931	Carbapenem-S	Italy	IT07	276	ITF3	40.8668000	14.216599999999971	28	5	2019	Clinical sample	Blood	Ertapenem, Meropenem	EUCAST	<=0.12		<=0.25				S	Missing	S	15	7668	0_0_0_0_2_19_0_0_0_0	v2.3.0	Klebsiella pneumoniae	strong	38	370898	749738	5586508	yes (1146)	ambiguous_bases	ST15	0	1	9	11	-	0	-	0	-	0	-
IT07_S06	40328_2#89	ERR8773505	Carbapenem-S	Italy	IT07	276	ITF3	40.8668000	14.216599999999971	3	6	2019	Clinical sample	Urine	Ertapenem, Meropenem	EUCAST	<=0.12		<=0.25				S	Missing	S	405	7785	0_0_374_0_4_0_1_18_1_0	v2.3.0	Klebsiella pneumoniae	strong	38	484945	1259541	5668209	yes (682)	ambiguous_bases	ST405	1	1	6	10	ybt 27; ICEKp22	312	-	0	-	0	-
IT07_S07	40328_2#87	ERR8773501	Carbapenem-S	Italy	IT07	276	ITF3	40.8668000	14.216599999999971	8	6	2019	Clinical sample	Urine	Ertapenem, Meropenem	EUCAST	<=0.12		<=0.25				S	Missing	S	6	7783	0_0_127_8_10_0_0_0_0_0	v2.3.0	Klebsiella pneumoniae	strong	78	202331	439064	5746851	yes (610)	ambiguous_bases	ST6	1	0	0	0	ybt 14; ICEKp5	376	-	0	-	0	-
IT07_S09	40328_2#83	ERR8773491	Carbapenem-S	Italy	IT07	276	ITF3	40.8668000	14.216599999999971	13	6	2019	Clinical sample	Lower respiratory tract specimens	Ertapenem, Meropenem	EUCAST	<=0.12		<=0.25				S	Missing	S	23	7780	0_0_429_0_53_0_0_0_0_0	v2.3.0	Klebsiella pneumoniae	strong	30	349873	795310	5508910	yes (1188)	ambiguous_bases	ST23	3	0	0	0	-	0	-	0	iuc 1	1	iro 1
IT07_S10	40328_2#81	ERR8773487	Carbapenem-S	Italy	IT07	276	ITF3	40.8668000	14.216599999999971	26	6	2019	Clinical sample	Urine	Ertapenem, Meropenem	EUCAST	<=0.12		<=0.25				S	Missing	S	2188	7779	0_0_140_0_6_0_0_0_0_0	v2.3.0	Klebsiella pneumoniae	strong	33	375044	1027994	5324377	yes (743)	ambiguous_bases	ST2188	0	0	0	0	-	0	-	0	-	0	-
IT08_R01	40328_1#243	ERR8773260	Carbapenem-R/I	Italy	IT08	275	ITF3	41.0821000	14.334699999999998	6	9	2019	Clinical sample	Urine	Meropenem	EUCAST	>2		>64				R	Missing	R	392	7415	0_0_197_0_25_0_0_13_0_0	v2.3.0	Klebsiella pneumoniae	strong	41	244317	588516	5384221	yes (79)	ambiguous_bases	ST392	0	2	7	7	-	0	-	0	-	0	-
IT08_R02	40328_1#245	ERR8773262	Carbapenem-R/I	Italy	IT08	275	ITF3	41.0821000	14.334699999999998	6	5	2019	Clinical sample	Urine	Meropenem	EUCAST	>2		>64				R	Missing	R	512	7416	0_0_105_6_0_0_17_193_0_0	v2.3.0	Klebsiella pneumoniae	strong	60	270611	544179	5702172	yes (951)	ambiguous_bases	ST512	0	3	9	10	-	0	-	0	-	0	-
IT08_R03	40328_1#247	ERR8773264	Carbapenem-R/I	Italy	IT08	275	ITF3	41.0821000	14.334699999999998	6	5	2019	Clinical sample	Urine	Meropenem	EUCAST	>2		16				R	Missing	R	258	7418	0_0_105_6_0_0_33_1_0_0	v2.3.0	Klebsiella pneumoniae	strong	73	228289	434686	5620013	yes (459)	ambiguous_bases	ST258	0	2	8	9	-	0	-	0	-	0	-
IT08_R04	40328_1#249	ERR8773266	Carbapenem-R/I	Italy	IT08	275	ITF3	41.0821000	14.334699999999998	10	8	2019	Clinical sample	Blood	Meropenem	EUCAST	>2		64				R	Missing	R	512	7416	0_0_105_6_0_0_17_193_0_0	v2.3.0	Klebsiella pneumoniae	strong	58	237980	547115	5684382	yes (1334)	ambiguous_bases	ST512	0	3	10	10	-	0	-	0	-	0	-
IT08_R05	40328_1#251	ERR8773268	Carbapenem-R/I	Italy	IT08	275	ITF3	41.0821000	14.334699999999998	15	5	2019	Clinical sample	Blood	Meropenem	EUCAST	>2		>64				R	Missing	R	512	7416	0_0_105_6_0_0_17_193_0_0	v2.3.0	Klebsiella pneumoniae	strong	62	285325	544179	5704031	yes (1003)	ambiguous_bases	ST512	0	3	9	10	-	0	-	0	-	0	-
IT08_R07	40328_1#375	ERR8773397	Carbapenem-R/I	Italy	IT08	275	ITF3	41.0821000	14.334699999999998	19	8	2019	Clinical sample	Blood	Meropenem	EUCAST	>1		8				R	Missing	I	307	7501	0_0_369_0_0_0_0_39_0_0	v2.3.0	Klebsiella pneumoniae	strong	46	415022	808101	5517570	yes (321)	ambiguous_bases	ST307	1	2	8	11	ybt 13; ICEKp2	500	-	0	-	0	-
IT08_R08	40328_1#373	ERR8773395	Carbapenem-R/I	Italy	IT08	275	ITF3	41.0821000	14.334699999999998	30	7	2019	Clinical sample	Catheter exit site	Meropenem	EUCAST	>2		32				R	Missing	R	258	7499	0_0_105_6_0_0_19_6_1_0	v2.3.0	Klebsiella pneumoniae	strong	64	313375	523742	5591678	yes (745)	ambiguous_bases	ST258	0	3	9	9	-	0	-	0	-	0	-
IT08_R09	40328_1#371	ERR8773393	Carbapenem-R/I	Italy	IT08	275	ITF3	41.0821000	14.334699999999998	24	6	2019	Clinical sample	Urine	Meropenem	EUCAST	>2		8				R	Missing	I	512	7416	0_0_105_6_0_0_17_193_0_0	v2.3.0	Klebsiella pneumoniae	strong	60	270620	544179	5682382	yes (1085)	ambiguous_bases	ST512	0	3	10	10	-	0	-	0	-	0	-
IT08_R10	40328_1#369	ERR8773391	Carbapenem-R/I	Italy	IT08	275	ITF3	41.0821000	14.334699999999998	16	10	2019	Clinical sample	Bone and joint specimens	Meropenem	EUCAST	>2		8				R	Missing	I	101	8232	0_0_84_0_8_2_1_0_0_0	v2.3.0	Klebsiella pneumoniae	strong	61	350406	771524	5641359	yes (698)	ambiguous_bases	ST101	1	3	3	1	ybt 9; ICEKp3	183	-	0	-	0	-
IT08_S01	40328_2#63	ERR8773469	Carbapenem-S	Italy	IT08	275	ITF3	41.0821000	14.334699999999998	7	10	2019	Clinical sample	Urine	Meropenem	EUCAST	<=0.12		<=0.25				S	Missing	S	39	7765	0_0_107_1_0_0_0_1_0_0	v2.3.0	Klebsiella pneumoniae	strong	39	358517	555893	5454605	yes (783)	ambiguous_bases	ST39	1	0	5	7	ybt 15; ICEKp11	378-1LV	-	0	-	0	-
IT08_S02	40328_2#61	ERR8773467	Carbapenem-S	Italy	IT08	275	ITF3	41.0821000	14.334699999999998	7	10	2019	Clinical sample	Lower respiratory tract specimens	Meropenem	EUCAST	<=0.12		<=0.25				S	Missing	S	1805	7767	0_0_122_4_0_1_0_0_1_0	v2.3.0	Klebsiella pneumoniae	strong	33	996393	1206293	5423376	yes (1240)	ambiguous_bases	ST1805	0	0	0	0	-	0	-	0	-	0	-
IT08_S03	40328_2#59	ERR8773465	Carbapenem-S	Italy	IT08	275	ITF3	41.0821000	14.334699999999998	8	10	2019	Clinical sample	Lower respiratory tract specimens	Meropenem	EUCAST	<=0.12		<=0.25				S	Missing	S	39	7765	0_0_107_1_0_0_0_1_0_0	v2.3.0	Klebsiella pneumoniae	strong	43	358517	555379	5454255	yes (412)	ambiguous_bases	ST39	1	0	5	7	ybt 15; ICEKp11	378-1LV	-	0	-	0	-
IT08_S04	40328_2#57	ERR8773463	Carbapenem-S	Italy	IT08	275	ITF3	41.0821000	14.334699999999998	19	9	2019	Clinical sample	Urine	Meropenem	EUCAST	0.012		<=0.25				S	Missing	S	4808	7764	0_0_576_0_0_0_0_0_0_0	v2.3.0	Klebsiella pneumoniae	strong	33	478607	681610	5467457	yes (927)	ambiguous_bases	ST4808	0	0	0	0	-	0	-	0	-	0	-
IT08_S05	40328_2#157	ERR8773659	Carbapenem-S	Italy	IT08	275	ITF3	41.0821000	14.334699999999998	15	10	2019	Clinical sample	Urine	Meropenem	EUCAST	0.008		<=0.25				S	Missing	S	36	7589	0_0_29_2_1_0_1_1_0_0	v2.3.0	Klebsiella pneumoniae	strong	23	469876	2001738	5372295	yes (685)	ambiguous_bases	ST36	1	0	4	4	ybt 15; ICEKp11	238-4LV	-	0	-	0	-
IT08_S09	40328_2#155	ERR8773655	Carbapenem-S	Italy	IT08	275	ITF3	41.0821000	14.334699999999998	16	10	2019	Clinical sample	Urine	Meropenem	EUCAST	<=0.12		<=0.25				S	Missing	S	20	7567	0_0_22_2_20_0_0_0_1_0	v2.3.0	Klebsiella pneumoniae	strong	45	364028	1051683	5565585	yes (1)	ambiguous_bases	ST20	0	0	1	2	-	0	-	0	-	0	-
IT09_R01	40328_1#351	ERR8773373	Carbapenem-R/I	Italy	IT09	274	ITF3	40.6802000	14.759700000000066	24	5	2019	Clinical sample	Blood	Ertapenem, Imipenem, Meropenem	EUCAST	>2		>64				R	Missing	R	101	7322;8231	0_0_84_0_8_0_0_0_16_0	v2.3.0	Klebsiella pneumoniae	strong	42	472384	771494	5685091	yes (1737)	ambiguous_bases	ST101	1	3	5	4	ybt 9; ICEKp3	183	-	0	-	0	-
IT09_R02	40328_1#349	ERR8773371	Carbapenem-R/I	Italy	IT09	274	ITF3	40.6802000	14.759700000000066	31	5	2019	Clinical sample	Other	Ertapenem, Imipenem, Meropenem	EUCAST	>2		32				R	Missing	R	101	8231	0_0_84_0_8_0_0_0_16_0	v2.3.0	Klebsiella pneumoniae	strong	45	505255	775898	5681311	yes (1089)	ambiguous_bases	ST101	1	3	5	4	ybt 9; ICEKp3	183	-	0	-	0	-
IT09_R03	40328_1#347	ERR8773369	Carbapenem-R/I	Italy	IT09	274	ITF3	40.6802000	14.759700000000066	3	6	2019	Clinical sample	Blood	Ertapenem, Imipenem, Meropenem	EUCAST	>2		>64				R	Missing	R	101	7322;8231	0_0_84_0_8_0_0_0_16_0	v2.3.0	Klebsiella pneumoniae	strong	36	507526	771487	5684253	yes (590)	ambiguous_bases	ST101	1	3	5	4	ybt 9; ICEKp3	183	-	0	-	0	-
IT09_R04	40328_1#345	ERR8773367	Carbapenem-R/I	Italy	IT09	274	ITF3	40.6802000	14.759700000000066	26	6	2019	Clinical sample	Blood	Ertapenem, Imipenem, Meropenem	EUCAST	>2		>64				R	Missing	R	101	7322;8231	0_0_84_0_8_0_0_0_16_0	v2.3.0	Klebsiella pneumoniae	strong	36	592686	1248316	5684791	yes (841)	ambiguous_bases	ST101	1	3	5	4	ybt 9; ICEKp3	183	-	0	-	0	-
IT09_R07	40328_1#341	ERR8773363	Carbapenem-R/I	Italy	IT09	274	ITF3	40.6802000	14.759700000000066	17	10	2019	Clinical sample	Blood	Ertapenem, Imipenem, Meropenem	EUCAST	>2		64				R	Missing	R	512	7480	0_0_105_6_0_0_17_65_106_0	v2.3.0	Klebsiella pneumoniae	strong	72	203938	417217	5694381	yes (832)	ambiguous_bases	ST512	0	3	8	8	-	0	-	0	-	0	-
IT09_R08	40328_2#353	ERR8774121	Carbapenem-R/I	Italy	IT09	274	ITF3	40.6802000	14.759700000000066	18	10	2019	Clinical sample	Catheter exit site	Ertapenem, Imipenem, Meropenem	EUCAST	>2		64				R	Missing	R	512	5784	0_0_105_6_0_0_17_170_0_0	v2.3.0	Klebsiella pneumoniae	strong	75	246997	544146	5694260	yes (994)	ambiguous_bases	ST512	0	2	8	9	-	0	-	0	-	0	-
IT09_R09	40328_2#335	ERR8774078	Carbapenem-R/I	Italy	IT09	274	ITF3	40.6802000	14.759700000000066	22	10	2019	Clinical sample	Blood	Ertapenem, Imipenem, Meropenem	EUCAST	>2		8				R	Missing	I	307	7559	0_0_369_0_0_0_33_0_0_0	v2.3.0	Klebsiella pneumoniae	strong	57	371955	927423	5814639	yes (224)	ambiguous_bases	ST307	0	2	9	13	-	0	-	0	-	0	-
IT09_R10	40328_2#333	ERR8774073	Carbapenem-R/I	Italy	IT09	274	ITF3	40.6802000	14.759700000000066	23	10	2019	Clinical sample	Blood	Ertapenem, Imipenem, Meropenem	EUCAST	<=0.5		8				S	Missing	I	3072	7711	0_0_285_1_1_0_0_0_0_0	v2.3.0	Klebsiella pneumoniae	strong	32	450522	1440348	5555757	yes (1971)	ambiguous_bases	ST3072	0	2	8	14	-	0	-	0	-	0	-
IT09_S01	41784_2#19	ERR8775019	Carbapenem-S	Italy	IT09	274	ITF3	40.6802000	14.759700000000066	23	10	2019	Clinical sample	Blood	Ertapenem, Imipenem, Meropenem	EUCAST	<=0.12		<=0.25				S	Missing	S	661	8115	0_0_122_0_18_0_0_0_0_0	v2.3.0	Klebsiella pneumoniae	strong	46	354349	1139363	5440993	yes (1247)	ambiguous_bases	ST661	0	0	0	0	-	0	-	0	-	0	-
IT09_S02	40328_1#193	ERR8773210	Carbapenem-S	Italy	IT09	274	ITF3	40.6802000	14.759700000000066	23	10	2019	Clinical sample	Urine	Ertapenem, Imipenem, Meropenem	EUCAST	<=0.12		<=0.25				S	Missing	S	187	7375	0_0_308_2_0_0_1_2_0_0	v2.3.0	Klebsiella pneumoniae	strong	24	369999	1005264	5524579	yes (1074)	ambiguous_bases	ST187	1	0	3	3	ybt 10; ICEKp4	89-2LV	-	0	-	0	-
IT09_S03	40328_2#153	ERR8773651	Carbapenem-S	Italy	IT09	274	ITF3	40.6802000	14.759700000000066	23	10	2019	Clinical sample		Ertapenem, Imipenem, Meropenem	EUCAST	<=0.12		<=0.25				S	Missing	S	966	7586	0_0_249_1_1_0_0_0_0_0	v2.3.0	Klebsiella pneumoniae	strong	32	424505	1305314	5394449	yes (783)	ambiguous_bases	ST966	0	1	8	11	-	0	-	0	-	0	-
IT09_S04	40660_1#233	ERR8774671	Carbapenem-S	Italy	IT09	274	ITF3	40.6802000	14.759700000000066	23	10	2019	Clinical sample	Blood	Ertapenem, Imipenem, Meropenem	EUCAST	<=0.12		<=0.25				S	Missing	S	713	7878	2_0_18_0_0_0_1_0_0_0	v2.3.0	Klebsiella quasipneumoniae subsp. quasipneumoniae	strong	27	500073	1097469	5416620	yes (472)	ambiguous_bases	ST713	0	0	0	0	-	0	-	0	-	0	-
IT09_S05	41784_2#51	ERR8775027	Carbapenem-S	Italy	IT09	274	ITF3	40.6802000	14.759700000000066	23	10	2019	Clinical sample	Urine	Ertapenem, Imipenem, Meropenem	EUCAST	<=0.12		<=0.25				S	Missing	S	1731	8126	0_0_353_0_0_1_0_0_0_0	v2.3.0	Klebsiella pneumoniae	strong	46	499741	912091	5389367	yes (594)	ambiguous_bases	ST1731	0	0	0	0	-	0	-	0	-	0	-
IT09_S09	40328_2#96	ERR8773520	Carbapenem-S	Italy	IT09	274	ITF3	40.6802000	14.759700000000066	24	10	2019	Clinical sample	Bone and joint specimens	Ertapenem, Imipenem, Meropenem	EUCAST	<=0.12		<=0.25				S	Missing	S	950	7792	0_0_127_11_0_0_0_0_0_0	v2.3.0	Klebsiella pneumoniae	strong	59	261926	572197	5251653	yes (377)	ambiguous_bases	ST950	0	0	0	0	-	0	-	0	-	0	-
IT09_S10	40328_2#94	ERR8773516	Carbapenem-S	Italy	IT09	274	ITF3	40.6802000	14.759700000000066	25	10	2019	Clinical sample	Urine	Ertapenem, Imipenem, Meropenem	EUCAST	<=0.12		<=0.25				S	Missing	S	17	7790	0_0_22_24_1_0_8_0_0_0	v2.3.0	Klebsiella pneumoniae	strong	51	531844	919078	5637193	yes (910)	ambiguous_bases	ST17	1	1	7	8	ybt 15; ICEKp11	231	-	0	-	0	-
IT10_R01	40328_2#331	ERR8774067	Carbapenem-R/I	Italy	IT10	278	ITD5	45.1840000	12.018299999999954	11	6	2019	Clinical sample	Lower respiratory tract specimens	Ertapenem, Meropenem	EUCAST	>2		8				R	Missing	I	307	7710	0_0_369_0_0_0_46_0_0_0	v2.3.0	Klebsiella pneumoniae	strong	68	541062	950262	5745385	yes (111)	ambiguous_bases	ST307	0	2	9	16	-	0	-	0	-	0	-
IT10_R02	40328_2#329	ERR8774062	Carbapenem-R/I	Italy	IT10	278	ITD5	45.1840000	12.018299999999954	13	6	2019	Clinical sample	Urine	Ertapenem, Meropenem	EUCAST	>2		>64				R	Missing	R	512	7708	0_0_105_6_0_0_17_167_0_0	v2.3.0	Klebsiella pneumoniae	strong	48	247579	543999	5495040	yes (716)	ambiguous_bases	ST512	0	2	4	3	-	0	-	0	-	0	-
IT10_R03	40328_2#327	ERR8774058	Carbapenem-R/I	Italy	IT10	278	ITD5	45.1840000	12.018299999999954	18	6	2019	Clinical sample	Urine	Ertapenem, Meropenem	EUCAST	>2		>64				R	Missing	R	512	7706	0_0_105_6_0_0_17_65_95_0	v2.3.0	Klebsiella pneumoniae	strong	73	186153	344896	5599291	yes (814)	ambiguous_bases	ST512	0	2	8	8	-	0	-	0	-	0	-
IT10_R04	40328_2#325	ERR8774053	Carbapenem-R/I	Italy	IT10	278	ITD5	45.1840000	12.018299999999954	25	6	2019	Clinical sample	Urine	Ertapenem, Meropenem	EUCAST	>2		64				R	Missing	R	512	7706	0_0_105_6_0_0_17_65_95_0	v2.3.0	Klebsiella pneumoniae	strong	93	242114	518648	5897143	yes (1664)	ambiguous_bases	ST512	3	2	8	10	-	0	-	0	iuc 1	1-1LV	-
IT10_R05	40328_2#323	ERR8774048	Carbapenem-R/I	Italy	IT10	278	ITD5	45.1840000	12.018299999999954	26	6	2019	Clinical sample	Wound swab	Ertapenem, Meropenem	EUCAST	<=0.5		8				S	Missing	I	250	7689	1_0_81_3_0_0_0_0_0_0	v2.3.0	Klebsiella variicola subsp. variicola	strong	87	219118	646289	5908538	yes (1)	ambiguous_bases	ST250	0	2	5	9	-	0	-	0	-	0	-
IT10_R06	40328_2#321	ERR8774044	Carbapenem-R/I	Italy	IT10	278	ITD5	45.1840000	12.018299999999954	27	6	2019	Clinical sample	Urine	Ertapenem, Meropenem	EUCAST	>2		>64				R	Missing	R	512	8240	0_0_105_6_0_0_17_65_9_0	v2.3.0	Klebsiella pneumoniae	strong	75	227342	543966	5694833	yes (768)	ambiguous_bases	ST512	0	2	8	9	-	0	-	0	-	0	-
IT10_R07	40328_2#303	ERR8774000	Carbapenem-R/I	Italy	IT10	278	ITD5	45.1840000	12.018299999999954	25	6	2019	Clinical sample	Urine	Ertapenem, Meropenem	EUCAST	>2		16				R	Missing	R	307	7691	0_0_369_0_0_0_0_53_0_0	v2.3.0	Klebsiella pneumoniae	strong	60	357511	660912	5623897	yes (339)	ambiguous_bases	ST307	1	2	8	11	ybt 9; ICEKp3	157-1LV	-	0	-	0	-
IT10_R08	40328_2#301	ERR8773995	Carbapenem-R/I	Italy	IT10	278	ITD5	45.1840000	12.018299999999954	18	7	2019	Clinical sample	Urine	Ertapenem, Meropenem	EUCAST	1		4				R	Missing	I	250	7689	1_0_81_3_0_0_0_0_0_0	v2.3.0	Klebsiella variicola subsp. variicola	strong	78	236249	1054123	5629871	no	-	ST250	0	2	6	10	-	0	-	0	-	0	-
IT10_R09	40328_2#299	ERR8773990	Carbapenem-R/I	Italy	IT10	278	ITD5	45.1840000	12.018299999999954	25	7	2019	Clinical sample	Urine	Ertapenem, Meropenem	EUCAST	>2		>64				R	Missing	R	512	68;2058;8238;8240	0_0_105_6_0_0_17_65_9_0	v2.3.0	Klebsiella pneumoniae	strong	83	204822	489889	5983776	yes (927)	ambiguous_bases	ST512	3	2	8	11	-	0	-	0	iuc 1	1-1LV	-
IT10_R10	40328_2#297	ERR8773986	Carbapenem-R/I	Italy	IT10	278	ITD5	45.1840000	12.018299999999954	25	7	2019	Clinical sample	Urine	Ertapenem, Meropenem	EUCAST	2		32				R	Missing	R	11	7685	0_0_105_11_0_0_15_0_0_0	v2.3.0	Klebsiella pneumoniae	strong	54	216700	686459	5423268	yes (482)	ambiguous_bases	ST11	1	3	5	3	ybt 15; ICEKp11	230	-	0	-	0	-
IT10_S01	40328_2#92	ERR8773512	Carbapenem-S	Italy	IT10	278	ITD5	45.1840000	12.018299999999954	14	6	2019	Clinical sample	Urine	Ertapenem, Meropenem	EUCAST	<=0.12		<=0.25				S	Missing	S	1243	7788	0_0_414_0_1_2_0_0_0_0	v2.3.0	Klebsiella pneumoniae	strong	43	500704	1320996	5593502	yes (1531)	ambiguous_bases	ST1243	0	0	0	0	-	0	-	0	-	0	-
IT10_S02	40328_2#27	ERR8773433	Carbapenem-S	Italy	IT10	278	ITD5	45.1840000	12.018299999999954	18	6	2019	Clinical sample	Urine	Ertapenem, Meropenem	EUCAST	<=0.12		<=0.25				S	Missing	S	976	7665	0_0_356_0_3_0_0_0_0_0	v2.3.0	Klebsiella pneumoniae	strong	20	611721	1568239	5437052	yes (500)	ambiguous_bases	ST976	0	0	0	0	-	0	-	0	-	0	-
IT10_S03	40328_2#25	ERR8773431	Carbapenem-S	Italy	IT10	278	ITD5	45.1840000	12.018299999999954	18	6	2019	Clinical sample	Urine	Ertapenem, Meropenem	EUCAST	<=0.12		<=0.25				S	Missing	S	307	7652	0_0_369_0_0_0_0_0_48_0	v2.3.0	Klebsiella pneumoniae	strong	33	325727	993851	5226080	yes (340)	ambiguous_bases	ST307	0	0	1	0	-	0	-	0	-	0	-
IT10_S04	40328_2#23	ERR8773429	Carbapenem-S	Italy	IT10	278	ITD5	45.1840000	12.018299999999954	30	6	2019	Clinical sample	Blood	Ertapenem, Meropenem	EUCAST	<=0.12		<=0.25				S	Missing	S	2386	7640	1_0_50_0_1_0_0_0_0_0	v2.3.0	Klebsiella variicola subsp. variicola	strong	41	768857	1205216	5940050	yes (624)	ambiguous_bases	ST2386	0	0	0	0	-	0	-	0	-	0	-
IT10_S05	40328_2#21	ERR8773427	Carbapenem-S	Italy	IT10	278	ITD5	45.1840000	12.018299999999954	28	6	2019	Clinical sample	Urine	Ertapenem, Meropenem	EUCAST	<=0.12		<=0.25				S	Missing	S	1083	7625	0_0_109_37_0_1_0_0_0_0	v2.3.0	Klebsiella pneumoniae	strong	45	430855	740923	5407428	yes (552)	ambiguous_bases	ST1083	0	0	0	0	-	0	-	0	-	0	-
IT10_S06	40328_2#19	ERR8773425	Carbapenem-S	Italy	IT10	278	ITD5	45.1840000	12.018299999999954	3	7	2019	Clinical sample	Urine	Ertapenem, Meropenem	EUCAST	<=0.12		<=0.25				S	Missing	S	528	7614	0_0_253_0_1_0_0_0_0_0	v2.3.0	Klebsiella pneumoniae	strong	41	302885	556000	5514611	yes (907)	ambiguous_bases	ST528	0	0	0	0	-	0	-	0	-	0	-
IT10_S07	40328_2#17	ERR8773423	Carbapenem-S	Italy	IT10	278	ITD5	45.1840000	12.018299999999954	16	7	2019	Clinical sample	Urine	Ertapenem, Meropenem	EUCAST	<=0.12		<=0.25				S	Missing	S	133	7597	0_0_181_0_4_0_0_0_0_0	v2.3.0	Klebsiella pneumoniae	strong	30	417286	853645	5555779	yes (232)	ambiguous_bases	ST133	2	0	0	0	ybt 17; ICEKp10	267	clb 3	19-1LV	-	0	-
IT10_S08	40328_2#30	ERR8773436	Carbapenem-S	Italy	IT10	278	ITD5	45.1840000	12.018299999999954	29	7	2019	Clinical sample	Urine	Ertapenem, Meropenem	EUCAST	<=0.12		<=0.25				S	Missing	S	458	7687	0_0_102_0_1_0_0_0_0_0	v2.3.0	Klebsiella pneumoniae	strong	31	407080	1489600	5400378	yes (1921)	ambiguous_bases	ST458	0	0	0	0	-	0	-	0	-	0	-
IT10_S09	40328_2#346	ERR8774106	Carbapenem-S	Italy	IT10	278	ITD5	45.1840000	12.018299999999954	29	7	2019	Clinical sample	Urine	Ertapenem, Meropenem	EUCAST	<=0.12		<=0.25				S	Missing	S	3934	7721	1_0_130_0_1_0_0_0_0_0	v2.3.0	Klebsiella variicola subsp. variicola	strong	58	401752	560947	5714493	yes (1086)	ambiguous_bases	ST3934	0	0	0	0	-	0	-	0	-	0	-
IT10_S10	40328_2#344	ERR8774100	Carbapenem-S	Italy	IT10	278	ITD5	45.1840000	12.018299999999954	28	7	2019	Clinical sample	Urine	Ertapenem, Meropenem	EUCAST	<=0.12		<=0.25				S	Missing	S	36	7719	0_0_29_6_8_0_0_0_0_0	v2.3.0	Klebsiella pneumoniae	strong	62	321993	521312	5477174	yes (1065)	ambiguous_bases	ST36	0	0	0	0	-	0	-	0	-	0	-
IT12_R01	40328_2#295	ERR8773981	Carbapenem-R/I	Italy	IT12	401	ITD5	44.4161414	12.201761700000000	11	5	2019	Clinical sample	Lower respiratory tract specimens	Ertapenem, Imipenem, Meropenem	EUCAST	>2		16				R	Missing	R	307	7683	0_0_369_0_0_0_0_0_49_0	v2.3.0	Klebsiella pneumoniae	strong	66	300652	854578	5680140	yes (95)	ambiguous_bases	ST307	1	2	6	5	ybt 9; ICEKp3	157-1LV	-	0	-	0	-
IT12_R02	40328_2#293	ERR8773976	Carbapenem-R/I	Italy	IT12	401	ITD5	44.4161414	12.201761700000000	12	5	2019	Clinical sample	Other	Ertapenem, Imipenem, Meropenem	EUCAST	>2		16				R	Missing	R	307	7461;8246	0_0_369_0_0_0_0_0_62_0	v2.3.0	Klebsiella pneumoniae	strong	37	359910	594619	5438867	yes (340)	ambiguous_bases	ST307	1	2	3	2	ybt 10; ICEKp4	384	-	0	-	0	-
IT12_R03	40328_2#291	ERR8773971	Carbapenem-R/I	Italy	IT12	401	ITD5	44.4161414	12.201761700000000	1	6	2019	Clinical sample	Urine	Ertapenem, Imipenem, Meropenem	EUCAST	>2		16				R	Missing	R	307	7461;8246	0_0_369_0_0_0_0_0_62_0	v2.3.0	Klebsiella pneumoniae	strong	26	462093	1188413	5436975	yes (345)	ambiguous_bases	ST307	1	2	3	2	ybt 10; ICEKp4	384	-	0	-	0	-
IT12_R05	40328_2#271	ERR8773924	Carbapenem-R/I	Italy	IT12	401	ITD5	44.4161414	12.201761700000000	7	7	2019	Clinical sample	Blood	Ertapenem, Imipenem, Meropenem	EUCAST	>2		>64				R	Missing	R	512	7666	0_0_105_6_0_0_17_65_98_0	v2.3.0	Klebsiella pneumoniae	strong	74	203948	518824	5883115	yes (1459)	ambiguous_bases	ST512	3	2	8	9	-	0	-	0	iuc 1	1-1LV	-
IT12_R06	40328_2#269	ERR8773919	Carbapenem-R/I	Italy	IT12	401	ITD5	44.4161414	12.201761700000000	15	7	2019	Clinical sample	Blood	Ertapenem, Imipenem, Meropenem	EUCAST	1		2				R	Missing	S	512	7664	0_0_105_6_0_24_0_0_0_0	v2.3.0	Klebsiella pneumoniae	strong	71	224210	417221	5691446	yes (677)	ambiguous_bases	ST512	0	2	8	10	-	0	-	0	-	0	-
IT12_R09	40328_1#280	ERR8773302	Carbapenem-R/I	Italy	IT12	401	ITD5	44.4161414	12.201761700000000	7	9	2019	Clinical sample	Blood	Ertapenem, Imipenem, Meropenem	EUCAST	>2		8				R	Missing	I	307	7442	0_0_369_0_0_0_0_0_47_1	v2.3.0	Klebsiella pneumoniae	strong	57	323691	710848	5628619	yes (582)	ambiguous_bases	ST307	1	3	7	5	ybt 9; ICEKp3	157-2LV	-	0	-	0	-
IT12_R10	40328_1#97	ERR8773114	Carbapenem-R/I	Italy	IT12	401	ITD5	44.4161414	12.201761700000000	12	9	2019	Clinical sample	Blood	Ertapenem, Imipenem, Meropenem	EUCAST	>2		8				R	Missing	I	101	7547	0_0_84_0_8_0_0_31_2_0	v2.3.0	Klebsiella pneumoniae	strong	66	295064	671238	5884837	yes (1391)	ambiguous_bases	ST101	4	3	7	8	ybt 9; ICEKp3	183	-	0	iuc 1	1-1LV	-
IT12_S01	40328_2#342	ERR8774095	Carbapenem-S	Italy	IT12	401	ITD5	44.4161414	12.201761700000000	12	5	2019	Clinical sample	Lower respiratory tract specimens	Ertapenem, Imipenem, Meropenem	EUCAST	<=0.12		<=0.25				S	Missing	S	35	7718	0_0_131_1_12_0_1_0_0_0	v2.3.0	Klebsiella pneumoniae	strong	49	260207	508520	5528481	yes (519)	ambiguous_bases	ST35	0	0	0	0	-	0	-	0	-	0	-
IT12_S03	40328_2#51	ERR8773457	Carbapenem-S	Italy	IT12	401	ITD5	44.4161414	12.201761700000000	1	6	2019	Clinical sample	Blood	Ertapenem, Imipenem, Meropenem	EUCAST	<=0.12		<=0.25				S	Missing	S	13	7759	0_0_98_0_10_0_0_0_0_0	v2.3.0	Klebsiella pneumoniae	strong	40	493149	750695	5386880	yes (258)	ambiguous_bases	ST13	0	0	0	0	-	0	-	0	-	0	-
IT12_S04	40328_2#49	ERR8773455	Carbapenem-S	Italy	IT12	401	ITD5	44.4161414	12.201761700000000	5	6	2019	Clinical sample	Blood	Ertapenem, Imipenem, Meropenem	EUCAST	<=0.12		<=0.25				S	Missing	S	348	7757	0_0_238_0_0_0_0_1_0_0	v2.3.0	Klebsiella pneumoniae	strong	31	513304	907069	5280381	yes (149)	ambiguous_bases	ST348	0	1	5	6	-	0	-	0	-	0	-
IT12_S05	40328_2#31	ERR8773437	Carbapenem-S	Italy	IT12	401	ITD5	44.4161414	12.201761700000000	7	7	2019	Clinical sample	Urine	Ertapenem, Imipenem, Meropenem	EUCAST	<=0.12		<=0.25				S	Missing	S	20	7696	0_0_22_2_31_0_0_0_0_0	v2.3.0	Klebsiella pneumoniae	strong	90	142523	488392	5327969	yes (3)	ambiguous_bases	ST20	0	0	0	0	-	0	-	0	-	0	-
IT12_S06	40328_1#286	ERR8773308	Carbapenem-S	Italy	IT12	401	ITD5	44.4161414	12.201761700000000	15	7	2019	Clinical sample	Blood	Ertapenem, Imipenem, Meropenem	EUCAST	<=0.12		<=0.25				S	Missing	S	1684	7447	1_0_49_1_0_0_0_0_0_0	v2.3.0	Klebsiella variicola subsp. variicola	strong	25	473616	1653176	5572357	yes (1443)	ambiguous_bases	ST1684	0	0	0	0	-	0	-	0	-	0	-
IT12_S09	40328_2#223	ERR8773810	Carbapenem-S	Italy	IT12	401	ITD5	44.4161414	12.201761700000000	5	9	2019	Clinical sample	Blood	Ertapenem, Meropenem	EUCAST	<=0.12		<=0.25				S	Missing	S	187	7636	0_0_308_2_0_0_4_0_0_0	v2.3.0	Klebsiella pneumoniae	strong	29	359699	810030	5463620	yes (552)	ambiguous_bases	ST187	0	0	3	3	-	0	-	0	-	0	-
IT12_S10	40328_2#221	ERR8773806	Carbapenem-S	Italy	IT12	401	ITD5	44.4161414	12.201761700000000	20	9	2019	Clinical sample	Blood	Ertapenem, Imipenem, Meropenem	EUCAST	<=0.12		<=0.25				S	Missing	S	611	7635	0_0_53_4_2_0_0_0_0_0	v2.3.0	Klebsiella pneumoniae	strong	30	342724	636965	5400286	yes (337)	ambiguous_bases	ST611	0	0	0	0	-	0	-	0	-	0	-
IT14_R01	40328_1#278	ERR8773300	Carbapenem-R/I	Italy	IT14	18	ITE4	41.9463000	12.416299999999978	10	5	2019	Clinical sample	Blood	Ertapenem, Meropenem	EUCAST	>2		>64				R	Missing	R	101	7440	0_0_84_0_8_0_0_35_0_0	v2.3.0	Klebsiella pneumoniae	strong	44	472381	1600099	5675402	yes (626)	ambiguous_bases	ST101	1	3	5	4	ybt 9; ICEKp3	183	-	0	-	0	-
IT14_R02	40328_1#276	ERR8773298	Carbapenem-R/I	Italy	IT14	18	ITE4	41.9463000	12.416299999999978	19	6	2019	Clinical sample	Blood	Ertapenem, Meropenem	EUCAST	>2		>64				R	Missing	R	512	7439	0_0_105_6_0_0_17_191_0_0	v2.3.0	Klebsiella pneumoniae	strong	71	219724	543981	5710863	yes (542)	ambiguous_bases	ST512	0	2	8	9	-	0	-	0	-	0	-
IT14_R04	40328_1#274	ERR8773296	Carbapenem-R/I	Italy	IT14	18	ITE4	41.9463000	12.416299999999978	25	6	2019	Screening sample	Blood	Ertapenem, Meropenem	EUCAST	>2		64				R	Missing	R	512	7438	0_0_105_6_0_0_17_177_0_0	v2.3.0	Klebsiella pneumoniae	strong	76	295683	544341	5688891	yes (752)	ambiguous_bases	ST512	0	2	8	9	-	0	-	0	-	0	-
IT14_R05	40328_1#256	ERR8773273	Carbapenem-R/I	Italy	IT14	18	ITE4	41.9463000	12.416299999999978	18	7	2019	Clinical sample	Blood	Ertapenem, Meropenem	EUCAST	>2		64				R	Missing	R	512	7425	0_0_105_6_0_0_17_171_1_0	v2.3.0	Klebsiella pneumoniae	strong	45	261147	544016	5493072	yes (1115)	ambiguous_bases	ST512	0	3	4	2	-	0	-	0	-	0	-
IT14_R07	40328_1#254	ERR8773271	Carbapenem-R/I	Italy	IT14	18	ITE4	41.9463000	12.416299999999978	6	8	2019	Clinical sample	Blood	Ertapenem, Meropenem	EUCAST	>2		16				R	Missing	R	307	7423	0_0_369_0_0_0_0_46_2_0	v2.3.0	Klebsiella pneumoniae	strong	37	299454	598198	5403109	yes (709)	ambiguous_bases	ST307	1	2	4	4	ybt 10; ICEKp4	384	-	0	-	0	-
IT14_R08	40328_1#252	ERR8773269	Carbapenem-R/I	Italy	IT14	18	ITE4	41.9463000	12.416299999999978	8	8	2019	Clinical sample	Urine	Ertapenem, Meropenem	EUCAST	>2		64				R	Missing	R	101	7422	0_0_84_0_8_0_0_38_0_0	v2.3.0	Klebsiella pneumoniae	strong	43	479768	1101992	5675042	yes (1095)	ambiguous_bases	ST101	1	3	5	4	ybt 9; ICEKp3	183	-	0	-	0	-
IT14_R09	40328_1#250	ERR8773267	Carbapenem-R/I	Italy	IT14	18	ITE4	41.9463000	12.416299999999978	23	8	2019	Clinical sample	Blood	Ertapenem, Meropenem	EUCAST	>2		16				R	Missing	R	307	7421	0_0_369_0_0_0_0_0_70_0	v2.3.0	Klebsiella pneumoniae	strong	92	224938	1091258	5641539	yes (372)	ambiguous_bases	ST307	1	2	8	12	ybt 9; ICEKp3	157-3LV	-	0	-	0	-
IT14_R10	40328_1#248	ERR8773265	Carbapenem-R/I	Italy	IT14	18	ITE4	41.9463000	12.416299999999978	3	9	2019	Clinical sample	Aspirates	Ertapenem, Meropenem	EUCAST	>2		4				R	Missing	I	307	7419	0_0_369_0_0_0_0_0_69_0	v2.3.0	Klebsiella pneumoniae	strong	63	223520	782044	5558124	yes (101)	ambiguous_bases	ST307	1	2	7	7	ybt 9; ICEKp3	157-2LV	-	0	-	0	-
IT14_S01	40328_2#219	ERR8773801	Carbapenem-S	Italy	IT14	18	ITE4	41.9463000	12.416299999999978	14	5	2019	Clinical sample	Wound swab	Ertapenem, Meropenem	EUCAST	<=0.12		<=0.25				S	Missing	S	6218	7634	0_0_561_0_0_0_0_0_0_0	v2.3.0	Klebsiella pneumoniae	strong	28	472998	1135046	5283177	yes (244)	ambiguous_bases	ST48-3LV	0	0	0	0	-	0	-	0	-	0	-
IT14_S02	40328_2#217	ERR8773796	Carbapenem-S	Italy	IT14	18	ITE4	41.9463000	12.416299999999978	17	6	2019	Clinical sample	Blood	Ertapenem, Meropenem	EUCAST	<=0.12		<=0.25				S	Missing	S	45	7633	0_0_158_8_0_0_41_0_0_0	v2.3.0	Klebsiella pneumoniae	strong	47	261335	539434	5313228	yes (311)	ambiguous_bases	ST45	1	0	0	0	ybt 10; ICEKp4	78	-	0	-	0	-
IT14_S05	40328_2#215	ERR8773792	Carbapenem-S	Italy	IT14	18	ITE4	41.9463000	12.416299999999978	17	7	2019	Clinical sample	Blood	Ertapenem, Meropenem	EUCAST	<=0.12		<=0.25				S	Missing	S	Unassigned (557-1LV)	7631	0_0_94_7_2_0_0_0_0_0	v2.3.0	Klebsiella pneumoniae	strong	38	369815	1288350	5537438	yes (715)	ambiguous_bases	ST557-1LV	0	0	0	0	-	0	-	0	-	0	-
IT14_S07	40328_2#256	ERR8773889	Carbapenem-S	Italy	IT14	18	ITE4	41.9463000	12.416299999999978	4	8	2019	Clinical sample	Wound swab	Ertapenem, Meropenem	EUCAST	<=0.12		<=0.25				S	Missing	S	Unassigned (2266-2LV)	7658	2_0_63_0_0_1_0_0_0_0	v2.3.0	Klebsiella quasipneumoniae subsp. quasipneumoniae	strong	25	533885	1035802	5245313	yes (554)	ambiguous_bases	ST2266-2LV	0	0	0	0	-	0	-	0	-	0	-
IT14_S10	40328_2#252	ERR8773879	Carbapenem-S	Italy	IT14	18	ITE4	41.9463000	12.416299999999978	3	9	2019	Clinical sample	Urine	Ertapenem, Meropenem	EUCAST	0.016		0.023				S	Missing	S	3154	7655	0_0_549_0_0_0_0_0_0_0	v2.3.0	Klebsiella pneumoniae	strong	58	329524	510040	5755759	yes (717)	ambiguous_bases	ST3154	0	0	3	4	-	0	-	0	-	0	-
IT15_R01	40328_1#305	ERR8773327	Carbapenem-R/I	Italy	IT15	244	ITE4	41.8705000	12.454700000000003	6	5	2019	Clinical sample	Urine	Ertapenem, Imipenem, Meropenem	EUCAST	>2		64				R	Missing	R	307	7457	0_0_369_0_0_0_26_0_1_0	v2.3.0	Klebsiella pneumoniae	strong	68	302599	902655	5724158	yes (77)	ambiguous_bases	ST307	1	2	8	12	ybt 9; ICEKp3	157-1LV	-	0	-	0	-
[truncated: 1,804 more rows]
[truncated: 97 more columns]
